# Supplementary material for: Genetic architecture of type 1 diabetes with low genetic risk score informed by 41 unreported loci
Source: Commun Biol. 2021 Jul 23;4:908. doi: 10.1038/s42003-021-02368-8 (PMC8302754; doi:10.1038/s42003-021-02368-8)
Supplement: Supplementary file 2 — Supplementary Data 1 [file 42003_2021_2368_MOESM2_ESM.xlsx]

## Sheet: Sheet1
Supplementary Data 1 SNP markers in the GRS2 system
GRS2	finalMarker	CHR	Position(hg19)	Position(hg38)
rs2476601	chr1:113834946:A:G	1	114377568	113834946
rs3024505	chr1:206766559:G:A	1	206939904	206766559
rs2111485	chr2:162254026:A:G	2	163110536	162254026
rs3087243	chr2:203874196:G:A	2	204738919	203874196
rs17388568	chr4:122408207:G:A	4	123329362	122408207
rs9500974	chr6:29760476:G:T	6	29728253	29760476
rs72848653	chr6:29868825:C:T	6	29836602	29868825
rs9259118	chr6:29883132:T:C	6	29850909	29883132
rs144530872	HLA_A_2902	6	29863887	29896110
rs12153924	chr6:29946312:G:A	6	29914089	29946312
rs12189871	chr6:31284147:C:T	6	31251924	31284147
rs540653847	HLA_B_3906	6	31274794	31307017
rs371250843	chr6:31358273:G:A	6	31324741	31356964
rs16899379	chr6:31375490:G:A	6	31343267	31375490
rs149663102	chr6:31377644:G:A	6	31344187	31376410
rs2524277	chr6:31439802:G:A	6	31407579	31439802
rs116522341	chr6:32399920:C:G	6	32367697	32399920
rs75658393	chr6:32427740:T:C	6	32395517	32427740
rs16822632	chr6:32443935:G:A	6	32411712	32443935
rs9269173	chr6:32479411:T:A	6	32447188	32479411
rs9271346	chr6:32615691:C:T	6	32583468	32615691
rs1281935	chr6:32616043:G:T	6	32583820	32616043
rs1281934	chr6:32630313:T:C	6	32584382	32616605
rs9405117	chr6:32634974:C:A	6	32602751	32634974
rs9469200	chr6:32635435:T:C	6	32603212	32635435
rs17843689	chr6:32647095:G:C	6	32622047	32654270
rs17211699	chr6:32658260:G:T	6	32626037	32658260
rs117806464	chr6:32658670:G:A	6	32626447	32658670
rs9273369	chr6:32658707:T:C	6	32626484	32658707
rs28746898	chr6:32680817:A:G	6	32648594	32680817
rs62406889	chr6:32704437:G:T	6	32672214	32704437
rs1794265	chr6:32706960:C:G	6	32674737	32706960
rs10947332	chr6:32709663:G:A	6	32677440	32709663
rs12527228	chr6:32712215:C:T	6	32679992	32712215
rs7454108	chr6:32713706:T:C	6	32681483	32713706
rs6934289	chr6:33077179:T:C	6	33044956	33077179
rs17214657	chr6:33079396:T:C	6	33047173	33079396
rs2567287	chr6:33081408:G:A	6	33049185	33081408
rs9378176	chr6:33081532:A:G	6	33049309	33081532
rs559242105	chr6:33082259:T:C	6	33071035	33103258
rs72928038	chr6:90267049:G:A	6	90976768	90267049
rs9388489	chr6:126377573:A:G	6	126698719	126377573
rs1738074	chr6:159044945:T:C	6	159465977	159044945
rs4948088	chr7:50959497:A:C	7	51027194	50959497
rs6476839	rs4237150	9	4290823	4290823
rs61839660	chr10:6052734:C:T	10	6094697	6052734
rs41295121	chr10:6087680:C:T	10	6129643	6087680
rs60888743	chr10:88291560:A:G	10	90051317	88291560
rs3842753	chr11:2159830:T:G	11	2181060	2159830
rs10492166	chr12:9733403:G:A	12	9885999	9733403
rs11170466	chr12:53192075:C:T	12	53585859	53192075
rs4759229	chr12:56080696:A:G	12	56474480	56080696
rs653178	chr12:111569952:C:T	12	112007756	111569952
rs9585056	chr13:99429512:C:T	13	100081766	99429512
rs56994090	chr14:100840110:T:C	14	101306447	100840110
rs72727394	chr15:38554821:C:T	15	38847022	38554821
rs2289702	chr15:78944951:C:T	15	79237293	78944951
rs12708716	chr16:11086016:A:G	16	11179873	11086016
rs9924471	chr16:28580209:G:A	16	28591530	28580209
rs1893217	chr18:12809341:A:G	18	12809340	12809341
rs1615504	chr18:69859408:T:C	18	67526644	69859408
rs144309607	chr19:10381598:C:T	19	10492274	10381598
rs425105	chr19:46705224:T:C	19	47208481	46705224
rs2281808	chr20:1629905:T:C	20	1610551	1629905
rs9981624	chr21:42405613:G:C	21	43825722	42405613
rs5763779	chr22:30108663:A:G	22	30504652	30108663
rs229541	chr22:37195278:G:A	22	37591318	37195278
