# Supplementary material for: Genetic architecture of type 1 diabetes with low genetic risk score informed by 41 unreported loci
Source: Commun Biol. 2021 Jul 23;4:908. doi: 10.1038/s42003-021-02368-8 (PMC8302754; doi:10.1038/s42003-021-02368-8)
Supplement: Supplementary file 3 — Supplementary Data 2 [file 42003_2021_2368_MOESM3_ESM.xlsx]

## Sheet: Sheet1
Supplementary Data 2 The ROC analysis of the GRS scores
FPR	TPR	thresholds	actual	FNR	TNR	MCC	AUC score: 0.8657472086618447
0.280729	0.854978	0.522129	8.43	0.145022	0.719271	0.579611
0.273927	0.849068	0.524763	8.48	0.150932	0.726073	0.579541
0.272146	0.847401	0.52529	8.49	0.152599	0.727854	0.579411
0.269798	0.84528	0.526344	8.51	0.15472	0.730202	0.579331
0.275385	0.850129	0.524236	8.47	0.149871	0.724615	0.579326
0.279514	0.853614	0.522655	8.44	0.146386	0.720486	0.579256
0.271174	0.84634	0.525817	8.5	0.15366	0.728826	0.579179
0.268097	0.843613	0.52687	8.52	0.156387	0.731903	0.57914
0.282915	0.856342	0.521602	8.42	0.143658	0.717085	0.579069
0.2417	0.81967	0.536881	8.71	0.18033	0.7583	0.579061
0.278623	0.852553	0.523182	8.45	0.147447	0.721377	0.578933
0.286073	0.858463	0.520548	8.4	0.141537	0.713927	0.578465
0.238462	0.815881	0.538462	8.74	0.184119	0.761538	0.578274
0.277571	0.851038	0.523709	8.46	0.148962	0.722429	0.578269
0.284696	0.8571	0.521075	8.41	0.1429	0.715304	0.578246
0.239595	0.81679	0.537935	8.73	0.18321	0.760405	0.578115
0.287854	0.859524	0.520021	8.39	0.140476	0.712146	0.577981
0.244777	0.821488	0.535827	8.69	0.178512	0.755223	0.577981
0.243482	0.820276	0.536354	8.7	0.179724	0.756518	0.57797
0.24664	0.823155	0.5353	8.68	0.176845	0.75336	0.577925
0.290283	0.861494	0.518967	8.37	0.138506	0.709717	0.577906
0.240972	0.8177	0.537408	8.72	0.1823	0.759028	0.577723
0.292389	0.86301	0.51844	8.36	0.13699	0.707611	0.577638
0.267126	0.84134	0.527397	8.53	0.15866	0.732874	0.577622
0.288988	0.86013	0.519494	8.38	0.13987	0.711012	0.5776
0.293684	0.863919	0.517914	8.35	0.136081	0.706316	0.577451
0.248178	0.824064	0.534773	8.67	0.175936	0.751822	0.577395
0.266073	0.840127	0.527924	8.54	0.159873	0.733927	0.577319
0.260081	0.834672	0.530558	8.59	0.165328	0.739919	0.577188
0.295304	0.86498	0.517387	8.34	0.13502	0.704696	0.577138
0.298704	0.867556	0.515806	8.31	0.132444	0.701296	0.57688
0.265182	0.838915	0.528451	8.55	0.161085	0.734818	0.576867
0.261538	0.835581	0.530032	8.58	0.164419	0.738462	0.576769
0.23587	0.811941	0.539515	8.76	0.188059	0.76413	0.57673
0.237166	0.813154	0.538988	8.75	0.186846	0.762834	0.576718
0.263806	0.837551	0.528978	8.56	0.162449	0.736194	0.576715
0.249879	0.824973	0.534247	8.66	0.175027	0.750121	0.576713
0.234656	0.810729	0.540042	8.77	0.189271	0.765344	0.576667
0.307368	0.874375	0.512645	8.25	0.125625	0.692632	0.576609
0.309717	0.876193	0.511591	8.23	0.123807	0.690283	0.576527
0.262672	0.836339	0.529505	8.57	0.163661	0.737328	0.576499
0.311093	0.877254	0.511064	8.22	0.122746	0.688907	0.576479
0.23336	0.809214	0.540569	8.78	0.190786	0.76664	0.576376
0.308421	0.874981	0.512118	8.24	0.125019	0.691579	0.576336
0.300405	0.868313	0.515279	8.3	0.131687	0.699595	0.576168
0.298138	0.866343	0.516333	8.32	0.133657	0.701862	0.576051
0.30332	0.870586	0.514226	8.28	0.129414	0.69668	0.576044
0.251417	0.825731	0.53372	8.65	0.174269	0.748583	0.576031
0.252955	0.827095	0.533193	8.64	0.172905	0.747045	0.575988
0.304696	0.871647	0.513699	8.27	0.128353	0.695304	0.575977
0.312794	0.878163	0.510537	8.21	0.121837	0.687206	0.575969
0.259028	0.83255	0.531085	8.6	0.16745	0.740972	0.575942
0.254413	0.828307	0.532666	8.63	0.171693	0.745587	0.575868
0.297328	0.865434	0.51686	8.33	0.134566	0.702672	0.575784
0.302024	0.869223	0.514752	8.29	0.130777	0.697976	0.575703
0.306154	0.872556	0.513172	8.26	0.127444	0.693846	0.57567
0.230607	0.80588	0.541623	8.8	0.19412	0.769393	0.575656
0.256113	0.82952	0.532139	8.62	0.17048	0.743887	0.57552
0.226073	0.801334	0.543203	8.83	0.198666	0.773927	0.575477
0.232227	0.807244	0.541096	8.79	0.192756	0.767773	0.575465
0.257571	0.830732	0.531612	8.61	0.169268	0.742429	0.575409
0.314656	0.878618	0.510011	8.2	0.121382	0.685344	0.5748
0.229636	0.803758	0.54215	8.81	0.196242	0.770364	0.574443
0.316761	0.87983	0.509484	8.19	0.12017	0.683239	0.574276
0.228097	0.802091	0.542677	8.82	0.197909	0.771903	0.574256
0.22502	0.79906	0.54373	8.84	0.20094	0.77498	0.574207
0.318785	0.881043	0.508957	8.18	0.118957	0.681215	0.573831
0.224534	0.798151	0.544257	8.85	0.201849	0.775466	0.573764
0.223563	0.796636	0.544784	8.86	0.203364	0.776437	0.57319
0.222348	0.79512	0.545311	8.87	0.20488	0.777652	0.57286
0.220729	0.793302	0.545838	8.88	0.206698	0.779271	0.57263
0.321134	0.881497	0.50843	8.17	0.118503	0.678866	0.572234
0.322834	0.882558	0.507903	8.16	0.117442	0.677166	0.571917
0.219838	0.791635	0.546365	8.89	0.208365	0.780162	0.571835
0.325587	0.884528	0.506849	8.14	0.115472	0.674413	0.571703
0.324291	0.883467	0.507376	8.15	0.116533	0.675709	0.571649
0.216437	0.787998	0.547945	8.92	0.212002	0.783563	0.571567
0.217409	0.788907	0.547418	8.91	0.211093	0.782591	0.57151
0.327449	0.88574	0.506322	8.13	0.11426	0.672551	0.571428
0.215223	0.786634	0.548472	8.93	0.213366	0.784777	0.571413
0.218623	0.789968	0.546891	8.9	0.210032	0.781377	0.571366
0.328502	0.886498	0.505796	8.12	0.113502	0.671498	0.571358
0.21417	0.78527	0.548999	8.94	0.21473	0.78583	0.571101
0.21166	0.782543	0.550053	8.96	0.217457	0.78834	0.570892
0.213036	0.783907	0.549526	8.95	0.216093	0.786964	0.570873
0.332065	0.888316	0.504742	8.1	0.111684	0.667935	0.570272
0.330445	0.886953	0.505269	8.11	0.113047	0.669555	0.570143
0.205506	0.775421	0.552687	9.01	0.224579	0.794494	0.570018
0.207773	0.777694	0.551633	8.99	0.222306	0.792227	0.569981
0.208907	0.778754	0.551106	8.98	0.221246	0.791093	0.569891
0.206559	0.77633	0.55216	9	0.22367	0.793441	0.569854
0.210445	0.780118	0.55058	8.97	0.219882	0.789555	0.569698
0.20332	0.772844	0.553741	9.03	0.227156	0.79668	0.569686
0.201943	0.771329	0.554268	9.04	0.228671	0.798057	0.569589
0.204696	0.773905	0.553214	9.02	0.226095	0.795304	0.569339
0.200891	0.769965	0.554795	9.05	0.230035	0.799109	0.569316
0.334008	0.888619	0.504215	8.09	0.111381	0.665992	0.568888
0.199595	0.768147	0.555321	9.06	0.231853	0.800405	0.568848
0.198543	0.766631	0.555848	9.07	0.233369	0.801457	0.568434
0.335951	0.88968	0.503688	8.08	0.11032	0.664049	0.568386
0.196275	0.763752	0.556902	9.09	0.236248	0.803725	0.567931
0.193927	0.761176	0.557956	9.11	0.238824	0.806073	0.567821
0.192955	0.760115	0.558483	9.12	0.239885	0.807045	0.567785
0.337652	0.890438	0.503161	8.07	0.109562	0.662348	0.567752
0.19749	0.764813	0.556375	9.08	0.235187	0.80251	0.567727
0.195304	0.762085	0.557429	9.1	0.237915	0.804696	0.567297
0.191903	0.758448	0.559009	9.13	0.241552	0.808097	0.567245
0.339433	0.891347	0.502634	8.06	0.108653	0.660567	0.567226
0.190769	0.756781	0.559536	9.14	0.243219	0.809231	0.566792
0.341377	0.892408	0.502107	8.05	0.107592	0.658623	0.566737
0.343401	0.893166	0.501581	8.04	0.106834	0.656599	0.565826
0.190202	0.755114	0.560063	9.15	0.244886	0.809798	0.565758
0.344615	0.893772	0.501054	8.03	0.106228	0.655385	0.565458
0.346235	0.894833	0.500527	8.02	0.105167	0.653765	0.565268
0.189717	0.753751	0.56059	9.16	0.246249	0.810283	0.564937
0.186478	0.750114	0.562171	9.19	0.249886	0.813522	0.564772
0.348583	0.896045	0.5	8.01	0.103955	0.651417	0.564617
0.18413	0.747386	0.563224	9.21	0.252614	0.81587	0.564582
0.185506	0.74875	0.562698	9.2	0.25125	0.814494	0.564465
0.188826	0.752235	0.561117	9.17	0.247765	0.811174	0.56439
0.187854	0.750871	0.561644	9.18	0.249129	0.812146	0.564077
0.183077	0.745264	0.563751	9.22	0.254736	0.816923	0.563636
0.350607	0.896651	0.499473	8	0.103349	0.649393	0.563542
0.182105	0.743598	0.564278	9.23	0.256402	0.817895	0.563048
0.181296	0.741779	0.564805	9.24	0.258221	0.818704	0.562149
0.180243	0.740567	0.565332	9.25	0.259433	0.819757	0.562089
0.352874	0.897106	0.498946	7.99	0.102894	0.647126	0.562077
0.179109	0.7389	0.565859	9.26	0.2611	0.820891	0.561682
0.178057	0.737536	0.566386	9.27	0.262464	0.821943	0.561483
0.176923	0.735718	0.566913	9.28	0.264282	0.823077	0.560939
0.35498	0.897712	0.498419	7.98	0.102288	0.64502	0.560936
0.358785	0.899985	0.497366	7.96	0.100015	0.641215	0.560283
0.175709	0.733596	0.567439	9.29	0.266404	0.824291	0.560196
0.173522	0.730868	0.568493	9.31	0.269132	0.826478	0.559911
0.171822	0.728595	0.569547	9.33	0.271405	0.828178	0.559555
0.357409	0.898318	0.497893	7.97	0.101682	0.642591	0.559513
0.175142	0.732232	0.567966	9.3	0.267768	0.824858	0.559496
0.36	0.900136	0.496839	7.95	0.0998636	0.64	0.559395
0.170931	0.727383	0.570074	9.34	0.272617	0.829069	0.559351
0.172874	0.729353	0.56902	9.32	0.270647	0.827126	0.559157
0.361862	0.900894	0.496312	7.94	0.0991059	0.638138	0.558662
0.169798	0.725261	0.570601	9.35	0.274739	0.830202	0.558548
0.363401	0.901803	0.495785	7.93	0.0981967	0.636599	0.558397
0.364939	0.902561	0.495258	7.92	0.097439	0.635061	0.557955
0.36664	0.903773	0.494731	7.91	0.0962267	0.63336	0.557919
0.368826	0.905137	0.494204	7.9	0.0948629	0.631174	0.557647
0.168907	0.723291	0.571128	9.36	0.276709	0.831093	0.557634
0.370931	0.906198	0.493678	7.89	0.0938021	0.629069	0.557086
0.168097	0.721776	0.571654	9.37	0.278224	0.831903	0.557067
0.372551	0.907107	0.493151	7.88	0.0928929	0.627449	0.556772
0.167126	0.719806	0.572181	9.38	0.280194	0.832874	0.556248
0.374089	0.907713	0.492624	7.87	0.0922867	0.625911	0.556164
0.376437	0.908774	0.492097	7.86	0.0912259	0.623563	0.555406
0.378057	0.909532	0.49157	7.85	0.0904683	0.621943	0.554918
0.165587	0.716624	0.573235	9.4	0.283376	0.834413	0.5549
0.166721	0.717684	0.572708	9.39	0.282316	0.833279	0.554682
0.16413	0.714351	0.573762	9.41	0.285649	0.83587	0.554329
0.379595	0.909986	0.491043	7.84	0.0900136	0.620405	0.554134
0.381296	0.911047	0.490516	7.83	0.0889529	0.618704	0.553952
0.163482	0.712381	0.574289	9.42	0.287619	0.836518	0.553178
0.160324	0.708138	0.575869	9.45	0.291862	0.839676	0.552615
0.161457	0.70935	0.575342	9.44	0.29065	0.838543	0.552523
0.162672	0.710714	0.574816	9.43	0.289286	0.837328	0.552488
0.383887	0.911502	0.489989	7.82	0.0884983	0.616113	0.552258
0.38583	0.912411	0.489463	7.81	0.087589	0.61417	0.551688
0.159757	0.706471	0.576396	9.46	0.293529	0.840243	0.551672
0.158704	0.704804	0.576923	9.47	0.295196	0.841296	0.551258
0.156599	0.701925	0.577977	9.49	0.298075	0.843401	0.550866
0.157733	0.703137	0.57745	9.48	0.296863	0.842267	0.550761
0.387611	0.912866	0.488936	7.8	0.0871344	0.612389	0.550703
0.39004	0.914381	0.488409	7.79	0.085619	0.60996	0.550467
0.155951	0.700712	0.578504	9.5	0.299288	0.844049	0.550445
0.155304	0.699197	0.579031	9.51	0.300803	0.844696	0.549743
0.391984	0.914987	0.487882	7.78	0.0850129	0.608016	0.549535
0.393441	0.915593	0.487355	7.77	0.0844067	0.606559	0.549026
0.154251	0.696772	0.579557	9.52	0.303228	0.845749	0.548644
0.399838	0.919685	0.485248	7.73	0.0803152	0.600162	0.548605
0.3983	0.918624	0.485774	7.74	0.081376	0.6017	0.548604
0.395061	0.916351	0.486828	7.76	0.083649	0.604939	0.548568
0.153684	0.695863	0.580084	9.53	0.304137	0.846316	0.548421
0.396761	0.917412	0.486301	7.75	0.0825883	0.603239	0.548419
0.401215	0.920139	0.484721	7.72	0.0798606	0.598785	0.547991
0.152794	0.694045	0.580611	9.54	0.305955	0.847206	0.547713
0.151903	0.692681	0.581138	9.55	0.307319	0.848097	0.54743
0.402915	0.920746	0.484194	7.71	0.0792544	0.597085	0.547289
0.150931	0.691014	0.581665	9.56	0.308986	0.849069	0.546958
0.404534	0.921503	0.483667	7.7	0.0784967	0.595466	0.546851
0.150121	0.68965	0.582192	9.57	0.31035	0.849879	0.54659
0.406073	0.922109	0.48314	7.69	0.0778906	0.593927	0.546293
0.149393	0.688286	0.582719	9.58	0.311714	0.850607	0.546136
0.148907	0.687377	0.583246	9.59	0.312623	0.851093	0.545835
0.407611	0.922564	0.482613	7.68	0.077436	0.592389	0.545547
0.410526	0.924382	0.48156	7.66	0.0756175	0.589474	0.54535
0.409231	0.923473	0.482086	7.67	0.0765267	0.590769	0.545308
0.411984	0.925292	0.481033	7.65	0.0747083	0.588016	0.545257
0.147287	0.684195	0.584299	9.61	0.315805	0.852713	0.544697
0.14834	0.685407	0.583772	9.6	0.314593	0.85166	0.544647
0.413684	0.925595	0.480506	7.64	0.0744052	0.586316	0.544189
0.147126	0.683285	0.584826	9.62	0.316715	0.852874	0.54404
0.41498	0.926049	0.479979	7.63	0.0739506	0.58502	0.543661
0.416194	0.926504	0.479452	7.62	0.073496	0.583806	0.543203
0.146235	0.680861	0.585353	9.63	0.319139	0.853765	0.542801
0.145506	0.679952	0.58588	9.64	0.320048	0.854494	0.542777
0.418219	0.927262	0.478925	7.61	0.0727383	0.581781	0.542444
0.144372	0.677527	0.586407	9.65	0.322473	0.855628	0.541817
0.142996	0.675708	0.586934	9.66	0.324292	0.857004	0.541689
0.420081	0.927565	0.478398	7.6	0.0724352	0.579919	0.541243
0.4217	0.928474	0.477871	7.59	0.071526	0.5783	0.541029
0.142429	0.673738	0.58746	9.67	0.326262	0.857571	0.540521
0.423563	0.92908	0.477345	7.58	0.0709198	0.576437	0.540222
0.140405	0.670708	0.588514	9.69	0.329292	0.859595	0.540024
0.139433	0.669344	0.589041	9.7	0.330656	0.860567	0.539873
0.1417	0.67192	0.587987	9.68	0.32808	0.8583	0.539676
0.425749	0.929535	0.476818	7.57	0.0704652	0.574251	0.538948
0.138704	0.667222	0.589568	9.71	0.332778	0.861296	0.538761
0.427368	0.929989	0.476291	7.56	0.0700106	0.572632	0.538157
0.138057	0.664949	0.590095	9.72	0.335051	0.861943	0.537424
0.137652	0.66404	0.590622	9.73	0.33596	0.862348	0.537054
0.429474	0.930444	0.475764	7.55	0.069556	0.570526	0.536955
0.431336	0.931656	0.475237	7.54	0.0683437	0.568664	0.536944
0.432551	0.932111	0.47471	7.53	0.0678891	0.567449	0.536504
0.136599	0.661918	0.591149	9.74	0.338082	0.863401	0.536318
0.136032	0.661161	0.591675	9.75	0.338839	0.863968	0.536273
0.434008	0.932566	0.474183	7.52	0.0674345	0.565992	0.535859
0.435223	0.932869	0.473656	7.51	0.0671314	0.564777	0.535224
0.135466	0.659039	0.592202	9.76	0.340961	0.864534	0.534991
0.438785	0.934839	0.472603	7.49	0.0651614	0.561215	0.534782
0.133603	0.656312	0.593256	9.78	0.343688	0.866397	0.53464
0.440486	0.935596	0.472076	7.48	0.0644037	0.559514	0.534338
0.437247	0.933475	0.47313	7.5	0.0665252	0.562753	0.5343
0.132874	0.654948	0.593783	9.79	0.345052	0.867126	0.534237
0.13498	0.657372	0.592729	9.77	0.342628	0.86502	0.534033
0.132146	0.653735	0.59431	9.8	0.346265	0.867854	0.533974
0.128826	0.649189	0.596417	9.84	0.350811	0.871174	0.533679
0.12996	0.650553	0.59589	9.83	0.349447	0.87004	0.533605
0.131255	0.652068	0.594837	9.81	0.347932	0.868745	0.533487
0.130688	0.651159	0.595364	9.82	0.348841	0.869312	0.533316
0.442915	0.936051	0.471549	7.47	0.0639491	0.557085	0.532883
0.444534	0.93696	0.471022	7.46	0.0630399	0.555466	0.532714
0.12834	0.647371	0.596944	9.85	0.352629	0.87166	0.5326
0.445992	0.937718	0.470495	7.45	0.0622822	0.554008	0.532486
0.127611	0.645704	0.597471	9.86	0.354296	0.872389	0.53194
0.12664	0.643734	0.597998	9.87	0.356266	0.87336	0.531291
0.447692	0.937869	0.469968	7.44	0.0621306	0.552308	0.531252
0.450526	0.939082	0.468915	7.42	0.0609183	0.549474	0.530473
0.449231	0.938172	0.469442	7.43	0.0618275	0.550769	0.530357
0.125992	0.641764	0.598525	9.88	0.358236	0.874008	0.530271
0.124939	0.6404	0.599052	9.89	0.3596	0.875061	0.530267
0.123887	0.638279	0.599579	9.9	0.361721	0.876113	0.529588
0.452551	0.939536	0.468388	7.41	0.0604637	0.547449	0.529374
0.454089	0.940446	0.467861	7.4	0.0595545	0.545911	0.529292
0.455304	0.940597	0.467334	7.39	0.0594029	0.544696	0.528473
0.458543	0.942416	0.46628	7.37	0.0575845	0.541457	0.52819
0.120243	0.631914	0.602213	9.95	0.368086	0.879757	0.528149
0.123401	0.636005	0.600105	9.91	0.363995	0.876599	0.528118
0.122753	0.634945	0.600632	9.92	0.365055	0.877247	0.527923
0.119514	0.630702	0.60274	9.96	0.369298	0.880486	0.527922
0.121053	0.63252	0.601686	9.94	0.36748	0.878947	0.527742
0.457166	0.941203	0.466807	7.38	0.0587968	0.542834	0.527719
0.122024	0.633732	0.601159	9.93	0.366268	0.877976	0.52769
0.460081	0.942719	0.465753	7.36	0.0572814	0.539919	0.527307
0.118947	0.629186	0.603267	9.97	0.370814	0.881053	0.527236
0.461781	0.943476	0.465227	7.35	0.0565237	0.538219	0.526902
0.118138	0.627065	0.603793	9.98	0.372935	0.881862	0.526298
0.464049	0.943931	0.4647	7.34	0.0560691	0.535951	0.525616
0.117328	0.624792	0.60432	9.99	0.375208	0.882672	0.525229
0.465506	0.944234	0.464173	7.33	0.055766	0.534494	0.524805
0.116518	0.62267	0.604847	10	0.37733	0.883482	0.524298
0.115789	0.621609	0.605374	10.01	0.378391	0.884211	0.524218
0.467773	0.944992	0.463646	7.32	0.0550083	0.532227	0.523934
0.115304	0.620245	0.605901	10.02	0.379755	0.884696	0.523582
0.114413	0.61873	0.606428	10.03	0.38127	0.885587	0.523294
0.112632	0.615851	0.607482	10.05	0.384149	0.887368	0.522861
0.113846	0.61676	0.606955	10.04	0.38324	0.886154	0.52222
0.470526	0.945295	0.463119	7.31	0.0547053	0.529474	0.522041
0.11166	0.612972	0.608008	10.06	0.387028	0.88834	0.521473
0.111012	0.612062	0.608535	10.07	0.387938	0.888988	0.521443
0.472389	0.945446	0.462592	7.3	0.0545537	0.527611	0.520689
0.110607	0.610547	0.609062	10.08	0.389453	0.889393	0.520588
0.10996	0.609335	0.609589	10.09	0.390665	0.89004	0.520294
0.473927	0.946052	0.462065	7.29	0.0539476	0.526073	0.520229
0.109717	0.607668	0.610116	10.1	0.392332	0.890283	0.519114
0.476761	0.946659	0.461538	7.28	0.0533414	0.523239	0.518689
0.478057	0.947265	0.461012	7.27	0.0527353	0.521943	0.518438
0.479919	0.948022	0.460485	7.26	0.0519776	0.520081	0.517924
0.108664	0.604789	0.610643	10.11	0.395211	0.891336	0.51784
0.108016	0.602819	0.61117	10.12	0.397181	0.891984	0.516884
0.481781	0.948326	0.459958	7.25	0.0516745	0.518219	0.516787
0.483239	0.949083	0.459431	7.24	0.0509168	0.516761	0.516618
0.106559	0.600394	0.612223	10.14	0.399606	0.893441	0.516511
0.107368	0.601152	0.611697	10.13	0.398848	0.892632	0.516198
0.485101	0.949386	0.458904	7.23	0.0506137	0.514899	0.515484
0.486235	0.949841	0.458377	7.22	0.0501591	0.513765	0.515169
0.106073	0.598121	0.61275	10.15	0.401879	0.893927	0.5151
0.488016	0.950295	0.45785	7.21	0.0497045	0.511984	0.514316
0.105587	0.595999	0.613277	10.16	0.404001	0.894413	0.513824
0.48996	0.95075	0.457323	7.2	0.0492499	0.51004	0.51333
0.105263	0.594787	0.613804	10.17	0.405213	0.894737	0.513152
0.491579	0.951356	0.456797	7.19	0.0486437	0.508421	0.512827
0.493441	0.951962	0.45627	7.18	0.0480376	0.506559	0.512125
0.104615	0.592666	0.614331	10.18	0.407334	0.895385	0.512077
0.10332	0.589938	0.615385	10.2	0.410062	0.89668	0.511265
0.495789	0.952569	0.455743	7.17	0.0474314	0.504211	0.511022
0.10413	0.590544	0.614858	10.19	0.409456	0.89587	0.510807
0.102591	0.587816	0.615911	10.21	0.412184	0.897409	0.510296
0.102105	0.586452	0.616438	10.22	0.413548	0.897895	0.509697
0.101377	0.585392	0.616965	10.23	0.414608	0.898623	0.509663
0.100567	0.584179	0.617492	10.24	0.415821	0.899433	0.509598
0.0990283	0.581906	0.618546	10.26	0.418094	0.900972	0.509509
0.497895	0.95272	0.455216	7.16	0.0472799	0.502105	0.509484
0.1	0.582816	0.618019	10.25	0.417184	0.9	0.509104
0.0983806	0.579936	0.619073	10.27	0.420064	0.901619	0.508589
0.499838	0.953023	0.454689	7.15	0.0469768	0.500162	0.508294
0.501377	0.953781	0.454162	7.14	0.0462191	0.498623	0.508085
0.0980567	0.578421	0.6196	10.28	0.421579	0.901943	0.507666
0.503239	0.954084	0.453635	7.13	0.045916	0.496761	0.506966
0.0974089	0.575542	0.620126	10.29	0.424458	0.902591	0.505957
0.505263	0.954235	0.453109	7.12	0.0457645	0.494737	0.505498
0.506964	0.954539	0.452582	7.11	0.0454614	0.493036	0.504515
0.097247	0.57342	0.620653	10.3	0.42658	0.902753	0.504307
0.508745	0.955296	0.452055	7.1	0.0447037	0.491255	0.504114
0.510526	0.955599	0.451528	7.09	0.0444007	0.489474	0.503067
0.0965182	0.570693	0.62118	10.31	0.429307	0.903482	0.502835
0.0953036	0.568268	0.622234	10.33	0.431732	0.904696	0.50224
0.512146	0.955902	0.451001	7.08	0.0440976	0.487854	0.502156
0.0961134	0.569177	0.621707	10.32	0.430823	0.903887	0.50202
0.51417	0.956963	0.450474	7.07	0.0430368	0.48583	0.501998
0.0947368	0.566904	0.622761	10.34	0.433096	0.905263	0.501763
0.0937652	0.565237	0.623288	10.35	0.434763	0.906235	0.501532
0.516113	0.957721	0.449947	7.06	0.0422791	0.483887	0.501477
0.0933603	0.56357	0.623815	10.36	0.43643	0.90664	0.500591
0.517814	0.958024	0.44942	7.05	0.0419761	0.482186	0.500504
0.0927935	0.561903	0.624341	10.37	0.438097	0.907206	0.499855
0.519595	0.958479	0.448894	7.04	0.0415214	0.480405	0.499685
0.0923887	0.560843	0.624868	10.38	0.439157	0.907611	0.499444
0.0918219	0.559176	0.625395	10.39	0.440824	0.908178	0.498712
0.0910121	0.557963	0.625922	10.4	0.442037	0.908988	0.498684
0.0905263	0.556296	0.626449	10.41	0.443704	0.909474	0.497854
0.522267	0.95863	0.448367	7.03	0.0413699	0.477733	0.49769
0.0897166	0.554478	0.626976	10.42	0.445522	0.910283	0.497305
0.0889879	0.552659	0.627503	10.43	0.447341	0.911012	0.496656
0.524211	0.958782	0.44784	7.02	0.0412184	0.475789	0.496298
0.088583	0.551296	0.62803	10.44	0.448704	0.911417	0.495991
0.0870445	0.548871	0.629083	10.46	0.451129	0.912955	0.495859
0.0880972	0.550235	0.628556	10.45	0.449765	0.911903	0.495693
0.525668	0.959085	0.447313	7.01	0.0409153	0.474332	0.495531
0.527611	0.959691	0.446786	7	0.0403091	0.472389	0.494804
0.0866397	0.54675	0.62961	10.47	0.45325	0.91336	0.494543
0.529069	0.959994	0.446259	6.99	0.0400061	0.470931	0.494039
0.0861538	0.545083	0.630137	10.48	0.454917	0.913846	0.493725
0.530364	0.960297	0.445732	6.98	0.039703	0.469636	0.49341
0.085749	0.543719	0.630664	10.49	0.456281	0.914251	0.493066
0.0832389	0.53993	0.632244	10.52	0.46007	0.916761	0.493037
0.531579	0.9606	0.445205	6.97	0.0393999	0.468421	0.492848
0.0852632	0.542506	0.631191	10.5	0.457494	0.914737	0.492645
0.532794	0.961055	0.444679	6.96	0.0389453	0.467206	0.49251
0.0843725	0.540991	0.631718	10.51	0.459009	0.915628	0.492485
0.53498	0.961964	0.444152	6.95	0.0380361	0.46502	0.49204
0.082834	0.538112	0.632771	10.53	0.461888	0.917166	0.491993
0.0822672	0.53599	0.633298	10.54	0.46401	0.917733	0.4909
0.537004	0.962267	0.443625	6.94	0.037733	0.462996	0.490813
0.538543	0.963025	0.443098	6.93	0.0369753	0.461457	0.490664
0.0808097	0.533414	0.634352	10.56	0.466586	0.91919	0.490579
0.0817814	0.534626	0.633825	10.55	0.465374	0.918219	0.490356
0.0791903	0.530686	0.635406	10.58	0.469314	0.92081	0.49035
0.080081	0.531596	0.634879	10.57	0.468404	0.919919	0.489966
0.540486	0.963631	0.442571	6.92	0.0363691	0.459514	0.489958
0.0788664	0.528413	0.635933	10.59	0.471587	0.921134	0.48882
0.542753	0.964085	0.442044	6.91	0.0359145	0.457247	0.488761
0.0783806	0.527504	0.636459	10.6	0.472496	0.921619	0.488677
0.54413	0.964237	0.441517	6.9	0.035763	0.45587	0.48785
0.0779757	0.52508	0.636986	10.61	0.47492	0.922024	0.487125
0.546154	0.96454	0.440991	6.89	0.0354599	0.453846	0.48663
0.0774089	0.522958	0.637513	10.62	0.477042	0.922591	0.486049
0.547206	0.964692	0.440464	6.88	0.0353084	0.452794	0.485987
0.077004	0.521897	0.63804	10.63	0.478103	0.922996	0.485673
0.0764372	0.519927	0.638567	10.64	0.480073	0.923563	0.484731
0.54915	0.964692	0.439937	6.87	0.0353084	0.45085	0.484379
0.551012	0.965449	0.43941	6.86	0.0345507	0.448988	0.48398
0.0761943	0.518563	0.639094	10.65	0.481437	0.923806	0.483882
0.0755466	0.517503	0.639621	10.66	0.482497	0.924453	0.483832
0.0748988	0.516139	0.640148	10.67	0.483861	0.925101	0.483524
0.552713	0.965601	0.438883	6.85	0.0343992	0.447287	0.482803
0.0740891	0.513866	0.640674	10.68	0.486134	0.925911	0.482654
0.554251	0.966207	0.438356	6.84	0.033793	0.445749	0.482448
0.0736842	0.51235	0.641201	10.69	0.48765	0.926316	0.481896
0.55587	0.966207	0.437829	6.83	0.033793	0.44413	0.481109
0.557409	0.96651	0.437302	6.82	0.0334899	0.442591	0.480296
0.558543	0.967116	0.436776	6.81	0.0328838	0.441457	0.480282
0.0732794	0.509471	0.641728	10.7	0.490529	0.926721	0.479969
0.560324	0.967722	0.436249	6.8	0.0322776	0.439676	0.479735
0.5617	0.967874	0.435722	6.79	0.0321261	0.4383	0.478829
0.0730364	0.50735	0.642255	10.71	0.49265	0.926964	0.478475
0.562996	0.968177	0.435195	6.78	0.031823	0.437004	0.478223
0.0726316	0.505986	0.642782	10.72	0.494014	0.927368	0.47785
0.564696	0.96848	0.434668	6.77	0.0315199	0.435304	0.477283
0.0720648	0.504167	0.643309	10.73	0.495833	0.927935	0.477055
0.566478	0.968935	0.434141	6.76	0.0310653	0.433522	0.476511
0.567773	0.969541	0.433614	6.75	0.0304592	0.432227	0.476377
0.071336	0.501894	0.643836	10.74	0.498106	0.928664	0.476091
0.0708502	0.499773	0.644362	10.75	0.500227	0.92915	0.474931
0.570283	0.969844	0.433087	6.74	0.0301561	0.429717	0.474772
0.0706073	0.498409	0.644889	10.76	0.501591	0.929393	0.474092
0.571498	0.969844	0.432561	6.73	0.0301561	0.428502	0.473769
0.0702834	0.497045	0.645416	10.77	0.502955	0.929717	0.473363
0.068664	0.494317	0.64647	10.79	0.505683	0.931336	0.473236
0.0695547	0.49553	0.645943	10.78	0.50447	0.930445	0.473058
0.573441	0.970299	0.432034	6.72	0.0297015	0.426559	0.472869
0.0677733	0.491741	0.647524	10.81	0.508259	0.932227	0.472251
0.0683401	0.492499	0.646997	10.8	0.507501	0.93166	0.472122
0.574656	0.97045	0.431507	6.71	0.0295499	0.425344	0.472101
0.575789	0.970905	0.43098	6.7	0.0290953	0.424211	0.471874
0.0674494	0.490529	0.648051	10.82	0.509471	0.932551	0.471658
0.57749	0.971208	0.430453	6.69	0.0287922	0.42251	0.470943
0.0672065	0.488559	0.648577	10.83	0.511441	0.932794	0.470306
0.0665587	0.487498	0.649104	10.84	0.512502	0.933441	0.470291
0.579433	0.971208	0.429926	6.68	0.0287922	0.420567	0.469336
0.0663158	0.485528	0.649631	10.85	0.514472	0.933684	0.468941
0.065668	0.484316	0.650158	10.86	0.515684	0.934332	0.4688
0.581457	0.971662	0.429399	6.67	0.0283376	0.418543	0.468376
0.58332	0.972117	0.428872	6.66	0.027883	0.41668	0.467552
0.0652632	0.482043	0.650685	10.87	0.517957	0.934737	0.467417
0.584939	0.972269	0.428346	6.65	0.0277315	0.415061	0.466452
0.0646964	0.479921	0.651212	10.88	0.520079	0.935304	0.46639
0.0640486	0.47886	0.651739	10.89	0.52114	0.935951	0.466385
0.58664	0.972723	0.427819	6.64	0.0272769	0.41336	0.465765
0.0634818	0.47689	0.652266	10.9	0.52311	0.936518	0.465492
0.0631579	0.475375	0.652792	10.91	0.524625	0.936842	0.464649
0.588826	0.972875	0.427292	6.63	0.0271253	0.411174	0.464197
0.062753	0.47386	0.653319	10.92	0.52614	0.937247	0.463921
0.0621862	0.472041	0.653846	10.93	0.527959	0.937814	0.463163
0.590607	0.972875	0.426765	6.62	0.0271253	0.409393	0.462722
0.0617814	0.470829	0.654373	10.94	0.529171	0.938219	0.462697
0.0610526	0.469465	0.6549	10.95	0.530535	0.938947	0.462559
0.591984	0.973178	0.426238	6.61	0.0268222	0.408016	0.462064
0.593279	0.973632	0.425711	6.6	0.0263676	0.406721	0.461718
0.0604049	0.466889	0.655427	10.96	0.533111	0.939595	0.461274
0.595223	0.973632	0.425184	6.59	0.0263676	0.404777	0.460107
0.596194	0.973935	0.424658	6.58	0.0260646	0.403806	0.459788
0.059919	0.464313	0.655954	10.97	0.535687	0.940081	0.459763
0.597976	0.973935	0.424131	6.57	0.0260646	0.402024	0.458311
0.0596761	0.46204	0.656481	10.98	0.53796	0.940324	0.458166
0.599433	0.97439	0.423604	6.56	0.0256099	0.400567	0.457834
0.0591903	0.460524	0.657007	10.99	0.539476	0.94081	0.457563
0.0587045	0.458554	0.657534	11	0.541446	0.941296	0.456573
0.601134	0.97439	0.423077	6.55	0.0256099	0.398866	0.456424
0.0583806	0.456887	0.658061	11.01	0.543113	0.941619	0.455612
0.602429	0.974542	0.42255	6.54	0.0254584	0.397571	0.455593
0.0580567	0.455069	0.658588	11.02	0.544931	0.941943	0.454522
0.604211	0.974542	0.422023	6.53	0.0254584	0.395789	0.454113
0.0578947	0.453705	0.659115	11.03	0.546295	0.942105	0.453589
0.605506	0.974845	0.421496	6.52	0.0251553	0.394494	0.453529
0.607126	0.975299	0.420969	6.51	0.0247007	0.392874	0.452923
0.0574899	0.451887	0.659642	11.04	0.548113	0.94251	0.452616
0.60834	0.975451	0.420443	6.5	0.0245492	0.39166	0.45216
0.057166	0.45022	0.660169	11.05	0.54978	0.942834	0.451657
0.609555	0.975451	0.419916	6.49	0.0245492	0.390445	0.45115
0.610769	0.975754	0.419389	6.48	0.0242461	0.389231	0.450636
0.0569231	0.447795	0.660695	11.06	0.552205	0.943077	0.449934
0.613846	0.97636	0.418335	6.46	0.0236399	0.386154	0.449071
0.614899	0.976663	0.417808	6.45	0.0233369	0.385101	0.448695
0.0566802	0.445219	0.661222	11.07	0.554781	0.94332	0.44808
0.616599	0.976663	0.417281	6.44	0.0233369	0.383401	0.447279
0.0565182	0.444007	0.661749	11.08	0.555993	0.943482	0.447277
0.0561134	0.443097	0.662276	11.09	0.556903	0.943887	0.447086
0.0557895	0.441885	0.662803	11.1	0.558115	0.944211	0.446519
0.617814	0.976815	0.416754	6.43	0.0231853	0.382186	0.446518
0.61919	0.977118	0.416228	6.42	0.0228823	0.38081	0.445873
0.0551417	0.439915	0.66333	11.11	0.560085	0.944858	0.445777
0.620567	0.977572	0.415701	6.41	0.0224276	0.379433	0.445482
0.621943	0.977875	0.415174	6.4	0.0221246	0.378057	0.44484
0.62251	0.977875	0.414647	6.39	0.0221246	0.37749	0.444367
0.0546559	0.437187	0.664384	11.13	0.562813	0.945344	0.444151
0.0540081	0.435975	0.66491	11.14	0.564025	0.945992	0.444063
0.624696	0.97833	0.41412	6.38	0.0216699	0.375304	0.443305
0.625668	0.978633	0.413593	6.37	0.0213669	0.374332	0.443003
0.0535223	0.433854	0.665437	11.15	0.566146	0.946478	0.44296
0.0531984	0.43249	0.665964	11.16	0.56751	0.946802	0.442269
0.627449	0.978785	0.413066	6.36	0.0212153	0.372551	0.441772
0.0531174	0.430217	0.666491	11.17	0.569783	0.946883	0.44044
0.629555	0.978785	0.41254	6.35	0.0212153	0.370445	0.440015
0.630364	0.978936	0.412013	6.34	0.0210638	0.369636	0.439595
0.0527935	0.42855	0.667018	11.18	0.57145	0.947206	0.43949
0.0524696	0.427337	0.667545	11.19	0.572663	0.94753	0.43893
0.631984	0.979239	0.411486	6.33	0.0207607	0.368016	0.438754
0.633279	0.979542	0.410959	6.32	0.0204576	0.366721	0.438185
0.0518219	0.424307	0.668072	11.2	0.575693	0.948178	0.437293
0.63498	0.979845	0.410432	6.31	0.0201546	0.36502	0.437279
0.635709	0.979845	0.409905	6.3	0.0201546	0.364291	0.436669
0.0517409	0.423397	0.668599	11.21	0.576603	0.948259	0.436633
0.637247	0.979845	0.409378	6.29	0.0201546	0.362753	0.435383
0.0516599	0.421579	0.669125	11.22	0.578421	0.94834	0.435192
0.0509312	0.420215	0.669652	11.23	0.579785	0.949069	0.435111
0.0506883	0.419457	0.670179	11.24	0.580543	0.949312	0.434824
0.638462	0.979845	0.408851	6.28	0.0201546	0.361538	0.434366
0.640081	0.980452	0.407798	6.26	0.0195484	0.359919	0.434046
0.639271	0.979845	0.408325	6.27	0.0201546	0.360729	0.433687
0.0502834	0.417336	0.670706	11.25	0.582664	0.949717	0.433609
0.641296	0.980603	0.407271	6.25	0.0193969	0.358704	0.433289
0.0500405	0.415821	0.671233	11.26	0.584179	0.94996	0.432673
0.643563	0.981058	0.406217	6.23	0.0189423	0.356437	0.432171
0.642672	0.980603	0.406744	6.24	0.0193969	0.357328	0.432135
0.0496356	0.414154	0.67176	11.27	0.585846	0.950364	0.43185
0.645425	0.981361	0.40569	6.22	0.0186392	0.354575	0.431134
0.0493117	0.411729	0.672287	11.28	0.588271	0.950688	0.430255
0.646559	0.981361	0.405163	6.21	0.0186392	0.353441	0.430183
0.647773	0.981815	0.404636	6.2	0.0181846	0.352227	0.429952
0.0488259	0.410062	0.672813	11.29	0.589938	0.951174	0.429557
0.649069	0.982119	0.40411	6.19	0.0178815	0.350931	0.429392
0.650607	0.982422	0.403583	6.18	0.0175784	0.349393	0.42863
0.652874	0.983331	0.402529	6.16	0.0166692	0.347126	0.428319
0.652227	0.982876	0.403056	6.17	0.0171238	0.347773	0.428065
0.0482591	0.40688	0.67334	11.3	0.59312	0.951741	0.42768
0.654656	0.983482	0.402002	6.15	0.0165177	0.345344	0.427091
0.0469636	0.403394	0.674394	11.32	0.596606	0.953036	0.426659
0.656032	0.983785	0.401475	6.14	0.0162146	0.343968	0.426469
0.0464777	0.402182	0.674921	11.33	0.597818	0.953522	0.426361
0.0477733	0.404304	0.673867	11.31	0.595696	0.952227	0.426202
0.657328	0.98424	0.400948	6.13	0.01576	0.342672	0.426185
0.0463158	0.400364	0.675448	11.34	0.599636	0.953684	0.425044
0.65919	0.98424	0.400421	6.12	0.01576	0.34081	0.424622
0.0461538	0.398091	0.675975	11.35	0.601909	0.953846	0.423334
0.661377	0.98424	0.399895	6.11	0.01576	0.338623	0.422783
0.662591	0.984543	0.399368	6.1	0.0154569	0.337409	0.422301
0.0459919	0.396424	0.676502	11.36	0.603576	0.954008	0.422146
0.663968	0.984695	0.398841	6.09	0.0153053	0.336032	0.421412
0.0454251	0.394302	0.677028	11.37	0.605698	0.954575	0.421192
0.665992	0.984695	0.398314	6.08	0.0153053	0.334008	0.419707
0.0445344	0.390968	0.678082	11.39	0.609032	0.955466	0.419699
0.0451822	0.392029	0.677555	11.38	0.607971	0.954818	0.419606
0.0443725	0.389453	0.678609	11.4	0.610547	0.955628	0.418642
0.667449	0.984695	0.397787	6.07	0.0153053	0.332551	0.418477
0.668583	0.984846	0.39726	6.06	0.0151538	0.331417	0.417792
0.0440486	0.387331	0.679136	11.41	0.612669	0.955951	0.417314
0.670202	0.984998	0.396733	6.05	0.0150023	0.329798	0.416696
0.0436437	0.385816	0.679663	11.42	0.614184	0.956356	0.416638
0.0431579	0.384149	0.68019	11.43	0.615851	0.956842	0.41596
0.671579	0.984998	0.396207	6.04	0.0150023	0.328421	0.415532
0.042753	0.382482	0.680717	11.44	0.617518	0.957247	0.415155
0.0424291	0.381725	0.681243	11.45	0.618275	0.957571	0.415011
0.67247	0.984998	0.39568	6.03	0.0150023	0.32753	0.414778
0.0422672	0.380058	0.68177	11.46	0.619942	0.957733	0.413824
0.674089	0.985149	0.395153	6.02	0.0148507	0.325911	0.41368
0.0420243	0.378542	0.682297	11.47	0.621458	0.957976	0.412896
0.676923	0.985755	0.394099	6	0.0142446	0.323077	0.412379
0.675951	0.985301	0.394626	6.01	0.0146992	0.324049	0.412376
0.677976	0.985755	0.393572	5.99	0.0142446	0.322024	0.411486
0.0417814	0.376421	0.682824	11.48	0.623579	0.958219	0.411442
0.0414575	0.374754	0.683351	11.49	0.625246	0.958543	0.410511
0.679433	0.985755	0.393045	5.98	0.0142446	0.320567	0.410248
0.0410526	0.373087	0.683878	11.5	0.626913	0.958947	0.40971
0.681053	0.985755	0.392518	5.97	0.0142446	0.318947	0.408871
0.0408097	0.371117	0.684405	11.51	0.628883	0.95919	0.408388
0.040081	0.368995	0.684932	11.52	0.631005	0.959919	0.407714
0.682429	0.985755	0.391992	5.96	0.0142446	0.317571	0.407699
0.683563	0.985755	0.391465	5.95	0.0142446	0.316437	0.406733
0.04	0.366874	0.685458	11.53	0.633126	0.96	0.405999
0.684939	0.985907	0.390938	5.94	0.014093	0.315061	0.405838
0.686154	0.986058	0.390411	5.93	0.0139415	0.313846	0.40508
0.0393522	0.363843	0.685985	11.54	0.636157	0.960648	0.404407
0.687126	0.986058	0.389884	5.92	0.0139415	0.312874	0.40425
0.0391093	0.362782	0.686512	11.55	0.637218	0.960891	0.403877
0.688745	0.98621	0.389357	5.91	0.01379	0.311255	0.403146
0.689717	0.986513	0.38883	5.9	0.0134869	0.310283	0.402878
0.0387045	0.360206	0.687039	11.56	0.639794	0.961296	0.402289
0.0384615	0.359297	0.687566	11.57	0.640703	0.961538	0.401891
0.691255	0.986665	0.388303	5.89	0.0133354	0.308745	0.401843
0.0382186	0.357781	0.688093	11.58	0.642219	0.961781	0.400965
0.692955	0.986816	0.387777	5.88	0.0131838	0.307045	0.40067
0.0378138	0.355963	0.68862	11.59	0.644037	0.962186	0.40004
0.694008	0.986816	0.38725	5.87	0.0131838	0.305992	0.399767
0.0376518	0.354599	0.689146	11.6	0.645401	0.962348	0.399113
0.0374089	0.353387	0.689673	11.61	0.646613	0.962591	0.398452
0.696437	0.986816	0.386196	5.85	0.0131838	0.303563	0.397681
0.037166	0.350508	0.6902	11.62	0.649492	0.962834	0.396331
0.698543	0.986816	0.385669	5.84	0.0131838	0.301457	0.395868
0.699595	0.986968	0.385142	5.83	0.0130323	0.300405	0.395247
0.0368421	0.348386	0.690727	11.63	0.651614	0.963158	0.395007
0.0365182	0.347477	0.691254	11.64	0.652523	0.963482	0.394747
0.0363563	0.346265	0.691781	11.65	0.653735	0.963644	0.393952
0.701377	0.986968	0.384615	5.82	0.0130323	0.298623	0.39371
0.0358704	0.344598	0.692308	11.66	0.655402	0.96413	0.393297
0.702834	0.986968	0.384089	5.81	0.0130323	0.297166	0.392451
0.0355466	0.342476	0.692835	11.67	0.657524	0.964453	0.391974
0.703644	0.986968	0.383562	5.8	0.0130323	0.296356	0.39175
0.0352227	0.341264	0.693361	11.68	0.658736	0.964777	0.391451
0.70502	0.987119	0.383035	5.79	0.0128807	0.29498	0.390847
0.0351417	0.339748	0.693888	11.69	0.660252	0.964858	0.390253
0.0348178	0.338536	0.694415	11.7	0.661464	0.965182	0.38973
0.706316	0.987119	0.382508	5.78	0.0128807	0.293684	0.389724
0.034413	0.336566	0.694942	11.71	0.663434	0.965587	0.388677
0.70753	0.987119	0.381981	5.77	0.0128807	0.29247	0.38867
0.708988	0.987119	0.381454	5.76	0.0128807	0.291012	0.387403
0.710121	0.987422	0.380927	5.75	0.0125777	0.289879	0.386999
0.034413	0.334596	0.695469	11.72	0.665404	0.965587	0.386939
0.0339271	0.333081	0.695996	11.73	0.666919	0.966073	0.386424
0.711012	0.987422	0.3804	5.74	0.0125777	0.288988	0.386224
0.712389	0.987422	0.379874	5.73	0.0125777	0.287611	0.385024
0.0337652	0.331111	0.696523	11.74	0.668889	0.966235	0.384958
0.713441	0.987574	0.379347	5.72	0.0124261	0.286559	0.384399
0.714413	0.987574	0.37882	5.71	0.0124261	0.285587	0.383551
0.0334413	0.328838	0.69705	11.75	0.671162	0.966559	0.383499
0.0331174	0.326868	0.697576	11.76	0.673132	0.966883	0.382307
0.71587	0.987574	0.378293	5.7	0.0124261	0.28413	0.382277
0.717004	0.987725	0.377766	5.69	0.0122746	0.282996	0.381579
0.0327126	0.325201	0.698103	11.77	0.674799	0.967287	0.381524
0.0325506	0.324292	0.69863	11.78	0.675708	0.967449	0.380995
0.0320648	0.322928	0.699157	11.79	0.677072	0.967935	0.380623
0.718462	0.987877	0.377239	5.68	0.012123	0.281538	0.380598
0.031336	0.321412	0.699684	11.8	0.678588	0.968664	0.38054
0.719514	0.98818	0.376712	5.67	0.01182	0.280486	0.380267
0.720891	0.98818	0.376185	5.66	0.01182	0.279109	0.37906
0.0312551	0.318836	0.700211	11.81	0.681164	0.968745	0.37839
0.721943	0.98818	0.375659	5.65	0.01182	0.278057	0.378136
0.722996	0.988332	0.375132	5.64	0.0116684	0.277004	0.377508
0.0311741	0.317018	0.700738	11.82	0.682982	0.968826	0.376912
0.724453	0.988332	0.374605	5.63	0.0116684	0.275547	0.376226
0.0308502	0.314896	0.701264	11.83	0.685104	0.96915	0.375585
0.725344	0.988332	0.374078	5.62	0.0116684	0.274656	0.375441
0.0306073	0.314139	0.701791	11.84	0.685861	0.969393	0.375335
0.0302024	0.313229	0.702318	11.85	0.686771	0.969798	0.375235
0.726802	0.988635	0.373551	5.61	0.0113654	0.273198	0.374755
0.0301215	0.311562	0.702845	11.86	0.688438	0.969879	0.373888
0.728016	0.988635	0.373024	5.6	0.0113654	0.271984	0.373683
0.0296356	0.309895	0.703372	11.87	0.690105	0.970364	0.373255
0.729312	0.988635	0.372497	5.59	0.0113654	0.270688	0.372538
0.730364	0.988938	0.37197	5.58	0.0110623	0.269636	0.37221
0.0295547	0.308077	0.703899	11.88	0.691923	0.970445	0.37177
0.0293117	0.307168	0.704426	11.89	0.692832	0.970688	0.371387
0.73166	0.988938	0.371444	5.57	0.0110623	0.26834	0.371063
0.732551	0.989089	0.370917	5.56	0.0109107	0.267449	0.370577
0.733279	0.989241	0.37039	5.55	0.0107592	0.266721	0.370234
0.0289879	0.305046	0.704953	11.9	0.694954	0.971012	0.37006
0.734089	0.989241	0.369863	5.54	0.0107592	0.265911	0.369516
0.028664	0.303076	0.705479	11.91	0.696924	0.971336	0.368869
0.735223	0.989392	0.369336	5.53	0.0106077	0.264777	0.368814
0.028583	0.302015	0.706006	11.92	0.697985	0.971417	0.368061
0.736275	0.989392	0.368809	5.52	0.0106077	0.263725	0.367878
0.028502	0.3005	0.706533	11.93	0.6995	0.971498	0.366842
0.0284211	0.299894	0.70706	11.94	0.700106	0.971579	0.366441
0.738704	0.989695	0.367756	5.5	0.0103046	0.261296	0.366329
0.740486	0.989998	0.366702	5.48	0.0100015	0.259514	0.365356
0.74	0.989695	0.367229	5.49	0.0103046	0.26	0.365173
0.0282591	0.297924	0.707587	11.95	0.702076	0.971741	0.364955
0.0278543	0.297015	0.708114	11.96	0.702985	0.972146	0.364865
0.741781	0.99015	0.366175	5.47	0.00984998	0.258219	0.364509
0.742753	0.990453	0.365648	5.46	0.0095469	0.257247	0.364261
0.0272065	0.294893	0.708641	11.97	0.705107	0.972794	0.364123
0.743644	0.990453	0.365121	5.45	0.0095469	0.256356	0.363466
0.74413	0.990605	0.364594	5.44	0.00939536	0.25587	0.363342
0.0270445	0.292923	0.709168	11.98	0.707077	0.972955	0.362637
0.744939	0.990605	0.364067	5.43	0.00939536	0.255061	0.362618
0.746073	0.990605	0.363541	5.42	0.00939536	0.253927	0.361603
0.0267206	0.290953	0.709694	11.99	0.709047	0.973279	0.361444
0.0262348	0.289589	0.710221	12	0.710411	0.973765	0.361097
0.74753	0.990605	0.363014	5.41	0.00939536	0.25247	0.360295
0.025749	0.287619	0.710748	12.01	0.712381	0.974251	0.360204
0.74834	0.990908	0.362487	5.4	0.00909229	0.25166	0.360195
0.749717	0.991211	0.36196	5.39	0.00878921	0.250283	0.359588
0.750283	0.991211	0.361433	5.38	0.00878921	0.249717	0.359079
0.025668	0.286104	0.711275	12.02	0.713896	0.974332	0.358977
0.751417	0.991211	0.360906	5.37	0.00878921	0.248583	0.358059
0.0255061	0.284134	0.711802	12.03	0.715866	0.974494	0.357484
0.752389	0.991211	0.360379	5.36	0.00878921	0.247611	0.357184
0.753441	0.991211	0.359852	5.35	0.00878921	0.246559	0.356234
0.0254251	0.281861	0.712329	12.04	0.718139	0.974575	0.355562
0.754656	0.991211	0.359326	5.34	0.00878921	0.245344	0.355137
0.755709	0.991362	0.358799	5.33	0.00863767	0.244291	0.354503
0.0253441	0.280497	0.712856	12.05	0.719503	0.974656	0.354467
0.75668	0.991514	0.358272	5.32	0.00848613	0.24332	0.353942
0.757976	0.991514	0.357745	5.31	0.00848613	0.242024	0.352768
0.0250202	0.277466	0.713383	12.06	0.722534	0.97498	0.352297
0.758947	0.991514	0.357218	5.3	0.00848613	0.241053	0.351886
0.759595	0.991665	0.356691	5.29	0.0083346	0.240405	0.351619
0.0245344	0.275345	0.713909	12.07	0.724655	0.975466	0.351263
0.761053	0.991665	0.356164	5.28	0.0083346	0.238947	0.350293
0.0242105	0.27292	0.714436	12.08	0.72708	0.975789	0.349646
0.762186	0.991665	0.355638	5.27	0.0083346	0.237814	0.34926
0.0240486	0.271859	0.714963	12.09	0.728141	0.975951	0.348976
0.763158	0.991665	0.355111	5.26	0.0083346	0.236842	0.348373
0.0238866	0.270496	0.71549	12.1	0.729504	0.976113	0.348026
0.763806	0.991665	0.354584	5.25	0.0083346	0.236194	0.347781
0.765344	0.991817	0.354057	5.24	0.00818306	0.234656	0.346698
0.0237247	0.268374	0.716017	12.11	0.731626	0.976275	0.346376
0.766478	0.991968	0.35353	5.23	0.00803152	0.233522	0.345985
0.0233198	0.266556	0.716544	12.12	0.733444	0.97668	0.345468
0.767368	0.991968	0.353003	5.22	0.00803152	0.232632	0.345168
0.0231579	0.264889	0.717071	12.13	0.735111	0.976842	0.344235
0.768421	0.991968	0.352476	5.21	0.00803152	0.231579	0.344201
0.770121	0.992423	0.351423	5.19	0.00757691	0.229879	0.343622
0.769555	0.99212	0.351949	5.2	0.00787998	0.230445	0.343486
0.77085	0.992423	0.350896	5.18	0.00757691	0.22915	0.342952
0.0230769	0.262919	0.717597	12.14	0.737081	0.976923	0.342562
0.772955	0.992726	0.349842	5.16	0.00727383	0.227045	0.341673
0.022915	0.260797	0.718124	12.15	0.739203	0.977085	0.340901
0.774251	0.992726	0.349315	5.15	0.00727383	0.225749	0.340477
0.022915	0.259888	0.718651	12.16	0.740112	0.977085	0.340053
0.0225911	0.258827	0.719178	12.17	0.741173	0.977409	0.339692
0.775466	0.992878	0.348788	5.14	0.00712229	0.224534	0.339686
0.776923	0.993332	0.348261	5.13	0.00666768	0.223077	0.33934
0.777814	0.993484	0.347734	5.12	0.00651614	0.222186	0.338851
0.778462	0.993484	0.347208	5.11	0.00651614	0.221538	0.338251
0.0224291	0.256402	0.719705	12.18	0.743598	0.977571	0.337741
0.779352	0.993484	0.346681	5.1	0.00651614	0.220648	0.337425
0.0221862	0.255039	0.720232	12.19	0.744961	0.977814	0.336938
0.780729	0.993484	0.346154	5.09	0.00651614	0.219271	0.336146
0.0220243	0.253372	0.720759	12.2	0.746628	0.977976	0.335692
0.781619	0.993484	0.345627	5.08	0.00651614	0.218381	0.335316
0.782834	0.993635	0.3451	5.07	0.0063646	0.217166	0.334523
0.783887	0.993635	0.344573	5.06	0.0063646	0.216113	0.33354
0.784858	0.993635	0.344046	5.05	0.0063646	0.215142	0.332632
0.0217004	0.249432	0.721812	12.22	0.750568	0.9783	0.332622
0.785749	0.993635	0.343519	5.04	0.0063646	0.214251	0.331797
0.0215385	0.248068	0.722339	12.23	0.751932	0.978462	0.331655
0.0214575	0.247007	0.722866	12.24	0.752993	0.978543	0.330813
0.787045	0.993635	0.342993	5.03	0.0063646	0.212955	0.330582
0.0212146	0.245189	0.723393	12.25	0.754811	0.978785	0.329575
0.788259	0.993635	0.342466	5.02	0.0063646	0.211741	0.32944
0.789312	0.993635	0.341939	5.01	0.0063646	0.210688	0.328448
0.790283	0.993787	0.341412	5	0.00621306	0.209717	0.327876
0.0208907	0.242461	0.724447	12.27	0.757539	0.979109	0.327633
0.791255	0.993787	0.340885	4.99	0.00621306	0.208745	0.326958
0.792146	0.993938	0.340358	4.98	0.00606152	0.207854	0.326462
0.792955	0.99409	0.339831	4.97	0.00590999	0.207045	0.326043
0.0206478	0.239733	0.724974	12.28	0.760267	0.979352	0.325523
0.794008	0.99409	0.339305	4.96	0.00590999	0.205992	0.325046
0.0204049	0.238673	0.725501	12.29	0.761327	0.979595	0.325001
0.794818	0.99409	0.338778	4.95	0.00590999	0.205182	0.324277
0.0203239	0.237157	0.726027	12.3	0.762843	0.979676	0.323716
0.795547	0.99409	0.338251	4.94	0.00590999	0.204453	0.323585
0.79668	0.99409	0.337724	4.93	0.00590999	0.20332	0.322505
0.798057	0.99409	0.337197	4.92	0.00590999	0.201943	0.321192
0.020081	0.233975	0.726554	12.31	0.766025	0.979919	0.321158
0.798543	0.99409	0.33667	4.91	0.00590999	0.201457	0.320728
0.020081	0.232763	0.727081	12.32	0.767237	0.979919	0.319991
0.799595	0.99409	0.336143	4.9	0.00590999	0.200405	0.31972
0.0195142	0.230489	0.728135	12.34	0.769511	0.980486	0.318963
0.02	0.231399	0.727608	12.33	0.768601	0.98	0.318842
0.800567	0.99409	0.335616	4.89	0.00590999	0.199433	0.318788
0.8017	0.994242	0.33509	4.88	0.00575845	0.1983	0.318054
0.0194332	0.229126	0.728662	12.35	0.770874	0.980567	0.317812
0.80251	0.994242	0.334563	4.87	0.00575845	0.19749	0.317275
0.803158	0.994242	0.334036	4.86	0.00575845	0.196842	0.316651
0.0191093	0.227004	0.729189	12.36	0.772996	0.980891	0.316428
0.804049	0.994242	0.333509	4.85	0.00575845	0.195951	0.315792
0.0189474	0.225943	0.729715	12.37	0.774057	0.981053	0.315736
0.0187045	0.225034	0.730242	12.38	0.774966	0.981296	0.315359
0.805506	0.994242	0.332982	4.84	0.00575845	0.194494	0.314383
0.805992	0.994393	0.332455	4.83	0.00560691	0.194008	0.314271
0.0184615	0.223216	0.730769	12.39	0.776784	0.981538	0.314098
0.806802	0.994545	0.331928	4.82	0.00545537	0.193198	0.313846
0.0182186	0.222003	0.731296	12.4	0.777997	0.981781	0.313427
0.807935	0.994545	0.331401	4.81	0.00545537	0.192065	0.312747
0.0181377	0.220943	0.731823	12.41	0.779057	0.981862	0.312562
0.80996	0.994696	0.330875	4.8	0.00530383	0.19004	0.31114
0.0179757	0.218669	0.73235	12.42	0.781331	0.982024	0.310681
0.811093	0.994696	0.330348	4.79	0.00530383	0.188907	0.310034
0.812146	0.994696	0.329821	4.78	0.00530383	0.187854	0.309006
0.0178138	0.216548	0.732877	12.43	0.783452	0.982186	0.308943
0.0174899	0.215184	0.733404	12.44	0.784816	0.98251	0.308292
0.813441	0.994848	0.329294	4.77	0.0051523	0.186559	0.308102
0.0174089	0.213366	0.73393	12.45	0.786634	0.982591	0.306672
0.81498	0.994848	0.328767	4.76	0.0051523	0.18502	0.306592
0.816275	0.994999	0.32824	4.75	0.00500076	0.183725	0.305686
0.0173279	0.212153	0.734457	12.46	0.787847	0.982672	0.305648
0.817409	0.994999	0.327713	4.74	0.00500076	0.182591	0.304568
0.017247	0.20988	0.734984	12.47	0.79012	0.982753	0.303569
0.818947	0.994999	0.327187	4.73	0.00500076	0.181053	0.303047
0.819595	0.994999	0.32666	4.72	0.00500076	0.180405	0.302405
0.820648	0.995151	0.326133	4.71	0.00484922	0.179352	0.301733
0.017166	0.207456	0.735511	12.48	0.792544	0.982834	0.301331
0.017004	0.206243	0.736038	12.49	0.793757	0.982996	0.300472
0.821943	0.995151	0.325606	4.7	0.00484922	0.178057	0.300444
0.822996	0.995302	0.325079	4.69	0.00469768	0.177004	0.299771
0.0167611	0.20488	0.736565	12.5	0.79512	0.983239	0.299638
0.82413	0.995454	0.324552	4.68	0.00454614	0.17587	0.299016
0.0166802	0.203364	0.737092	12.51	0.796636	0.98332	0.298296
0.825425	0.995454	0.324025	4.67	0.00454614	0.174575	0.29772
0.826235	0.995454	0.323498	4.66	0.00454614	0.173765	0.296909
0.827206	0.995454	0.322972	4.65	0.00454614	0.172794	0.295932
0.0166802	0.200333	0.737619	12.52	0.799667	0.98332	0.295244
0.828664	0.995454	0.322445	4.64	0.00454614	0.171336	0.294464
0.0165182	0.19897	0.738145	12.53	0.80103	0.983482	0.294223
0.0159514	0.197151	0.739199	12.55	0.802849	0.984049	0.293639
0.0161134	0.197454	0.738672	12.54	0.802546	0.983887	0.293586
0.82996	0.995605	0.321918	4.63	0.00439461	0.17004	0.293539
0.0157085	0.195939	0.739726	12.56	0.804061	0.984291	0.292951
0.830688	0.995605	0.321391	4.62	0.00439461	0.169312	0.292801
0.0154656	0.194878	0.740253	12.57	0.805122	0.984534	0.292417
0.0153036	0.19412	0.74078	12.58	0.80588	0.984696	0.29201
0.831903	0.995605	0.320864	4.61	0.00439461	0.168097	0.291569
0.0152227	0.192756	0.741307	12.59	0.807244	0.984777	0.290804
0.832874	0.995605	0.320337	4.6	0.00439461	0.167126	0.290581
0.0148178	0.191393	0.74236	12.61	0.808607	0.985182	0.290327
0.0152227	0.191999	0.741834	12.6	0.808001	0.984777	0.29003
0.834089	0.995605	0.31981	4.59	0.00439461	0.165911	0.289343
0.0145749	0.189574	0.742887	12.62	0.810426	0.985425	0.28902
0.83498	0.995605	0.319283	4.58	0.00439461	0.16502	0.288432
0.0144939	0.187907	0.743414	12.63	0.812093	0.985506	0.287495
0.836275	0.995605	0.318757	4.57	0.00439461	0.163725	0.287105
0.014413	0.186695	0.743941	12.64	0.813305	0.985587	0.286433
0.837652	0.995757	0.31823	4.56	0.00424307	0.162348	0.286082
0.838785	0.995757	0.317703	4.55	0.00424307	0.161215	0.284914
0.014332	0.184725	0.744468	12.65	0.815275	0.985668	0.284586
0.839757	0.995757	0.317176	4.54	0.00424307	0.160243	0.28391
0.840486	0.995757	0.316649	4.53	0.00424307	0.159514	0.283156
0.01417	0.182452	0.744995	12.66	0.817548	0.98583	0.282604
0.841457	0.995757	0.316122	4.52	0.00424307	0.158543	0.282148
0.0139271	0.18124	0.745522	12.67	0.81876	0.986073	0.281908
0.0131174	0.178815	0.746575	12.69	0.821185	0.986883	0.281277
0.0137652	0.179876	0.746048	12.68	0.820124	0.986235	0.280864
0.843239	0.995757	0.315068	4.5	0.00424307	0.156761	0.280293
0.0131174	0.177451	0.747102	12.7	0.822549	0.986883	0.279853
0.844372	0.995757	0.314542	4.49	0.00424307	0.155628	0.279108
0.844939	0.995757	0.314015	4.48	0.00424307	0.155061	0.278515
0.0129555	0.175178	0.747629	12.71	0.824822	0.987045	0.277853
0.846316	0.995757	0.313488	4.47	0.00424307	0.153684	0.277069
0.0127935	0.173511	0.748156	12.72	0.826489	0.987206	0.276484
0.847287	0.995757	0.312961	4.46	0.00424307	0.152713	0.276046
0.0124696	0.172299	0.748683	12.73	0.827701	0.98753	0.275979
0.0122267	0.171238	0.74921	12.74	0.828762	0.987773	0.275442
0.0122267	0.170177	0.749737	12.75	0.829823	0.987773	0.274319
0.011498	0.168056	0.75079	12.77	0.831944	0.988502	0.273835
0.0119028	0.168965	0.750263	12.76	0.831035	0.988097	0.273816
0.85004	0.995757	0.311907	4.44	0.00424307	0.14996	0.273131
0.011498	0.166692	0.751317	12.78	0.833308	0.988502	0.272384
0.851012	0.995757	0.31138	4.43	0.00424307	0.148988	0.272097
0.011336	0.16548	0.751844	12.79	0.83452	0.988664	0.271487
0.851903	0.995757	0.310854	4.42	0.00424307	0.148097	0.271146
0.0110931	0.16351	0.752371	12.8	0.83649	0.988907	0.269978
0.853117	0.995757	0.310327	4.41	0.00424307	0.146883	0.269847
0.85417	0.995908	0.3098	4.4	0.00409153	0.14583	0.269129
0.0110121	0.162297	0.752898	12.81	0.837703	0.988988	0.268876
0.855061	0.995908	0.309273	4.39	0.00409153	0.144939	0.268171
0.0108502	0.160933	0.753425	12.82	0.839067	0.98915	0.26781
0.0106883	0.160327	0.753952	12.83	0.839673	0.989312	0.267561
0.856275	0.99606	0.308746	4.38	0.00393999	0.143725	0.267277
0.0105263	0.158963	0.754478	12.84	0.841037	0.989474	0.266492
0.857085	0.99606	0.308219	4.37	0.00393999	0.142915	0.266402
0.8583	0.99606	0.307692	4.36	0.00393999	0.1417	0.265086
0.0105263	0.156993	0.755005	12.85	0.843007	0.989474	0.264355
0.859433	0.99606	0.307165	4.35	0.00393999	0.140567	0.263853
0.0105263	0.156084	0.755532	12.86	0.843916	0.989474	0.263365
0.860729	0.99606	0.306639	4.34	0.00393999	0.139271	0.262439
0.861943	0.99606	0.306112	4.33	0.00393999	0.138057	0.261108
0.0105263	0.153963	0.756059	12.87	0.846037	0.989474	0.261043
0.0103644	0.15275	0.756586	12.88	0.84725	0.989636	0.260124
0.0102024	0.151841	0.757113	12.89	0.848159	0.989798	0.259537
0.0100405	0.150629	0.75764	12.9	0.849371	0.98996	0.258615
0.0097166	0.149417	0.758166	12.91	0.850583	0.990283	0.25811
0.864696	0.99606	0.305058	4.31	0.00393999	0.135304	0.258073
0.00955466	0.148204	0.758693	12.92	0.851796	0.990445	0.257187
0.865506	0.99606	0.304531	4.3	0.00393999	0.134494	0.257175
0.00923077	0.14684	0.75922	12.93	0.85316	0.990769	0.256517
0.866721	0.99606	0.304004	4.29	0.00393999	0.133279	0.255825
0.867287	0.996212	0.303477	4.28	0.00378845	0.132713	0.255624
0.00906883	0.145477	0.759747	12.94	0.854523	0.990931	0.255423
0.00906883	0.144719	0.760274	12.95	0.855281	0.990931	0.254577
0.868907	0.996212	0.30295	4.27	0.00378845	0.131093	0.253814
0.00874494	0.142294	0.761328	12.97	0.857706	0.991255	0.252716
0.87004	0.996212	0.302424	4.26	0.00378845	0.12996	0.25254
0.00866397	0.141537	0.761855	12.98	0.858463	0.991336	0.252079
0.871093	0.996212	0.301897	4.25	0.00378845	0.128907	0.251354
0.00850202	0.140476	0.762381	12.99	0.859524	0.991498	0.251317
0.872065	0.996212	0.30137	4.24	0.00378845	0.127935	0.250255
0.873036	0.996515	0.300843	4.23	0.00348538	0.126964	0.250035
0.874008	0.996666	0.300316	4.22	0.00333384	0.125992	0.249376
0.00850202	0.138657	0.762908	13	0.861343	0.991498	0.249258
0.874899	0.996666	0.299789	4.21	0.00333384	0.125101	0.248363
0.876113	0.996666	0.299262	4.2	0.00333384	0.123887	0.246976
0.00834008	0.136233	0.763435	13.01	0.863767	0.99166	0.246934
0.00825911	0.135778	0.763962	13.02	0.864222	0.991741	0.246634
0.00793522	0.134869	0.764489	13.03	0.865131	0.992065	0.246478
0.876761	0.996666	0.298736	4.19	0.00333384	0.123239	0.246235
0.877652	0.996666	0.298209	4.18	0.00333384	0.122348	0.245212
0.8783	0.996666	0.297682	4.17	0.00333384	0.1217	0.244466
0.00793522	0.132747	0.765016	13.04	0.867253	0.992065	0.244039
0.87919	0.996666	0.297155	4.16	0.00333384	0.12081	0.243437
0.879838	0.996666	0.296628	4.15	0.00333384	0.120162	0.242687
0.00785425	0.131384	0.765543	13.05	0.868616	0.992146	0.242687
0.00777328	0.130626	0.76607	13.06	0.869374	0.992227	0.242033
0.00761134	0.13002	0.766596	13.07	0.86998	0.992389	0.24178
0.880648	0.996666	0.296101	4.14	0.00333384	0.119352	0.241747
0.881215	0.996666	0.295574	4.13	0.00333384	0.118785	0.241087
0.882024	0.996666	0.295047	4.12	0.00333384	0.117976	0.240142
0.00761134	0.128353	0.767123	13.08	0.871647	0.992389	0.239837
0.883158	0.996666	0.294521	4.11	0.00333384	0.116842	0.238814
0.00753036	0.12714	0.76765	13.09	0.87286	0.99247	0.238646
0.00753036	0.126231	0.768177	13.1	0.873769	0.99247	0.237577
0.884453	0.996666	0.293467	4.09	0.00333384	0.115547	0.23729
0.00744939	0.124867	0.768704	13.11	0.875133	0.992551	0.236198
0.885506	0.996666	0.29294	4.08	0.00333384	0.114494	0.236045
0.00736842	0.124261	0.769231	13.12	0.875739	0.992632	0.235711
0.886154	0.996666	0.292413	4.07	0.00333384	0.113846	0.235277
0.00728745	0.1232	0.769758	13.13	0.8768	0.992713	0.234684
0.887126	0.996818	0.291886	4.06	0.0031823	0.112874	0.234588
0.887854	0.996969	0.291359	4.05	0.00303076	0.112146	0.234189
0.00704453	0.121382	0.770285	13.14	0.878618	0.992955	0.233216
0.00688259	0.120473	0.770811	13.15	0.879527	0.993117	0.232597
0.00672065	0.119715	0.771338	13.16	0.880285	0.993279	0.23216
0.889798	0.996969	0.290306	4.03	0.00303076	0.110202	0.231864
0.00663968	0.11926	0.771865	13.17	0.88074	0.99336	0.231851
0.890688	0.997121	0.289779	4.02	0.00287922	0.109312	0.231268
0.00647773	0.1182	0.772392	13.18	0.8818	0.993522	0.23105
0.891579	0.997121	0.289252	4.01	0.00287922	0.108421	0.230195
0.00647773	0.117442	0.772919	13.19	0.882558	0.993522	0.230137
0.892308	0.997121	0.288725	4	0.00287922	0.107692	0.229313
0.00631579	0.116078	0.773446	13.2	0.883922	0.993684	0.228966
0.893279	0.997121	0.288198	3.99	0.00287922	0.106721	0.228133
0.00623482	0.115169	0.773973	13.21	0.884831	0.993765	0.228103
0.894008	0.997121	0.287671	3.98	0.00287922	0.105992	0.227245
0.00623482	0.113654	0.774499	13.22	0.886346	0.993765	0.226256
0.895061	0.997121	0.287144	3.97	0.00287922	0.104939	0.225958
0.00615385	0.113047	0.775026	13.23	0.886953	0.993846	0.225756
0.89587	0.997121	0.286617	3.96	0.00287922	0.10413	0.224964
0.00615385	0.112138	0.775553	13.24	0.887862	0.993846	0.22464
0.896599	0.997272	0.286091	3.95	0.00272769	0.103401	0.224555
0.0059919	0.111229	0.77608	13.25	0.888771	0.994008	0.22401
0.897571	0.997272	0.285564	3.94	0.00272769	0.102429	0.223355
0.00591093	0.11032	0.776607	13.26	0.88968	0.994089	0.223133
0.8983	0.997272	0.285037	3.93	0.00272769	0.1017	0.222452
0.00591093	0.109562	0.777134	13.27	0.890438	0.994089	0.222194
0.89919	0.997272	0.28451	3.92	0.00272769	0.10081	0.221344
0.899838	0.997424	0.283983	3.91	0.00257615	0.100162	0.221033
0.00591093	0.108501	0.777661	13.28	0.891499	0.994089	0.220875
0.900486	0.997424	0.283456	3.9	0.00257615	0.0995142	0.220224
0.00582996	0.107441	0.778188	13.29	0.892559	0.99417	0.219799
0.901377	0.997575	0.282929	3.89	0.00242461	0.0986235	0.219608
0.00582996	0.106531	0.778714	13.3	0.893469	0.99417	0.218659
0.90251	0.997575	0.282403	3.88	0.00242461	0.0974899	0.218183
0.902834	0.997575	0.281876	3.87	0.00242461	0.097166	0.217774
0.00582996	0.105471	0.779241	13.31	0.894529	0.99417	0.217323
0.903644	0.997575	0.281349	3.86	0.00242461	0.0963563	0.21675
0.00574899	0.104561	0.779768	13.32	0.895439	0.994251	0.216425
0.904453	0.997727	0.280822	3.85	0.00227307	0.0955466	0.216232
0.905101	0.997727	0.280295	3.84	0.00227307	0.0948988	0.215408
0.00574899	0.103501	0.780295	13.33	0.896499	0.994251	0.215078
0.906073	0.997727	0.279768	3.83	0.00227307	0.0939271	0.214167
0.00550607	0.102137	0.780822	13.34	0.897863	0.994494	0.214102
0.00534413	0.100773	0.781349	13.35	0.899227	0.994656	0.212868
0.907449	0.997727	0.279241	3.82	0.00227307	0.0925506	0.2124
0.907854	0.997727	0.278714	3.81	0.00227307	0.0921457	0.211877
0.908664	0.997727	0.278188	3.8	0.00227307	0.091336	0.21083
0.00534413	0.0989544	0.782403	13.37	0.901046	0.994656	0.210523
0.00526316	0.0983482	0.782929	13.38	0.901652	0.994737	0.209997
0.909312	0.997727	0.277661	3.79	0.00227307	0.0906883	0.209989
0.910121	0.997727	0.277134	3.78	0.00227307	0.0898785	0.208933
0.00518219	0.0972875	0.783456	13.39	0.902713	0.994818	0.208878
0.911093	0.997727	0.276607	3.77	0.00227307	0.0889069	0.207661
0.00518219	0.0962267	0.783983	13.4	0.903773	0.994818	0.207491
0.911984	0.997727	0.27608	3.76	0.00227307	0.0880162	0.206489
0.912308	0.997727	0.275553	3.75	0.00227307	0.0876923	0.206062
0.00518219	0.0950144	0.78451	13.41	0.904986	0.994818	0.205898
0.912794	0.997727	0.275026	3.74	0.00227307	0.0872065	0.205419
0.913441	0.997727	0.274499	3.73	0.00227307	0.0865587	0.20456
0.00518219	0.0939536	0.785037	13.42	0.906046	0.994818	0.204495
0.914008	0.997727	0.273973	3.72	0.00227307	0.0859919	0.203805
0.00493927	0.0924382	0.785564	13.43	0.907562	0.995061	0.203281
0.91498	0.997727	0.273446	3.71	0.00227307	0.0850202	0.202506
0.00477733	0.0912259	0.786091	13.44	0.908774	0.995223	0.2022
0.00453441	0.0904683	0.786617	13.45	0.909532	0.995466	0.201999
0.00445344	0.0897106	0.787144	13.46	0.910289	0.995547	0.201254
0.916032	0.997727	0.272919	3.7	0.00227307	0.0839676	0.201091
0.00437247	0.0884983	0.787671	13.47	0.911502	0.995628	0.199894
0.917166	0.997727	0.272392	3.69	0.00227307	0.082834	0.199558
0.00437247	0.0878921	0.788198	13.48	0.912108	0.995628	0.199073
0.917895	0.997727	0.271865	3.68	0.00227307	0.0821053	0.198567
0.0042915	0.0871344	0.788725	13.49	0.912866	0.995709	0.19832
0.918381	0.997727	0.271338	3.67	0.00227307	0.0816194	0.197904
0.0042915	0.0862252	0.789252	13.5	0.913775	0.995709	0.197079
0.00412955	0.0854675	0.789779	13.51	0.914533	0.99587	0.1966
0.919433	0.997727	0.270811	3.66	0.00227307	0.0805668	0.196462
0.920324	0.997727	0.270285	3.65	0.00227307	0.0796761	0.195234
0.00412955	0.0841037	0.790306	13.52	0.915896	0.99587	0.194722
0.00388664	0.0830429	0.790832	13.53	0.916957	0.996113	0.194105
0.921296	0.997727	0.269231	3.63	0.00227307	0.0787045	0.193887
0.9217	0.997727	0.268704	3.62	0.00227307	0.0782996	0.193324
0.00380567	0.0815275	0.791359	13.54	0.918472	0.996194	0.192281
0.0037247	0.0807698	0.791886	13.55	0.91923	0.996275	0.191509
0.923482	0.997727	0.26765	3.6	0.00227307	0.0765182	0.190828
0.00364372	0.0795575	0.792413	13.56	0.920442	0.996356	0.190094
0.92413	0.997727	0.267123	3.59	0.00227307	0.0758704	0.189913
0.00364372	0.079406	0.79294	13.57	0.920594	0.996356	0.18988
0.00364372	0.0791029	0.793467	13.58	0.920897	0.996356	0.189451
0.924858	0.997727	0.266596	3.58	0.00227307	0.0751417	0.18888
0.925182	0.997727	0.26607	3.57	0.00227307	0.0748178	0.188419
0.00364372	0.0777391	0.793994	13.59	0.922261	0.996356	0.187513
0.925911	0.997727	0.265543	3.56	0.00227307	0.0740891	0.187379
0.926316	0.997727	0.265016	3.55	0.00227307	0.0736842	0.186799
0.926964	0.997727	0.264489	3.54	0.00227307	0.0730364	0.185867
0.00356275	0.0759206	0.794521	13.6	0.924079	0.996437	0.185199
0.927692	0.997727	0.263962	3.53	0.00227307	0.0723077	0.184815
0.928178	0.997727	0.263435	3.52	0.00227307	0.0718219	0.18411
0.00348178	0.0745568	0.795047	13.61	0.925443	0.996518	0.183523
0.928583	0.997727	0.262908	3.51	0.00227307	0.071417	0.183521
0.00348178	0.0741021	0.795574	13.62	0.925898	0.996518	0.182861
0.929231	0.997727	0.262381	3.5	0.00227307	0.0707692	0.182576
0.00340081	0.0733444	0.796101	13.63	0.926656	0.996599	0.182056
0.929636	0.997727	0.261855	3.49	0.00227307	0.0703644	0.181983
0.00331984	0.0727383	0.796628	13.64	0.927262	0.99668	0.181471
0.00315789	0.0718291	0.797155	13.65	0.928171	0.996842	0.180744
0.00307692	0.0713745	0.797682	13.66	0.928626	0.996923	0.180381
0.930931	0.997727	0.260801	3.47	0.00227307	0.0690688	0.180073
0.00267206	0.069556	0.798736	13.68	0.930444	0.997328	0.179242
0.93166	0.997727	0.260274	3.46	0.00227307	0.0683401	0.178991
0.00291498	0.0700106	0.798209	13.67	0.929989	0.997085	0.17898
0.932065	0.997727	0.259747	3.45	0.00227307	0.0679352	0.178388
0.00267206	0.0687983	0.799262	13.69	0.931202	0.997328	0.178114
0.00267206	0.0686468	0.799789	13.7	0.931353	0.997328	0.177887
0.932955	0.997727	0.25922	3.44	0.00227307	0.0670445	0.177054
0.00267206	0.0678891	0.800316	13.71	0.932111	0.997328	0.176751
0.933279	0.997727	0.258693	3.43	0.00227307	0.0667206	0.176567
0.00259109	0.0674345	0.800843	13.72	0.932566	0.997409	0.176385
0.933846	0.997727	0.258166	3.42	0.00227307	0.0661538	0.175712
0.00259109	0.0666768	0.80137	13.73	0.933323	0.997409	0.17524
0.934494	0.997727	0.25764	3.41	0.00227307	0.0655061	0.17473
0.934899	0.997727	0.257113	3.4	0.00227307	0.0651012	0.174114
0.935547	0.997878	0.256586	3.39	0.00212153	0.0644534	0.173737
0.00259109	0.065616	0.801897	13.74	0.934384	0.997409	0.173627
0.00259109	0.0648583	0.802424	13.75	0.935142	0.997409	0.172467
0.936437	0.997878	0.256059	3.38	0.00212153	0.0635628	0.172371
0.00251012	0.0644037	0.80295	13.76	0.935596	0.99749	0.172093
0.937247	0.997878	0.255532	3.37	0.00212153	0.062753	0.171122
0.937895	0.997878	0.255005	3.36	0.00212153	0.0621053	0.170117
0.938623	0.997878	0.254478	3.35	0.00212153	0.0613765	0.16898
0.00251012	0.0622822	0.804004	13.78	0.937718	0.99749	0.1688
0.00242915	0.0619791	0.804531	13.79	0.938021	0.997571	0.168657
0.939028	0.997878	0.253952	3.34	0.00212153	0.0609717	0.168346
0.939676	0.997878	0.253425	3.33	0.00212153	0.0603239	0.167326
0.00242915	0.0610699	0.805058	13.8	0.93893	0.997571	0.167227
0.00234818	0.0606152	0.805585	13.81	0.939385	0.997652	0.166844
0.940567	0.997878	0.252898	3.32	0.00212153	0.0594332	0.165915
0.941053	0.99803	0.252371	3.31	0.00197	0.0589474	0.165781
0.00234818	0.059706	0.806112	13.82	0.940294	0.997652	0.1654
0.9417	0.99803	0.251844	3.3	0.00197	0.0582996	0.164747
0.00234818	0.0589483	0.806639	13.83	0.941052	0.997652	0.164189
0.942429	0.99803	0.251317	3.29	0.00197	0.0575709	0.163577
0.00234818	0.0583422	0.807165	13.84	0.941658	0.997652	0.163214
0.942672	0.99803	0.25079	3.28	0.00197	0.0573279	0.163185
0.00226721	0.0574329	0.807692	13.85	0.942567	0.997733	0.162087
0.943563	0.99803	0.250263	3.27	0.00197	0.0564372	0.161742
0.00226721	0.0566753	0.808219	13.86	0.943325	0.997733	0.160853
0.94413	0.99803	0.249737	3.26	0.00197	0.0558704	0.160818
0.00218623	0.0562206	0.808746	13.87	0.943779	0.997814	0.160457
0.944534	0.99803	0.24921	3.25	0.00197	0.0554656	0.160155
0.00218623	0.055766	0.809273	13.88	0.944234	0.997814	0.159711
0.00210526	0.0553114	0.8098	13.89	0.944689	0.997895	0.159314
0.945182	0.99803	0.248683	3.24	0.00197	0.0548178	0.159089
0.00210526	0.0550083	0.810327	13.9	0.944992	0.997895	0.158814
0.945425	0.99803	0.248156	3.23	0.00197	0.0545749	0.158687
0.00202429	0.0547053	0.810854	13.91	0.945295	0.997976	0.158665
0.945911	0.99803	0.247629	3.22	0.00197	0.0540891	0.157882
0.946397	0.998182	0.247102	3.21	0.00181846	0.0536032	0.157743
0.00202429	0.0539476	0.81138	13.92	0.946052	0.997976	0.157408
0.946721	0.998182	0.246575	3.2	0.00181846	0.0532794	0.157203
0.00202429	0.053493	0.811907	13.93	0.946507	0.997976	0.156649
0.947287	0.998182	0.246048	3.19	0.00181846	0.0527126	0.156255
0.00194332	0.0527353	0.812434	13.94	0.947265	0.998057	0.155737
0.947692	0.998182	0.245522	3.18	0.00181846	0.0523077	0.155574
0.00194332	0.0524322	0.812961	13.95	0.947568	0.998057	0.155226
0.948178	0.998182	0.244995	3.17	0.00181846	0.0518219	0.154754
0.00194332	0.0519776	0.813488	13.96	0.948022	0.998057	0.154457
0.948745	0.998182	0.244468	3.16	0.00181846	0.0512551	0.153792
0.00194332	0.0513714	0.814015	13.97	0.948629	0.998057	0.153427
0.949393	0.998333	0.243941	3.15	0.00166692	0.0506073	0.153377
0.949879	0.998333	0.243414	3.14	0.00166692	0.0501215	0.152546
0.00186235	0.0506137	0.814542	13.98	0.949386	0.998138	0.152498
0.950607	0.998485	0.241834	3.11	0.00151538	0.0493927	0.151992
0.950931	0.998485	0.241307	3.1	0.00151538	0.0490688	0.151434
0.950526	0.998333	0.24236	3.12	0.00166692	0.0494737	0.151431
0.00186235	0.049856	0.815068	13.99	0.950144	0.998138	0.151194
0.951498	0.998485	0.24078	3.09	0.00151538	0.048502	0.150452
0.951903	0.998485	0.240253	3.08	0.00151538	0.0480972	0.149748
0.00186235	0.0486437	0.815595	14	0.951356	0.998138	0.149087
0.95247	0.998485	0.239726	3.07	0.00151538	0.0475304	0.148756
0.00178138	0.0477345	0.816122	14.01	0.952265	0.998219	0.147867
0.953117	0.998485	0.238672	3.05	0.00151538	0.0468826	0.147616
0.953279	0.998485	0.238145	3.04	0.00151538	0.0467206	0.147329
0.953522	0.998485	0.237619	3.03	0.00151538	0.0464777	0.146899
0.953684	0.998485	0.237092	3.02	0.00151538	0.0463158	0.146611
0.00178138	0.0465222	0.816649	14.02	0.953478	0.998219	0.145716
0.954413	0.998485	0.236565	3.01	0.00151538	0.045587	0.145311
0.0017004	0.0460676	0.817176	14.03	0.953932	0.9983	0.145287
0.00153846	0.0454614	0.817703	14.04	0.954539	0.998462	0.144975
0.00145749	0.0450068	0.81823	14.05	0.954993	0.998543	0.144548
0.954899	0.998485	0.235511	2.99	0.00151538	0.0451012	0.144438
0.955385	0.998636	0.234984	2.98	0.00136384	0.0446154	0.144297
0.00145749	0.0448553	0.818757	14.06	0.955145	0.998543	0.144275
0.955628	0.998636	0.234457	2.97	0.00136384	0.0443725	0.143858
0.00145749	0.0442491	0.819283	14.07	0.955751	0.998543	0.143177
0.00137652	0.0437945	0.81981	14.08	0.956205	0.998623	0.142747
0.00129555	0.0434914	0.820337	14.09	0.956509	0.998704	0.142593
0.956923	0.998788	0.232877	2.94	0.0012123	0.0430769	0.142248
0.956599	0.998636	0.233404	2.95	0.00136384	0.0434008	0.14209
0.00129555	0.0431884	0.820864	14.1	0.956812	0.998704	0.142039
0.957247	0.998788	0.23235	2.93	0.0012123	0.042753	0.141655
0.00129555	0.0425822	0.821391	14.11	0.957418	0.998704	0.140925
0.957652	0.998788	0.231823	2.92	0.0012123	0.0423482	0.14091
0.958138	0.998939	0.231296	2.91	0.00106077	0.0418623	0.140776
0.958462	0.998939	0.230769	2.9	0.00106077	0.0415385	0.140176
0.00129555	0.0418245	0.821918	14.12	0.958175	0.998704	0.139522
0.958866	0.998939	0.230242	2.89	0.00106077	0.0411336	0.139424
0.00129555	0.0413699	0.822445	14.13	0.95863	0.998704	0.138674
0.959433	0.998939	0.229715	2.88	0.00106077	0.0405668	0.138365
0.00121457	0.0409153	0.822972	14.14	0.959085	0.998785	0.138233
0.00121457	0.0407638	0.823498	14.15	0.959236	0.998785	0.137948
0.959919	0.998939	0.229189	2.87	0.00106077	0.040081	0.137451
0.0011336	0.0401576	0.824025	14.16	0.959842	0.998866	0.13722
0.960486	0.998939	0.228662	2.86	0.00106077	0.0395142	0.136377
0.0011336	0.0392484	0.824552	14.17	0.960752	0.998866	0.135492
0.961134	0.998939	0.228135	2.85	0.00106077	0.0388664	0.135141
0.961377	0.998939	0.227608	2.84	0.00106077	0.0386235	0.134674
0.0011336	0.0387938	0.825079	14.18	0.961206	0.998866	0.13462
0.962024	0.998939	0.227081	2.83	0.00106077	0.0379757	0.133423
0.962591	0.998939	0.226554	2.82	0.00106077	0.0374089	0.13232
0.0011336	0.0375815	0.82666	14.21	0.962419	0.998866	0.13227
0.96332	0.999091	0.225501	2.8	0.000909229	0.0366802	0.131705
0.962915	0.998939	0.226027	2.81	0.00106077	0.037085	0.131686
0.0011336	0.0372784	0.827187	14.22	0.962722	0.998866	0.131676
0.963482	0.999091	0.224974	2.79	0.000909229	0.0365182	0.131387
0.0011336	0.0368238	0.827713	14.23	0.963176	0.998866	0.130781
0.963968	0.999091	0.224447	2.78	0.000909229	0.0360324	0.130427
0.96413	0.999091	0.22392	2.77	0.000909229	0.0358704	0.130106
0.00105263	0.0360661	0.82824	14.24	0.963934	0.998947	0.129715
0.00097166	0.035763	0.828767	14.25	0.964237	0.999028	0.129552
0.964777	0.999091	0.222866	2.75	0.000909229	0.0352227	0.128814
0.00097166	0.0350053	0.829294	14.26	0.964995	0.999028	0.128033
0.965749	0.999091	0.221812	2.73	0.000909229	0.034251	0.126853
0.96583	0.999091	0.221286	2.72	0.000909229	0.03417	0.126688
0.966073	0.999091	0.220759	2.71	0.000909229	0.0339271	0.126193
0.00097166	0.033793	0.829821	14.27	0.966207	0.999028	0.125568
0.967611	0.999394	0.219178	2.68	0.000606152	0.0323887	0.124756
0.968097	0.999545	0.218124	2.66	0.000454614	0.0319028	0.124634
0.967045	0.999091	0.219705	2.69	0.000909229	0.0329555	0.124193
0.00097166	0.0327322	0.830348	14.28	0.967268	0.999028	0.123374
0.968745	0.999545	0.217597	2.65	0.000454614	0.0312551	0.123287
0.96915	0.999545	0.217071	2.64	0.000454614	0.0308502	0.122438
0.00097166	0.0321261	0.830875	14.29	0.967874	0.999028	0.122104
0.969393	0.999545	0.216544	2.63	0.000454614	0.0306073	0.121926
0.969555	0.999545	0.216017	2.62	0.000454614	0.0304453	0.121583
0.97004	0.999545	0.21549	2.61	0.000454614	0.0299595	0.12055
0.00097166	0.0313684	0.831401	14.3	0.968632	0.999028	0.120498
0.00097166	0.0312169	0.831928	14.31	0.968783	0.999028	0.120175
0.000890688	0.0306107	0.832455	14.32	0.969389	0.999109	0.119348
0.97085	0.999545	0.214436	2.59	0.000454614	0.0291498	0.11881
0.000890688	0.0301561	0.832982	14.33	0.969844	0.999109	0.118366
0.971336	0.999545	0.213909	2.58	0.000454614	0.028664	0.117755
0.000890688	0.029853	0.834036	14.35	0.970147	0.999109	0.117708
0.000890688	0.0295499	0.834563	14.36	0.97045	0.999109	0.117045
0.971741	0.999545	0.213383	2.57	0.000454614	0.0282591	0.116868
0.971984	0.999545	0.211275	2.53	0.000454614	0.0280162	0.116333
0.000890688	0.0289438	0.835616	14.38	0.971056	0.999109	0.11571
0.972308	0.999545	0.210748	2.52	0.000454614	0.0276923	0.115616
0.000890688	0.0287922	0.836143	14.39	0.971208	0.999109	0.115374
0.972874	0.999545	0.210221	2.51	0.000454614	0.0271255	0.114351
0.000890688	0.0281861	0.837197	14.41	0.971814	0.999109	0.11402
0.973036	0.999545	0.209694	2.5	0.000454614	0.0269636	0.113987
0.000809717	0.027883	0.837724	14.42	0.972117	0.99919	0.113836
0.97336	0.999545	0.209168	2.49	0.000454614	0.0266397	0.113256
0.000809717	0.0269738	0.838251	14.43	0.973026	0.99919	0.111772
0.974089	0.999545	0.20706	2.45	0.000454614	0.0259109	0.111595
0.000809717	0.0266707	0.838778	14.44	0.973329	0.99919	0.111077
0.974413	0.999545	0.206533	2.44	0.000454614	0.025587	0.110849
0.000809717	0.0265192	0.839305	14.45	0.973481	0.99919	0.110727
0.974899	0.999545	0.205479	2.42	0.000454614	0.0251012	0.109721
0.000809717	0.025913	0.839831	14.46	0.974087	0.99919	0.109319
0.000728745	0.0253069	0.840358	14.47	0.974693	0.999271	0.108416
0.975466	0.999545	0.204953	2.41	0.000454614	0.0245344	0.108391
0.975951	0.999545	0.204426	2.4	0.000454614	0.0240486	0.107239
0.976194	0.999545	0.203899	2.39	0.000454614	0.0238057	0.106658
0.000728745	0.0245492	0.840885	14.48	0.975451	0.999271	0.106617
0.000647773	0.0240946	0.841412	14.49	0.975905	0.999352	0.10606
0.976518	0.999545	0.202845	2.37	0.000454614	0.0234818	0.105879
0.000566802	0.0236399	0.842466	14.51	0.97636	0.999433	0.105504
0.000647773	0.0236399	0.841939	14.5	0.97636	0.999352	0.10496
0.977166	0.999545	0.201791	2.35	0.000454614	0.022834	0.104305
0.000566802	0.0230338	0.843519	14.53	0.976966	0.999433	0.104027
0.000566802	0.0228823	0.844046	14.54	0.977118	0.999433	0.103655
0.977571	0.999545	0.201264	2.34	0.000454614	0.0224291	0.103309
0.000566802	0.0225792	0.844573	14.55	0.977421	0.999433	0.102906
0.00048583	0.0222761	0.8451	14.56	0.977724	0.999514	0.102714
0.977895	0.999545	0.200738	2.33	0.000454614	0.0221053	0.102506
0.977976	0.999545	0.200211	2.32	0.000454614	0.0220243	0.102305
0.978462	0.999545	0.199157	2.3	0.000454614	0.0215385	0.101086
0.978866	0.999545	0.198103	2.28	0.000454614	0.0211336	0.10006
0.00048583	0.0212153	0.845627	14.57	0.978785	0.999514	0.100046
0.979028	0.999545	0.197576	2.27	0.000454614	0.0209717	0.0996473
0.00048583	0.0209123	0.846681	14.59	0.979088	0.999514	0.0992718
0.00048583	0.0204576	0.847208	14.6	0.979542	0.999514	0.0980989
0.979676	0.999545	0.19705	2.26	0.000454614	0.0203239	0.0979778
0.00048583	0.0203061	0.847734	14.61	0.979694	0.999514	0.0977049
0.98	0.999545	0.196523	2.25	0.000454614	0.02	0.0971328
0.980081	0.999545	0.195996	2.24	0.000454614	0.019919	0.0969204
0.980243	0.999545	0.195469	2.23	0.000454614	0.0197571	0.0964944
0.00048583	0.0195484	0.848788	14.63	0.980452	0.999514	0.095712
0.980567	0.999545	0.194942	2.22	0.000454614	0.0194332	0.0956369
0.00048583	0.0192453	0.849315	14.64	0.980755	0.999514	0.0949037
0.980972	0.999545	0.194415	2.21	0.000454614	0.0190283	0.0945545
0.00048583	0.0190938	0.849842	14.65	0.980906	0.999514	0.094497
0.981053	0.999545	0.193888	2.2	0.000454614	0.0189474	0.0943366
0.981215	0.999545	0.193361	2.19	0.000454614	0.0187854	0.0938994
0.981296	0.999545	0.191781	2.16	0.000454614	0.0187045	0.09368
0.00048583	0.0187907	0.850369	14.66	0.981209	0.999514	0.0936786
0.981457	0.999545	0.191254	2.15	0.000454614	0.0185425	0.0932398
0.9817	0.999545	0.190727	2.14	0.000454614	0.0182996	0.0925758
0.981862	0.999545	0.1902	2.13	0.000454614	0.0181377	0.0921306
0.981943	0.999545	0.189673	2.12	0.000454614	0.0180567	0.0919072
0.00048583	0.018033	0.850896	14.67	0.981967	0.999514	0.0916022
0.982267	0.999545	0.186512	2.06	0.000454614	0.0177328	0.0910084
0.000404858	0.0172753	0.852476	14.7	0.982725	0.999595	0.090115
0.00048583	0.0174269	0.851423	14.68	0.982573	0.999514	0.089908
0.982672	0.999545	0.185985	2.05	0.000454614	0.0173279	0.0898727
0.983158	0.999697	0.184932	2.03	0.000303076	0.0168421	0.0897002
0.00048583	0.0172753	0.851949	14.69	0.982725	0.999514	0.0894797
0.000323887	0.0168207	0.853003	14.71	0.983179	0.999676	0.0894729
0.982915	0.999545	0.185458	2.04	0.000454614	0.017085	0.0891847
0.000323887	0.0166692	0.854057	14.73	0.983331	0.999676	0.089042
0.983401	0.999697	0.184405	2.02	0.000303076	0.0165992	0.0890101
0.983725	0.999697	0.183351	2	0.000303076	0.0162753	0.0880819
0.000323887	0.0162146	0.855111	14.75	0.983785	0.999676	0.0877371
0.983968	0.999697	0.182824	1.99	0.000303076	0.0160324	0.0873796
0.98413	0.999697	0.182297	1.98	0.000303076	0.0158704	0.0869083
0.000323887	0.0159115	0.856164	14.77	0.984088	0.999676	0.0868567
0.984372	0.999697	0.181243	1.96	0.000303076	0.0156275	0.0861967
0.984534	0.999697	0.180717	1.95	0.000303076	0.0154656	0.0857191
0.000323887	0.0154569	0.857218	14.79	0.984543	0.999676	0.0855197
0.000323887	0.0153053	0.857745	14.8	0.984695	0.999676	0.0850695
0.984858	0.999697	0.179663	1.93	0.000303076	0.0151417	0.0847562
0.98502	0.999697	0.178609	1.91	0.000303076	0.0149798	0.0842707
0.000323887	0.0150023	0.858799	14.82	0.984998	0.999676	0.0841622
0.985182	0.999697	0.177555	1.89	0.000303076	0.0148178	0.0837825
0.985263	0.999697	0.177028	1.88	0.000303076	0.0147368	0.0835374
0.000242915	0.0145477	0.862487	14.89	0.985452	0.999757	0.0834804
0.985506	0.999697	0.176502	1.87	0.000303076	0.0144939	0.0827979
0.000323887	0.0145477	0.861433	14.87	0.985452	0.999676	0.0827832
0.000242915	0.014093	0.864067	14.92	0.985907	0.999757	0.0820895
0.000161943	0.0136384	0.865648	14.95	0.986362	0.999838	0.0813991
0.985992	0.999697	0.174394	1.83	0.000303076	0.0140081	0.0812992
0.000242915	0.01379	0.864594	14.93	0.98621	0.999757	0.0811494
0.986073	0.999697	0.17334	1.81	0.000303076	0.0139271	0.0810469
0.000242915	0.0136384	0.865121	14.94	0.986362	0.999757	0.0806754
0.000161943	0.0131838	0.866702	14.97	0.986816	0.999838	0.0799725
0.986559	0.999697	0.17176	1.78	0.000303076	0.0134413	0.0795164
0.986721	0.999697	0.170706	1.76	0.000303076	0.0132794	0.0789998
0.986802	0.999697	0.170179	1.75	0.000303076	0.0131984	0.0787403
0.000161943	0.0125777	0.868282	15	0.987422	0.999838	0.0780309
0.988016	1	0.16491	1.65	0	0.0119838	0.0776403
0.000161943	0.0124261	0.868809	15.01	0.987574	0.999838	0.0775381
0.987692	0.999848	0.167018	1.69	0.000151538	0.0123077	0.0772489
0.987854	0.999848	0.165964	1.67	0.000151538	0.0121457	0.0767169
0.987449	0.999697	0.168072	1.71	0.000303076	0.0125506	0.0766337
0.000161943	0.012123	0.869336	15.02	0.987877	0.999838	0.0765432
0.988502	1	0.162276	1.6	0	0.011498	0.076041
0.000161943	0.01182	0.87039	15.04	0.98818	0.999838	0.0755356
0.988664	1	0.160169	1.56	0	0.011336	0.0755005
0.988907	1	0.159642	1.55	0	0.0110931	0.0746826
0.000161943	0.0115169	0.87197	15.07	0.988483	0.999838	0.0745147
0.98915	1	0.157534	1.51	0	0.0108502	0.0738559
0.000161943	0.0112138	0.873024	15.09	0.988786	0.999838	0.07348
0.989474	1	0.156481	1.49	0	0.0105263	0.0727393
8.09717e-05	0.0107592	0.873551	15.1	0.989241	0.999919	0.0727188
0.989636	1	0.155427	1.47	0	0.0103644	0.0721747
0.989798	1	0.1549	1.46	0	0.0102024	0.0716057
0.989879	1	0.154373	1.45	0	0.0101215	0.0713195
0.99004	1	0.153319	1.43	0	0.00995951	0.0707438
0.990283	1	0.151739	1.4	0	0.0097166	0.0698714
8.09717e-05	0.00984998	0.874605	15.12	0.99015	0.999919	0.0694898
0.990445	1	0.150685	1.38	0	0.00955466	0.0692839
0.990526	1	0.150158	1.37	0	0.00947368	0.0689883
8.09717e-05	0.0095469	0.875132	15.13	0.990453	0.999919	0.0683803
0.990769	1	0.149631	1.36	0	0.00923077	0.0680939
0.99085	1	0.149104	1.35	0	0.0091498	0.0677932
0.991012	1	0.148577	1.34	0	0.00898785	0.0671879
0.991336	1	0.143309	1.24	0	0.00866397	0.0659608
8.09717e-05	0.00878921	0.879347	15.21	0.991211	0.999919	0.0655261
0.99166	1	0.142782	1.23	0	0.00834008	0.0647109
0.991903	1	0.140674	1.19	0	0.00809717	0.0637577
8.09717e-05	0.00818306	0.881454	15.25	0.991817	0.999919	0.0631517
0.992065	1	0.139621	1.17	0	0.00793522	0.0631143
0.992389	1	0.136459	1.11	0	0.00761134	0.0618078
0.992713	1	0.134879	1.08	0	0.00728745	0.0604735
0.992955	1	0.133825	1.06	0	0.00704453	0.0594535
8.09717e-05	0.00727383	0.886723	15.35	0.992726	0.999919	0.0594157
0	0.00681922	0.890938	15.43	0.993181	1	0.0584916
0.993441	1	0.12961	0.98	0	0.0065587	0.0573598
0	0.00651614	0.891465	15.44	0.993484	1	0.0571727
0.993765	1	0.128556	0.96	0	0.00623482	0.055921
0.994089	1	0.124868	0.89	0	0.00591093	0.0544447
0	0.00575845	0.89726	15.55	0.994242	1	0.0537358
0.994332	1	0.123815	0.87	0	0.00566802	0.053311
0.994656	1	0.120653	0.81	0	0.00534413	0.0517612
0.994818	1	0.118546	0.77	0	0.00518219	0.0509689
0	0.0051523	0.899368	15.59	0.994848	1	0.0508213
0	0.00469768	0.900948	15.62	0.995302	1	0.0485219
0.995709	1	0.108008	0.57	0	0.0042915	0.046372
0	0.00424307	0.901475	15.63	0.995757	1	0.046109
0.99587	1	0.107482	0.56	0	0.00412955	0.0454868
0.995951	1	0.106955	0.55	0	0.00404858	0.0450377
0.996437	1	0.104847	0.51	0	0.00356275	0.042244
0.996518	1	0.103793	0.49	0	0.00348178	0.0417603
0.99668	1	0.102213	0.46	0	0.00331984	0.040776
0.996761	1	0.101686	0.45	0	0.00323887	0.0402748
0.997004	1	0.101159	0.44	0	0.00299595	0.0387327
0.997166	1	0.100632	0.43	0	0.00283401	0.0376698
0	0.00272769	0.918335	15.95	0.997272	1	0.0369555
0.997409	1	0.0958904	0.34	0	0.00259109	0.036017
0.997571	1	0.0943098	0.31	0	0.00242915	0.0348719
0	0.00242461	0.918862	15.96	0.997575	1	0.0348393
0.997814	1	0.089568	0.22	0	0.00218623	0.0330804
0.998057	1	0.0885142	0.2	0	0.00194332	0.0311866
0	0.00166692	0.936776	16.3	0.998333	1	0.0288817
0	0.00136384	0.942571	16.41	0.998636	1	0.0261225
0.999109	1	0.0579557	-0.38	0	0.000890688	0.0211079
0.999271	1	0.0532139	-0.47	0	0.000728745	0.019092
0	0.000151538	1	17.5	0.999848	1	0.00870487
