# Supplementary material for: Genetic architecture of type 1 diabetes with low genetic risk score informed by 41 unreported loci
Source: Commun Biol. 2021 Jul 23;4:908. doi: 10.1038/s42003-021-02368-8 (PMC8302754; doi:10.1038/s42003-021-02368-8)
Supplement: Supplementary file 4 — Supplementary Data 3 [file 42003_2021_2368_MOESM4_ESM.xlsx]

## Sheet: Sheet1
Supplementary Data 3 SNPs associated with both low GRS T1D and overall T1D with genome-wide significance
			low GRS GWAS									all T1D GWAS
Chr	SNP	BP	A1	TEST	NMISS	OR	SE	L95	U95	STAT	P	Chr	SNP	BP	A1	TEST	NMISS	OR	SE	L95	U95	STAT	P
1	chr1:37781423:A:G	37781423	G	ADD	13280	1.36	0.04993	1.233	1.499	6.153	7.601e-10	1	chr1:37781423:A:G	37781423	G	ADD	18915	1.207	0.02324	1.153	1.263	8.086	6.159e-16
1	chr1:37782001:T:G	37782001	G	ADD	13280	1.357	0.04995	1.23	1.497	6.11	9.938e-10	1	chr1:37782001:T:G	37782001	G	ADD	18915	1.207	0.02324	1.153	1.263	8.08	6.466e-16
1	chr1:37783821:G:A	37783821	A	ADD	13280	1.358	0.04992	1.231	1.497	6.127	8.978e-10	1	chr1:37783821:G:A	37783821	A	ADD	18915	1.202	0.02323	1.149	1.258	7.925	2.281e-15
1	chr1:37794831:C:T	37794831	T	ADD	13280	1.396	0.05118	1.263	1.543	6.521	6.978e-11	1	chr1:37794831:C:T	37794831	T	ADD	18915	1.233	0.02393	1.176	1.292	8.736	2.406e-18
1	chr1:37798162:C:A	37798162	A	ADD	13280	1.4	0.05118	1.267	1.548	6.579	4.746e-11	1	chr1:37798162:C:A	37798162	A	ADD	18915	1.236	0.02395	1.179	1.295	8.846	9.072e-19
1	chr1:37801053:AACTG:A	37801053	A	ADD	13280	1.389	0.05128	1.256	1.536	6.407	1.484e-10	1	chr1:37801053:AACTG:A	37801053	A	ADD	18915	1.236	0.02394	1.18	1.296	8.859	8.063e-19
1	chr1:37801561:GT:G	37801561	G	ADD	13280	1.395	0.05121	1.262	1.542	6.5	8.03e-11	1	chr1:37801561:GT:G	37801561	G	ADD	18915	1.233	0.02395	1.177	1.292	8.751	2.107e-18
1	chr1:37801581:G:A	37801581	A	ADD	13280	1.395	0.05117	1.262	1.543	6.51	7.501e-11	1	chr1:37801581:G:A	37801581	A	ADD	18915	1.235	0.02394	1.178	1.294	8.815	1.202e-18
1	chr1:37803164:T:C	37803164	C	ADD	13280	1.383	0.0518	1.25	1.531	6.261	3.835e-10	1	chr1:37803164:T:C	37803164	C	ADD	18915	1.23	0.02417	1.173	1.29	8.57	1.037e-17
1	chr1:37812907:C:T	37812907	T	ADD	13280	1.485	0.05265	1.339	1.646	7.51	5.901e-14	1	chr1:37812907:C:T	37812907	T	ADD	18915	1.25	0.02497	1.191	1.313	8.947	3.652e-19
1	chr1:37816186:G:A	37816186	A	ADD	13280	1.396	0.05112	1.263	1.544	6.533	6.451e-11	1	chr1:37816186:G:A	37816186	A	ADD	18915	1.236	0.02393	1.179	1.295	8.846	9.035e-19
1	chr1:37818475:C:A	37818475	A	ADD	13280	1.387	0.05178	1.253	1.535	6.313	2.734e-10	1	chr1:37818475:C:A	37818475	A	ADD	18915	1.229	0.02418	1.173	1.289	8.541	1.329e-17
1	chr1:37818944:G:C	37818944	C	ADD	13280	1.392	0.05113	1.26	1.539	6.474	9.523e-11	1	chr1:37818944:G:C	37818944	C	ADD	18915	1.238	0.02393	1.181	1.297	8.914	4.937e-19
1	chr1:37819884:G:A	37819884	A	ADD	13280	1.387	0.05179	1.253	1.535	6.319	2.629e-10	1	chr1:37819884:G:A	37819884	A	ADD	18915	1.231	0.02419	1.174	1.29	8.584	9.2e-18
1	chr1:37820221:G:T	37820221	T	ADD	13280	1.394	0.05133	1.26	1.541	6.464	1.019e-10	1	chr1:37820221:G:T	37820221	T	ADD	18915	1.235	0.02397	1.178	1.295	8.808	1.273e-18
1	chr1:37824431:C:T	37824431	T	ADD	13280	1.385	0.05177	1.251	1.532	6.285	3.277e-10	1	chr1:37824431:C:T	37824431	T	ADD	18915	1.229	0.02418	1.172	1.289	8.542	1.316e-17
1	chr1:37825665:C:T	37825665	T	ADD	13280	1.385	0.05179	1.252	1.533	6.292	3.132e-10	1	chr1:37825665:C:T	37825665	T	ADD	18915	1.23	0.02418	1.173	1.29	8.562	1.111e-17
1	chr1:37828954:C:T	37828954	T	ADD	13280	1.384	0.05175	1.251	1.532	6.283	3.32e-10	1	chr1:37828954:C:T	37828954	T	ADD	18915	1.226	0.02415	1.169	1.285	8.426	3.567e-17
1	chr1:37835548:G:A	37835548	A	ADD	13280	1.386	0.0518	1.252	1.534	6.3	2.982e-10	1	chr1:37835548:G:A	37835548	A	ADD	18915	1.232	0.02418	1.175	1.292	8.632	6.031e-18
1	chr1:37853212:CT:C	37853212	C	ADD	13280	1.385	0.05122	1.253	1.532	6.363	1.977e-10	1	chr1:37853212:CT:C	37853212	C	ADD	18915	1.237	0.02388	1.18	1.296	8.893	5.946e-19
1	chr1:37862263:CAG:C	37862263	C	ADD	13280	1.391	0.05178	1.257	1.54	6.374	1.845e-10	1	chr1:37862263:CAG:C	37862263	C	ADD	18915	1.233	0.02418	1.175	1.292	8.646	5.333e-18
1	chr1:37863224:A:T	37863224	T	ADD	13280	1.401	0.05131	1.267	1.549	6.571	4.982e-11	1	chr1:37863224:A:T	37863224	T	ADD	18915	1.236	0.02397	1.179	1.296	8.841	9.466e-19
1	chr1:37867065:T:G	37867065	G	ADD	13280	1.399	0.0511	1.265	1.546	6.564	5.235e-11	1	chr1:37867065:T:G	37867065	G	ADD	18915	1.235	0.02392	1.178	1.294	8.825	1.095e-18
1	chr1:37868645:T:A	37868645	A	ADD	13280	1.395	0.05114	1.262	1.542	6.513	7.367e-11	1	chr1:37868645:T:A	37868645	A	ADD	18915	1.232	0.02393	1.175	1.291	8.71	3.032e-18
1	chr1:37868646:C:A	37868646	A	ADD	13280	1.395	0.05114	1.262	1.542	6.513	7.367e-11	1	chr1:37868646:C:A	37868646	A	ADD	18915	1.232	0.02393	1.175	1.291	8.71	3.032e-18
1	chr1:37869480:T:C	37869480	C	ADD	13280	1.386	0.0518	1.252	1.534	6.299	3.004e-10	1	chr1:37869480:T:C	37869480	C	ADD	18915	1.233	0.02417	1.176	1.293	8.664	4.57e-18
1	chr1:37876744:C:T	37876744	T	ADD	13280	1.394	0.05176	1.259	1.543	6.417	1.391e-10	1	chr1:37876744:C:T	37876744	T	ADD	18915	1.233	0.02418	1.176	1.293	8.675	4.133e-18
1	chr1:37878930:G:A	37878930	A	ADD	13280	1.393	0.05177	1.259	1.542	6.402	1.536e-10	1	chr1:37878930:G:A	37878930	A	ADD	18915	1.231	0.02418	1.174	1.291	8.595	8.341e-18
1	chr1:37887731:C:T	37887731	T	ADD	13280	1.385	0.0518	1.252	1.533	6.292	3.137e-10	1	chr1:37887731:C:T	37887731	T	ADD	18915	1.23	0.02418	1.174	1.29	8.578	9.683e-18
1	chr1:37888574:G:A	37888574	A	ADD	13280	1.397	0.05113	1.263	1.544	6.532	6.474e-11	1	chr1:37888574:G:A	37888574	A	ADD	18915	1.234	0.02393	1.177	1.293	8.785	1.567e-18
1	chr1:37889431:G:T	37889431	T	ADD	13280	1.401	0.05112	1.267	1.549	6.597	4.208e-11	1	chr1:37889431:G:T	37889431	T	ADD	18915	1.235	0.02393	1.178	1.294	8.809	1.265e-18
1	chr1:37891198:G:C	37891198	C	ADD	13280	1.409	0.05121	1.275	1.558	6.696	2.137e-11	1	chr1:37891198:G:C	37891198	C	ADD	18915	1.243	0.02403	1.186	1.303	9.059	1.321e-19
1	chr1:37895300:A:G	37895300	G	ADD	13280	1.405	0.05118	1.271	1.554	6.65	2.933e-11	1	chr1:37895300:A:G	37895300	G	ADD	18915	1.241	0.02401	1.184	1.3	8.982	2.666e-19
1	chr1:151820338:G:A	151820338	A	ADD	13280	0.7141	0.06083	0.6339	0.8046	-5.534	3.127e-08	1	chr1:151820338:G:A	151820338	A	ADD	18915	0.8017	0.02613	0.7616	0.8438	-8.462	2.63e-17
1	chr1:151823301:C:T	151823301	T	ADD	13280	0.7148	0.06088	0.6344	0.8054	-5.514	3.505e-08	1	chr1:151823301:C:T	151823301	T	ADD	18915	0.802	0.02615	0.7619	0.8442	-8.436	3.274e-17
1	chr1:151825819:G:A	151825819	A	ADD	13280	0.7138	0.06107	0.6333	0.8046	-5.52	3.398e-08	1	chr1:151825819:G:A	151825819	A	ADD	18915	0.7986	0.02625	0.7586	0.8408	-8.567	1.062e-17
1	chr1:151845875:C:T	151845875	C	ADD	13280	0.761	0.04996	0.69	0.8393	-5.465	4.624e-08	1	chr1:151845875:C:T	151845875	C	ADD	18915	0.8342	0.02227	0.7986	0.8715	-8.139	4.002e-16
1	chr1:151853237:G:C	151853237	G	ADD	13280	0.7523	0.0511	0.6806	0.8316	-5.569	2.558e-08	1	chr1:151853237:G:C	151853237	G	ADD	18915	0.8166	0.02268	0.7811	0.8537	-8.932	4.172e-19
1	chr1:151928808:G:A	151928808	A	ADD	13280	1.338	0.05276	1.206	1.483	5.513	3.519e-08	1	chr1:151928808:G:A	151928808	A	ADD	18915	1.209	0.02465	1.152	1.269	7.693	1.438e-14
2	chr2:41910220:T:G	41910220	T	ADD	13280	0.7377	0.05237	0.6657	0.8175	-5.808	6.312e-09	2	chr2:41910220:T:G	41910220	T	ADD	18915	0.8032	0.02312	0.7676	0.8404	-9.481	2.528e-21
2	chr2:41913324:A:T	41913324	A	ADD	13280	0.763	0.04931	0.6928	0.8405	-5.485	4.141e-08	2	chr2:41913324:A:T	41913324	A	ADD	18915	0.7827	0.02215	0.7494	0.8174	-11.06	1.915e-28
2	chr2:41914891:G:T	41914891	G	ADD	13280	0.7451	0.05138	0.6737	0.824	-5.728	1.019e-08	2	chr2:41914891:G:T	41914891	G	ADD	18915	0.7926	0.02286	0.7579	0.829	-10.17	2.776e-24
2	chr2:60197190:A:T	60197190	T	ADD	13280	2.584	0.1585	1.894	3.526	5.99	2.095e-09	2	chr2:60197190:A:T	60197190	T	ADD	18915	1.981	0.08869	1.665	2.358	7.71	1.257e-14
2	chr2:134533564:C:T	134533564	C	ADD	13280	1.312	0.04837	1.193	1.442	5.614	1.981e-08	2	chr2:134533564:C:T	134533564	C	ADD	18915	1.397	0.02203	1.338	1.458	15.16	6.084e-52
2	chr2:134537609:T:C	134537609	T	ADD	13280	1.313	0.04831	1.195	1.444	5.64	1.698e-08	2	chr2:134537609:T:C	134537609	T	ADD	18915	1.397	0.02201	1.338	1.459	15.19	4.08e-52
2	chr2:134538048:C:T	134538048	C	ADD	13280	1.315	0.04831	1.196	1.446	5.672	1.411e-08	2	chr2:134538048:C:T	134538048	C	ADD	18915	1.398	0.02201	1.339	1.459	15.22	2.802e-52
2	chr2:134585720:C:A	134585720	C	ADD	13280	1.348	0.04795	1.227	1.481	6.226	4.79e-10	2	chr2:134585720:C:A	134585720	A	ADD	18915	0.7442	0.02172	0.7132	0.7766	-13.6	3.821e-42
2	chr2:134586364:C:G	134586364	C	ADD	13280	1.324	0.04765	1.206	1.453	5.886	3.956e-09	2	chr2:134586364:C:G	134586364	G	ADD	18915	0.7438	0.02161	0.7129	0.7759	-13.7	1.018e-42
2	chr2:134587998:G:C	134587998	G	ADD	13280	1.323	0.04764	1.205	1.453	5.878	4.154e-09	2	chr2:134587998:G:C	134587998	G	ADD	18915	1.354	0.02162	1.297	1.412	14	1.5e-44
2	chr2:134595613:C:T	134595613	C	ADD	13280	0.7457	0.04808	0.6786	0.8194	-6.103	1.039e-09	2	chr2:134595613:C:T	134595613	C	ADD	18915	0.7434	0.02176	0.7124	0.7758	-13.62	2.846e-42
2	chr2:134598715:G:T	134598715	G	ADD	13280	0.7521	0.04941	0.6827	0.8286	-5.766	8.134e-09	2	chr2:134598715:G:T	134598715	G	ADD	18915	0.7512	0.02229	0.7191	0.7848	-12.83	1.072e-37
2	chr2:134598781:A:G	134598781	A	ADD	13280	0.7534	0.04949	0.6837	0.8301	-5.722	1.051e-08	2	chr2:134598781:A:G	134598781	A	ADD	18915	0.7503	0.02231	0.7182	0.7838	-12.87	6.232e-38
2	chr2:134599633:G:C	134599633	G	ADD	13280	0.7557	0.04955	0.6858	0.8328	-5.652	1.589e-08	2	chr2:134599633:G:C	134599633	G	ADD	18915	0.7494	0.02234	0.7173	0.7829	-12.92	3.676e-38
2	chr2:134599932:C:T	134599932	C	ADD	13280	0.754	0.04948	0.6843	0.8308	-5.706	1.159e-08	2	chr2:134599932:C:T	134599932	C	ADD	18915	0.75	0.02231	0.7179	0.7835	-12.89	4.868e-38
2	chr2:134600135:G:A	134600135	A	ADD	13280	1.356	0.04769	1.235	1.488	6.379	1.779e-10	2	chr2:134600135:G:A	134600135	A	ADD	18915	1.366	0.02165	1.31	1.426	14.42	3.659e-47
2	chr2:134603465:G:A	134603465	G	ADD	13280	0.7527	0.04945	0.6832	0.8293	-5.744	9.245e-09	2	chr2:134603465:G:A	134603465	G	ADD	18915	0.7497	0.0223	0.7176	0.7832	-12.92	3.645e-38
2	chr2:134604935:T:C	134604935	C	ADD	13280	1.359	0.04803	1.237	1.493	6.385	1.717e-10	2	chr2:134604935:T:C	134604935	T	ADD	18915	0.7382	0.02175	0.7074	0.7704	-13.95	2.945e-44
2	chr2:134605269:C:A	134605269	C	ADD	13280	0.7519	0.04945	0.6824	0.8284	-5.767	8.089e-09	2	chr2:134605269:C:A	134605269	C	ADD	18915	0.7501	0.0223	0.718	0.7836	-12.9	4.754e-38
2	chr2:134605411:A:G	134605411	A	ADD	13280	0.7545	0.04957	0.6846	0.8315	-5.682	1.33e-08	2	chr2:134605411:A:G	134605411	A	ADD	18915	0.7493	0.02234	0.7172	0.7829	-12.92	3.599e-38
2	chr2:134606300:A:G	134606300	A	ADD	13280	0.755	0.04958	0.6851	0.832	-5.67	1.43e-08	2	chr2:134606300:A:G	134606300	A	ADD	18915	0.7496	0.02234	0.7175	0.7831	-12.9	4.387e-38
2	chr2:134610086:C:A	134610086	A	ADD	13280	1.36	0.04804	1.238	1.494	6.397	1.586e-10	2	chr2:134610086:C:A	134610086	C	ADD	18915	0.7377	0.02176	0.7069	0.7699	-13.98	2.005e-44
2	chr2:134612060:C:G	134612060	C	ADD	13280	0.7526	0.04944	0.6831	0.8291	-5.75	8.939e-09	2	chr2:134612060:C:G	134612060	C	ADD	18915	0.75	0.0223	0.7179	0.7835	-12.9	4.403e-38
2	chr2:134612482:G:A	134612482	G	ADD	13280	0.7528	0.04942	0.6833	0.8293	-5.747	9.109e-09	2	chr2:134612482:G:A	134612482	G	ADD	18915	0.7497	0.0223	0.7176	0.7832	-12.92	3.52e-38
2	chr2:134613086:G:A	134613086	G	ADD	13280	0.7548	0.04957	0.6849	0.8318	-5.675	1.391e-08	2	chr2:134613086:G:A	134613086	G	ADD	18915	0.7482	0.02235	0.7162	0.7817	-12.98	1.605e-38
2	chr2:134613851:A:G	134613851	A	ADD	13280	0.7551	0.04958	0.6852	0.8321	-5.666	1.46e-08	2	chr2:134613851:A:G	134613851	A	ADD	18915	0.7489	0.02235	0.7168	0.7824	-12.94	2.628e-38
2	chr2:134614589:C:T	134614589	T	ADD	13280	1.366	0.04797	1.243	1.501	6.5	8.022e-11	2	chr2:134614589:C:T	134614589	C	ADD	18915	0.7335	0.02173	0.7029	0.7654	-14.26	3.842e-46
2	chr2:134615381:G:A	134615381	A	ADD	13280	1.375	0.04762	1.252	1.509	6.68	2.393e-11	2	chr2:134615381:G:A	134615381	A	ADD	18915	1.387	0.02168	1.329	1.447	15.08	2.239e-51
2	chr2:134618502:T:A	134618502	A	ADD	13280	1.36	0.04807	1.238	1.494	6.393	1.624e-10	2	chr2:134618502:T:A	134618502	T	ADD	18915	0.7374	0.02176	0.7066	0.7696	-14	1.65e-44
2	chr2:134625344:G:A	134625344	G	ADD	13280	0.7559	0.04955	0.6859	0.833	-5.647	1.631e-08	2	chr2:134625344:G:A	134625344	G	ADD	18915	0.7492	0.02234	0.7171	0.7827	-12.93	3.146e-38
2	chr2:134625934:T:C	134625934	T	ADD	13280	0.7547	0.04958	0.6848	0.8317	-5.676	1.381e-08	2	chr2:134625934:T:C	134625934	T	ADD	18915	0.748	0.02235	0.7159	0.7814	-12.99	1.339e-38
2	chr2:134628904:A:C	134628904	C	ADD	13280	1.358	0.04806	1.236	1.492	6.361	2e-10	2	chr2:134628904:A:C	134628904	A	ADD	18915	0.7325	0.02177	0.7019	0.7644	-14.3	2.293e-46
2	chr2:134630691:G:A	134630691	G	ADD	13280	0.7533	0.04944	0.6837	0.8299	-5.73	1.002e-08	2	chr2:134630691:G:A	134630691	G	ADD	18915	0.7487	0.02231	0.7167	0.7822	-12.97	1.755e-38
2	chr2:134631627:A:G	134631627	A	ADD	13280	0.7553	0.04946	0.6855	0.8322	-5.675	1.39e-08	2	chr2:134631627:A:G	134631627	A	ADD	18915	0.7498	0.02231	0.7177	0.7833	-12.91	4.176e-38
2	chr2:134634020:T:A	134634020	A	ADD	13280	1.34	0.04808	1.219	1.472	6.084	1.173e-09	2	chr2:134634020:T:A	134634020	T	ADD	18915	0.7418	0.02177	0.7108	0.7742	-13.72	8.006e-43
2	chr2:134634911:T:C	134634911	T	ADD	13280	0.7583	0.04957	0.6881	0.8357	-5.581	2.385e-08	2	chr2:134634911:T:C	134634911	T	ADD	18915	0.7487	0.02236	0.7166	0.7822	-12.94	2.526e-38
2	chr2:134635540:G:A	134635540	G	ADD	13280	0.7603	0.04954	0.6899	0.8378	-5.533	3.156e-08	2	chr2:134635540:G:A	134635540	G	ADD	18915	0.7505	0.02235	0.7183	0.7841	-12.85	9.021e-38
2	chr2:134636834:A:G	134636834	A	ADD	13280	0.7419	0.04807	0.6752	0.8152	-6.211	5.256e-10	2	chr2:134636834:A:G	134636834	A	ADD	18915	0.7381	0.02178	0.7072	0.7703	-13.95	3.373e-44
2	chr2:134637202:ACTGT:A	134637202	ACTGT	ADD	13280	0.7417	0.04807	0.675	0.815	-6.215	5.122e-10	2	chr2:134637202:ACTGT:A	134637202	ACTGT	ADD	18915	0.7379	0.02178	0.7071	0.7701	-13.95	3.006e-44
2	chr2:134637778:A:G	134637778	A	ADD	13280	0.7555	0.04942	0.6857	0.8323	-5.674	1.399e-08	2	chr2:134637778:A:G	134637778	A	ADD	18915	0.7501	0.02231	0.718	0.7837	-12.89	5.253e-38
2	chr2:134638293:T:C	134638293	T	ADD	13280	0.7568	0.0495	0.6868	0.8339	-5.628	1.818e-08	2	chr2:134638293:T:C	134638293	T	ADD	18915	0.7494	0.02233	0.7173	0.7829	-12.92	3.337e-38
2	chr2:134639061:A:G	134639061	A	ADD	13280	0.7417	0.04807	0.675	0.815	-6.215	5.141e-10	2	chr2:134639061:A:G	134639061	A	ADD	18915	0.7377	0.02178	0.7069	0.7699	-13.97	2.503e-44
2	chr2:134639168:C:A	134639168	C	ADD	13280	0.7553	0.04942	0.6855	0.8321	-5.679	1.353e-08	2	chr2:134639168:C:A	134639168	C	ADD	18915	0.7497	0.02231	0.7176	0.7832	-12.92	3.645e-38
2	chr2:134639999:C:T	134639999	C	ADD	13280	0.7434	0.04806	0.6765	0.8168	-6.171	6.789e-10	2	chr2:134639999:C:T	134639999	C	ADD	18915	0.7382	0.02178	0.7073	0.7704	-13.94	3.7e-44
2	chr2:134644308:G:A	134644308	G	ADD	13280	0.7612	0.04946	0.6909	0.8387	-5.516	3.463e-08	2	chr2:134644308:G:A	134644308	G	ADD	18915	0.7499	0.02233	0.7178	0.7835	-12.89	5.382e-38
2	chr2:134645629:A:G	134645629	A	ADD	13280	0.7421	0.04806	0.6754	0.8154	-6.207	5.416e-10	2	chr2:134645629:A:G	134645629	A	ADD	18915	0.738	0.02178	0.7071	0.7701	-13.95	3.097e-44
2	chr2:134648825:A:G	134648825	G	ADD	13280	1.355	0.0477	1.234	1.487	6.363	1.976e-10	2	chr2:134648825:A:G	134648825	G	ADD	18915	1.368	0.02166	1.311	1.428	14.48	1.61e-47
2	chr2:134649036:G:A	134649036	G	ADD	13280	0.7431	0.04807	0.6762	0.8165	-6.178	6.504e-10	2	chr2:134649036:G:A	134649036	G	ADD	18915	0.7373	0.02178	0.7065	0.7694	-13.99	1.769e-44
2	chr2:134649320:A:G	134649320	A	ADD	13280	0.7442	0.04807	0.6773	0.8177	-6.147	7.901e-10	2	chr2:134649320:A:G	134649320	A	ADD	18915	0.737	0.02179	0.7062	0.7692	-14.01	1.416e-44
2	chr2:134649715:C:T	134649715	C	ADD	13280	0.7429	0.04808	0.6761	0.8163	-6.181	6.362e-10	2	chr2:134649715:C:T	134649715	C	ADD	18915	0.7371	0.02179	0.7063	0.7693	-14	1.58e-44
2	chr2:134649722:C:T	134649722	C	ADD	13280	0.7428	0.04808	0.676	0.8162	-6.185	6.225e-10	2	chr2:134649722:C:T	134649722	C	ADD	18915	0.737	0.02179	0.7062	0.7691	-14.01	1.412e-44
2	chr2:134649740:C:A	134649740	C	ADD	13280	0.7429	0.04808	0.6761	0.8163	-6.181	6.364e-10	2	chr2:134649740:C:A	134649740	C	ADD	18915	0.7371	0.02179	0.7063	0.7693	-14	1.58e-44
2	chr2:134649785:G:A	134649785	G	ADD	13280	0.7435	0.04808	0.6766	0.817	-6.165	7.052e-10	2	chr2:134649785:G:A	134649785	G	ADD	18915	0.7375	0.02179	0.7066	0.7696	-13.98	2.14e-44
2	chr2:134649790:T:G	134649790	T	ADD	13280	0.7446	0.04807	0.6776	0.8181	-6.136	8.461e-10	2	chr2:134649790:T:G	134649790	T	ADD	18915	0.7371	0.02179	0.7063	0.7693	-14	1.589e-44
2	chr2:134649839:A:C	134649839	A	ADD	13280	0.743	0.04808	0.6762	0.8164	-6.178	6.488e-10	2	chr2:134649839:A:C	134649839	A	ADD	18915	0.737	0.02179	0.7062	0.7691	-14.01	1.417e-44
2	chr2:134650071:T:C	134650071	T	ADD	13280	0.7424	0.04807	0.6756	0.8157	-6.197	5.747e-10	2	chr2:134650071:T:C	134650071	T	ADD	18915	0.7381	0.02178	0.7072	0.7703	-13.94	3.461e-44
2	chr2:134659287:T:C	134659287	T	ADD	13280	0.7567	0.04949	0.6868	0.8338	-5.632	1.778e-08	2	chr2:134659287:T:C	134659287	T	ADD	18915	0.7507	0.02233	0.7185	0.7843	-12.84	9.394e-38
2	chr2:134659780:C:T	134659780	C	ADD	13280	0.743	0.04806	0.6762	0.8164	-6.18	6.419e-10	2	chr2:134659780:C:T	134659780	C	ADD	18915	0.7392	0.02178	0.7083	0.7714	-13.88	8.568e-44
2	chr2:134660887:G:GGTA	134660887	G	ADD	13280	0.7564	0.04956	0.6864	0.8336	-5.633	1.774e-08	2	chr2:134660887:G:GGTA	134660887	G	ADD	18915	0.7491	0.02235	0.717	0.7827	-12.92	3.33e-38
2	chr2:134662667:G:A	134662667	A	ADD	13280	1.354	0.04769	1.233	1.486	6.35	2.15e-10	2	chr2:134662667:G:A	134662667	A	ADD	18915	1.365	0.02165	1.308	1.424	14.37	8.384e-47
2	chr2:134669048:T:C	134669048	T	ADD	13280	0.7533	0.04957	0.6836	0.8302	-5.714	1.104e-08	2	chr2:134669048:T:C	134669048	T	ADD	18915	0.7521	0.02233	0.7199	0.7858	-12.75	2.947e-37
2	chr2:134669212:A:G	134669212	A	ADD	13280	0.7535	0.04959	0.6837	0.8304	-5.709	1.138e-08	2	chr2:134669212:A:G	134669212	A	ADD	18915	0.7511	0.02234	0.7189	0.7847	-12.81	1.355e-37
2	chr2:134669822:A:G	134669822	A	ADD	13280	0.7535	0.04959	0.6837	0.8304	-5.709	1.138e-08	2	chr2:134669822:A:G	134669822	A	ADD	18915	0.7511	0.02234	0.7189	0.7847	-12.81	1.355e-37
2	chr2:134670484:T:C	134670484	T	ADD	13280	0.7524	0.0496	0.6827	0.8292	-5.736	9.693e-09	2	chr2:134670484:T:C	134670484	T	ADD	18915	0.7499	0.02235	0.7178	0.7835	-12.88	5.97e-38
2	chr2:134671432:A:G	134671432	A	ADD	13280	0.7512	0.04956	0.6817	0.8278	-5.772	7.828e-09	2	chr2:134671432:A:G	134671432	A	ADD	18915	0.7483	0.02233	0.7163	0.7818	-12.98	1.5e-38
2	chr2:134671718:G:A	134671718	A	ADD	13280	1.377	0.04767	1.254	1.512	6.707	1.987e-11	2	chr2:134671718:G:A	134671718	A	ADD	18915	1.413	0.02184	1.354	1.475	15.82	2.189e-56
2	chr2:134673051:A:G	134673051	A	ADD	13280	0.7535	0.04959	0.6837	0.8304	-5.709	1.138e-08	2	chr2:134673051:A:G	134673051	A	ADD	18915	0.7508	0.02234	0.7187	0.7844	-12.83	1.138e-37
2	chr2:134673139:G:A	134673139	G	ADD	13280	0.7452	0.04803	0.6782	0.8187	-6.124	9.15e-10	2	chr2:134673139:G:A	134673139	G	ADD	18915	0.7405	0.02176	0.7096	0.7728	-13.8	2.47e-43
2	chr2:134673487:C:G	134673487	C	ADD	13280	0.7444	0.04803	0.6776	0.8179	-6.144	8.027e-10	2	chr2:134673487:C:G	134673487	C	ADD	18915	0.741	0.02176	0.7101	0.7733	-13.78	3.578e-43
2	chr2:134673879:G:T	134673879	G	ADD	13280	0.7448	0.04803	0.6779	0.8183	-6.134	8.562e-10	2	chr2:134673879:G:T	134673879	G	ADD	18915	0.7405	0.02176	0.7096	0.7728	-13.81	2.271e-43
2	chr2:134674122:A:C	134674122	A	ADD	13280	0.7433	0.04804	0.6765	0.8167	-6.176	6.587e-10	2	chr2:134674122:A:C	134674122	A	ADD	18915	0.7403	0.02176	0.7094	0.7726	-13.82	2.026e-43
2	chr2:134674413:A:G	134674413	A	ADD	13280	0.7454	0.04803	0.6784	0.8189	-6.119	9.436e-10	2	chr2:134674413:A:G	134674413	A	ADD	18915	0.7411	0.02176	0.7101	0.7734	-13.77	3.723e-43
2	chr2:134674496:C:T	134674496	C	ADD	13280	0.7447	0.04805	0.6777	0.8182	-6.135	8.503e-10	2	chr2:134674496:C:T	134674496	C	ADD	18915	0.7403	0.02177	0.7094	0.7725	-13.81	2.078e-43
2	chr2:134674610:G:A	134674610	G	ADD	13280	0.744	0.04804	0.6772	0.8175	-6.155	7.528e-10	2	chr2:134674610:G:A	134674610	G	ADD	18915	0.7407	0.02176	0.7098	0.773	-13.79	2.959e-43
2	chr2:134675453:G:T	134675453	G	ADD	13280	0.7553	0.04964	0.6852	0.8325	-5.654	1.569e-08	2	chr2:134675453:G:T	134675453	G	ADD	18915	0.7487	0.02237	0.7166	0.7822	-12.94	2.586e-38
2	chr2:134677279:C:T	134677279	C	ADD	13280	0.7558	0.04959	0.6858	0.833	-5.645	1.648e-08	2	chr2:134677279:C:T	134677279	C	ADD	18915	0.7481	0.02234	0.7161	0.7816	-12.99	1.417e-38
2	chr2:134677469:A:AT	134677469	A	ADD	13280	0.7515	0.04962	0.6818	0.8282	-5.759	8.469e-09	2	chr2:134677469:A:AT	134677469	A	ADD	18915	0.7485	0.02234	0.7164	0.782	-12.97	1.847e-38
2	chr2:134678630:G:C	134678630	G	ADD	13280	0.7573	0.04954	0.6872	0.8345	-5.613	1.993e-08	2	chr2:134678630:G:C	134678630	G	ADD	18915	0.7471	0.02234	0.7151	0.7805	-13.05	6.086e-39
2	chr2:134678796:A:C	134678796	A	ADD	13280	0.7514	0.04968	0.6817	0.8283	-5.753	8.788e-09	2	chr2:134678796:A:C	134678796	A	ADD	18915	0.7471	0.02236	0.7151	0.7806	-13.04	7.357e-39
2	chr2:134679031:G:A	134679031	G	ADD	13280	0.753	0.04948	0.6834	0.8297	-5.734	9.826e-09	2	chr2:134679031:G:A	134679031	G	ADD	18915	0.7479	0.02232	0.7159	0.7814	-13.02	9.982e-39
2	chr2:134688820:A:G	134688820	G	ADD	13280	1.385	0.04753	1.262	1.52	6.85	7.386e-12	2	chr2:134688820:A:G	134688820	G	ADD	18915	1.395	0.02162	1.337	1.456	15.4	1.54e-53
2	chr2:134693732:G:T	134693732	G	ADD	13280	0.7423	0.04806	0.6756	0.8157	-6.199	5.67e-10	2	chr2:134693732:G:T	134693732	G	ADD	18915	0.7364	0.02176	0.7056	0.7685	-14.06	6.498e-45
2	chr2:134699189:C:T	134699189	C	ADD	13280	1.357	0.04759	1.237	1.49	6.421	1.351e-10	2	chr2:134699189:C:T	134699189	C	ADD	18915	1.411	0.02176	1.352	1.473	15.83	1.92e-56
2	chr2:134722410:G:T	134722410	G	ADD	13280	1.362	0.04756	1.24	1.495	6.491	8.545e-11	2	chr2:134722410:G:T	134722410	G	ADD	18915	1.414	0.02174	1.355	1.476	15.95	2.783e-57
2	chr2:134723708:T:C	134723708	T	ADD	13280	1.361	0.04752	1.24	1.494	6.482	9.055e-11	2	chr2:134723708:T:C	134723708	T	ADD	18915	1.386	0.0216	1.328	1.446	15.1	1.649e-51
2	chr2:134741354:G:C	134741354	G	ADD	13280	1.35	0.04753	1.23	1.481	6.308	2.827e-10	2	chr2:134741354:G:C	134741354	G	ADD	18915	1.41	0.02174	1.351	1.472	15.81	2.625e-56
2	chr2:134757922:T:C	134757922	C	ADD	13280	0.7399	0.04814	0.6733	0.8131	-6.258	3.911e-10	2	chr2:134757922:T:C	134757922	C	ADD	18915	0.7341	0.02181	0.7034	0.7662	-14.17	1.377e-45
2	chr2:134777224:A:C	134777224	C	ADD	13280	0.7582	0.05023	0.6871	0.8366	-5.511	3.574e-08	2	chr2:134777224:A:C	134777224	C	ADD	18915	0.7254	0.02271	0.6938	0.7584	-14.13	2.39e-45
2	chr2:134779549:T:G	134779549	G	ADD	13280	0.7436	0.04824	0.6766	0.8174	-6.141	8.224e-10	2	chr2:134779549:T:G	134779549	G	ADD	18915	0.7369	0.02182	0.706	0.7691	-13.99	1.771e-44
2	chr2:134780328:G:T	134780328	T	ADD	13280	0.7448	0.04834	0.6775	0.8188	-6.095	1.095e-09	2	chr2:134780328:G:T	134780328	T	ADD	18915	0.7375	0.02187	0.7065	0.7698	-13.92	4.636e-44
2	chr2:134782397:C:T	134782397	T	ADD	13280	0.7439	0.04823	0.6768	0.8177	-6.133	8.614e-10	2	chr2:134782397:C:T	134782397	T	ADD	18915	0.737	0.02182	0.7061	0.7692	-13.99	1.846e-44
2	chr2:134782976:A:G	134782976	G	ADD	13280	0.7438	0.04823	0.6767	0.8175	-6.137	8.432e-10	2	chr2:134782976:A:G	134782976	G	ADD	18915	0.737	0.02182	0.7062	0.7692	-13.98	1.986e-44
2	chr2:134786079:C:T	134786079	T	ADD	13280	0.7601	0.05024	0.6888	0.8387	-5.46	4.76e-08	2	chr2:134786079:C:T	134786079	T	ADD	18915	0.7261	0.02273	0.6945	0.7592	-14.08	5.129e-45
2	chr2:134787712:A:C	134787712	C	ADD	13280	0.7585	0.05033	0.6873	0.8372	-5.492	3.975e-08	2	chr2:134787712:A:C	134787712	C	ADD	18915	0.7271	0.02275	0.6954	0.7602	-14.01	1.325e-44
2	chr2:134788860:C:T	134788860	T	ADD	13280	0.7598	0.05025	0.6885	0.8384	-5.467	4.57e-08	2	chr2:134788860:C:T	134788860	T	ADD	18915	0.7261	0.02273	0.6944	0.7591	-14.08	4.97e-45
2	chr2:134789719:G:A	134789719	A	ADD	13280	0.7594	0.05032	0.688	0.8381	-5.471	4.471e-08	2	chr2:134789719:G:A	134789719	A	ADD	18915	0.7263	0.02275	0.6946	0.7594	-14.06	6.913e-45
2	chr2:134794105:T:TAAAG	134794105	TAAAG	ADD	13280	0.7582	0.05031	0.687	0.8368	-5.502	3.75e-08	2	chr2:134794105:T:TAAAG	134794105	TAAAG	ADD	18915	0.7285	0.02275	0.6968	0.7617	-13.93	4.419e-44
2	chr2:134800167:A:G	134800167	G	ADD	13280	0.7594	0.05032	0.6881	0.8381	-5.469	4.522e-08	2	chr2:134800167:A:G	134800167	G	ADD	18915	0.7269	0.02275	0.6952	0.76	-14.02	1.139e-44
2	chr2:134801208:CATAT:C	134801208	C	ADD	13280	0.7577	0.05035	0.6865	0.8362	-5.512	3.554e-08	2	chr2:134801208:CATAT:C	134801208	C	ADD	18915	0.7271	0.02275	0.6954	0.7603	-14.01	1.423e-44
2	chr2:134818902:A:G	134818902	G	ADD	13280	0.7592	0.05033	0.6879	0.8379	-5.474	4.402e-08	2	chr2:134818902:A:G	134818902	G	ADD	18915	0.7278	0.02275	0.6961	0.761	-13.96	2.592e-44
2	chr2:134818984:A:G	134818984	G	ADD	13280	0.7424	0.04826	0.6754	0.816	-6.173	6.706e-10	2	chr2:134818984:A:G	134818984	G	ADD	18915	0.7362	0.02184	0.7053	0.7684	-14.03	1.079e-44
2	chr2:134823942:C:T	134823942	T	ADD	13280	0.7427	0.04826	0.6757	0.8164	-6.164	7.111e-10	2	chr2:134823942:C:T	134823942	T	ADD	18915	0.7359	0.02184	0.705	0.7681	-14.04	8.285e-45
2	chr2:134825600:A:G	134825600	G	ADD	13280	0.7425	0.04826	0.6755	0.8162	-6.17	6.837e-10	2	chr2:134825600:A:G	134825600	G	ADD	18915	0.7354	0.02184	0.7046	0.7676	-14.07	5.51e-45
2	chr2:134825938:A:G	134825938	G	ADD	13280	0.743	0.04825	0.676	0.8167	-6.156	7.482e-10	2	chr2:134825938:A:G	134825938	G	ADD	18915	0.7359	0.02184	0.7051	0.7681	-14.04	8.467e-45
2	chr2:134831352:A:G	134831352	G	ADD	13280	0.7586	0.05052	0.6871	0.8376	-5.469	4.538e-08	2	chr2:134831352:A:G	134831352	G	ADD	18915	0.7233	0.02285	0.6916	0.7564	-14.18	1.286e-45
2	chr2:134834675:T:C	134834675	C	ADD	13280	0.7389	0.04831	0.6722	0.8123	-6.262	3.796e-10	2	chr2:134834675:T:C	134834675	C	ADD	18915	0.7284	0.02186	0.6979	0.7603	-14.49	1.309e-47
2	chr2:134837129:C:T	134837129	T	ADD	13280	0.7589	0.05061	0.6872	0.838	-5.452	4.972e-08	2	chr2:134837129:C:T	134837129	T	ADD	18915	0.7241	0.02289	0.6924	0.7573	-14.1	3.632e-45
2	chr2:134840058:T:G	134840058	G	ADD	13280	0.704	0.04829	0.6404	0.7739	-7.268	3.652e-13	2	chr2:134840058:T:G	134840058	G	ADD	18915	0.7144	0.02178	0.6845	0.7455	-15.44	8.427e-54
2	chr2:134840738:TTTC:T	134840738	T	ADD	13280	0.7056	0.04838	0.6418	0.7758	-7.206	5.752e-13	2	chr2:134840738:TTTC:T	134840738	T	ADD	18915	0.718	0.02181	0.688	0.7494	-15.19	4.074e-52
2	chr2:134841343:G:A	134841343	A	ADD	13280	0.6952	0.05953	0.6187	0.7813	-6.107	1.015e-09	2	chr2:134841343:G:A	134841343	A	ADD	18915	0.701	0.02629	0.6657	0.738	-13.52	1.26e-41
2	chr2:134841439:G:T	134841439	G	ADD	13280	1.4	0.04771	1.275	1.537	7.047	1.827e-12	2	chr2:134841439:G:T	134841439	G	ADD	18915	1.417	0.02167	1.358	1.478	16.08	3.789e-58
2	chr2:134841811:G:A	134841811	G	ADD	13280	1.4	0.04771	1.275	1.537	7.047	1.827e-12	2	chr2:134841811:G:A	134841811	G	ADD	18915	1.417	0.02167	1.358	1.478	16.08	3.789e-58
2	chr2:134841837:T:C	134841837	C	ADD	13280	0.7075	0.04822	0.6437	0.7776	-7.176	7.176e-13	2	chr2:134841837:T:C	134841837	C	ADD	18915	0.7143	0.02175	0.6845	0.7454	-15.47	5.75e-54
2	chr2:134842164:C:T	134842164	T	ADD	13280	0.7057	0.04836	0.6419	0.7759	-7.207	5.722e-13	2	chr2:134842164:C:T	134842164	T	ADD	18915	0.7169	0.0218	0.6869	0.7482	-15.26	1.319e-52
2	chr2:134842169:C:T	134842169	T	ADD	13280	0.7083	0.04819	0.6444	0.7784	-7.158	8.214e-13	2	chr2:134842169:C:T	134842169	T	ADD	18915	0.7147	0.02175	0.6849	0.7458	-15.44	8.381e-54
2	chr2:134842848:C:T	134842848	C	ADD	13280	1.406	0.04772	1.28	1.543	7.135	9.694e-13	2	chr2:134842848:C:T	134842848	C	ADD	18915	1.418	0.02167	1.359	1.479	16.11	2.222e-58
2	chr2:134843355:T:C	134843355	C	ADD	13280	0.6901	0.05951	0.6141	0.7754	-6.235	4.532e-10	2	chr2:134843355:T:C	134843355	C	ADD	18915	0.6987	0.02623	0.6637	0.7356	-13.67	1.63e-42
2	chr2:134843954:T:A	134843954	A	ADD	13280	0.69	0.05948	0.6141	0.7753	-6.237	4.448e-10	2	chr2:134843954:T:A	134843954	A	ADD	18915	0.6989	0.02622	0.6639	0.7357	-13.66	1.649e-42
2	chr2:134844586:G:A	134844586	A	ADD	13280	0.7019	0.04834	0.6385	0.7717	-7.323	2.431e-13	2	chr2:134844586:G:A	134844586	A	ADD	18915	0.7164	0.02179	0.6864	0.7477	-15.3	7.149e-53
2	chr2:134844839:T:A	134844839	A	ADD	13280	0.7011	0.04834	0.6377	0.7708	-7.347	2.034e-13	2	chr2:134844839:T:A	134844839	A	ADD	18915	0.7166	0.02179	0.6866	0.7478	-15.3	7.998e-53
2	chr2:134845031:T:A	134845031	T	ADD	13280	1.408	0.04771	1.282	1.546	7.167	7.663e-13	2	chr2:134845031:T:A	134845031	T	ADD	18915	1.419	0.02167	1.36	1.481	16.15	1.05e-58
2	chr2:134846120:A:G	134846120	A	ADD	13280	1.403	0.04772	1.278	1.541	7.099	1.253e-12	2	chr2:134846120:A:G	134846120	A	ADD	18915	1.418	0.02167	1.359	1.48	16.13	1.607e-58
2	chr2:134846227:T:C	134846227	C	ADD	13280	0.6897	0.05951	0.6137	0.775	-6.243	4.282e-10	2	chr2:134846227:T:C	134846227	C	ADD	18915	0.6977	0.02624	0.6627	0.7345	-13.72	8.02e-43
2	chr2:134846389:C:T	134846389	C	ADD	13280	1.403	0.04772	1.278	1.54	7.095	1.291e-12	2	chr2:134846389:C:T	134846389	C	ADD	18915	1.418	0.02167	1.359	1.48	16.12	1.838e-58
2	chr2:134846613:T:C	134846613	C	ADD	13280	0.7009	0.04834	0.6375	0.7705	-7.353	1.945e-13	2	chr2:134846613:T:C	134846613	C	ADD	18915	0.7164	0.02179	0.6864	0.7476	-15.31	6.424e-53
2	chr2:134847444:A:G	134847444	G	ADD	13280	0.6621	0.06136	0.5871	0.7467	-6.719	1.83e-11	2	chr2:134847444:A:G	134847444	G	ADD	18915	0.6845	0.02681	0.6494	0.7214	-14.14	2.208e-45
2	chr2:134849272:C:CTTAT	134849272	C	ADD	13280	1.416	0.04773	1.29	1.555	7.289	3.122e-13	2	chr2:134849272:C:CTTAT	134849272	CTTAT	ADD	18915	0.7027	0.02166	0.6735	0.7331	-16.29	1.173e-59
2	chr2:134849309:T:C	134849309	C	ADD	13280	0.7021	0.04833	0.6386	0.7718	-7.318	2.509e-13	2	chr2:134849309:T:C	134849309	C	ADD	18915	0.7168	0.02178	0.6868	0.748	-15.29	9.297e-53
2	chr2:134849763:G:A	134849763	G	ADD	13280	1.408	0.04772	1.283	1.546	7.176	7.16e-13	2	chr2:134849763:G:A	134849763	G	ADD	18915	1.419	0.02167	1.36	1.48	16.15	1.224e-58
2	chr2:134850641:A:G	134850641	G	ADD	13280	0.7029	0.04833	0.6394	0.7727	-7.295	2.997e-13	2	chr2:134850641:A:G	134850641	G	ADD	18915	0.7166	0.02179	0.6866	0.7478	-15.29	8.316e-53
2	chr2:134850658:T:TTTA	134850658	TTTA	ADD	13280	0.7066	0.04833	0.6427	0.7768	-7.187	6.629e-13	2	chr2:134850658:T:TTTA	134850658	TTTA	ADD	18915	0.72	0.0218	0.6899	0.7514	-15.07	2.43e-51
2	chr2:134851231:A:T	134851231	T	ADD	13280	0.703	0.04832	0.6395	0.7729	-7.291	3.073e-13	2	chr2:134851231:A:T	134851231	T	ADD	18915	0.7167	0.02179	0.6868	0.748	-15.29	9.375e-53
2	chr2:134851597:C:T	134851597	T	ADD	13280	0.7029	0.04833	0.6394	0.7727	-7.295	2.997e-13	2	chr2:134851597:C:T	134851597	T	ADD	18915	0.7166	0.02179	0.6866	0.7478	-15.29	8.316e-53
2	chr2:134851677:G:A	134851677	A	ADD	13280	0.704	0.04838	0.6403	0.774	-7.255	4.006e-13	2	chr2:134851677:G:A	134851677	A	ADD	18915	0.7179	0.0218	0.6879	0.7492	-15.21	3.252e-52
2	chr2:134852125:G:T	134852125	T	ADD	13280	0.7029	0.04833	0.6394	0.7727	-7.295	2.997e-13	2	chr2:134852125:G:T	134852125	T	ADD	18915	0.7164	0.02179	0.6864	0.7476	-15.31	6.789e-53
2	chr2:134852176:G:A	134852176	G	ADD	13280	1.409	0.04772	1.283	1.547	7.183	6.824e-13	2	chr2:134852176:G:A	134852176	G	ADD	18915	1.42	0.02167	1.361	1.482	16.19	6.327e-59
2	chr2:134852584:A:G	134852584	A	ADD	13280	1.407	0.04773	1.281	1.545	7.154	8.409e-13	2	chr2:134852584:A:G	134852584	A	ADD	18915	1.42	0.02167	1.36	1.481	16.17	8.705e-59
2	chr2:134854852:C:T	134854852	T	ADD	13280	0.7048	0.04839	0.641	0.7749	-7.231	4.803e-13	2	chr2:134854852:C:T	134854852	T	ADD	18915	0.7175	0.0218	0.6875	0.7488	-15.23	2.26e-52
2	chr2:134854869:G:C	134854869	C	ADD	13280	0.7027	0.04833	0.6392	0.7725	-7.302	2.845e-13	2	chr2:134854869:G:C	134854869	C	ADD	18915	0.7168	0.02179	0.6868	0.748	-15.28	9.95e-53
2	chr2:134854878:C:G	134854878	C	ADD	13280	1.405	0.04773	1.279	1.542	7.119	1.088e-12	2	chr2:134854878:C:G	134854878	C	ADD	18915	1.418	0.02167	1.359	1.48	16.13	1.632e-58
2	chr2:134856905:G:GT	134856905	GT	ADD	13280	0.7053	0.04837	0.6415	0.7755	-7.217	5.317e-13	2	chr2:134856905:G:GT	134856905	GT	ADD	18915	0.7176	0.02182	0.6876	0.749	-15.21	3.058e-52
2	chr2:134857269:C:A	134857269	A	ADD	13280	0.7013	0.04832	0.638	0.771	-7.342	2.109e-13	2	chr2:134857269:C:A	134857269	A	ADD	18915	0.7156	0.02179	0.6857	0.7469	-15.36	3.25e-53
2	chr2:134857306:C:T	134857306	T	ADD	13280	0.7013	0.04832	0.6379	0.7709	-7.344	2.071e-13	2	chr2:134857306:C:T	134857306	T	ADD	18915	0.7155	0.02179	0.6856	0.7468	-15.36	2.946e-53
2	chr2:134858630:T:C	134858630	C	ADD	13280	0.6882	0.05946	0.6125	0.7732	-6.286	3.261e-10	2	chr2:134858630:T:C	134858630	C	ADD	18915	0.6979	0.0262	0.663	0.7347	-13.72	7.223e-43
2	chr2:134858776:A:G	134858776	A	ADD	13280	1.407	0.04768	1.281	1.544	7.155	8.382e-13	2	chr2:134858776:A:G	134858776	A	ADD	18915	1.42	0.02166	1.361	1.482	16.2	4.813e-59
2	chr2:134858815:C:T	134858815	C	ADD	13280	1.405	0.04769	1.279	1.542	7.127	1.028e-12	2	chr2:134858815:C:T	134858815	C	ADD	18915	1.421	0.02166	1.362	1.482	16.21	4.365e-59
2	chr2:134859051:G:A	134859051	G	ADD	13280	1.407	0.04768	1.281	1.545	7.158	8.171e-13	2	chr2:134859051:G:A	134859051	G	ADD	18915	1.421	0.02166	1.362	1.482	16.21	4.224e-59
2	chr2:134861412:T:C	134861412	T	ADD	13280	1.41	0.04769	1.284	1.548	7.199	6.073e-13	2	chr2:134861412:T:C	134861412	T	ADD	18915	1.421	0.02166	1.362	1.483	16.23	3.076e-59
2	chr2:134861787:T:TA	134861787	TA	ADD	13280	0.689	0.0595	0.6132	0.7742	-6.26	3.839e-10	2	chr2:134861787:T:TA	134861787	TA	ADD	18915	0.6987	0.02622	0.6637	0.7356	-13.67	1.482e-42
2	chr2:134863986:T:C	134863986	T	ADD	13280	1.403	0.04771	1.278	1.541	7.099	1.255e-12	2	chr2:134863986:T:C	134863986	T	ADD	18915	1.42	0.02167	1.361	1.482	16.18	6.461e-59
2	chr2:134864624:A:AT	134864624	A	ADD	13280	1.405	0.0477	1.279	1.542	7.126	1.033e-12	2	chr2:134864624:A:AT	134864624	A	ADD	18915	1.419	0.02166	1.36	1.481	16.17	8.832e-59
2	chr2:134865238:C:T	134865238	T	ADD	13280	0.7056	0.04829	0.6419	0.7757	-7.221	5.178e-13	2	chr2:134865238:C:T	134865238	T	ADD	18915	0.7178	0.02178	0.6878	0.7491	-15.22	2.498e-52
2	chr2:134865290:T:C	134865290	C	ADD	13280	0.706	0.04835	0.6422	0.7762	-7.2	6.012e-13	2	chr2:134865290:T:C	134865290	C	ADD	18915	0.7181	0.02179	0.6881	0.7495	-15.2	3.801e-52
2	chr2:134865947:C:T	134865947	C	ADD	13280	1.408	0.04769	1.282	1.546	7.173	7.361e-13	2	chr2:134865947:C:T	134865947	C	ADD	18915	1.42	0.02166	1.361	1.482	16.2	5.005e-59
2	chr2:134866438:A:C	134866438	A	ADD	13280	1.408	0.04769	1.282	1.545	7.168	7.591e-13	2	chr2:134866438:A:C	134866438	A	ADD	18915	1.42	0.02166	1.361	1.482	16.19	5.689e-59
2	chr2:134869605:G:T	134869605	T	ADD	13280	0.7055	0.04829	0.6418	0.7755	-7.225	5.026e-13	2	chr2:134869605:G:T	134869605	T	ADD	18915	0.7176	0.02179	0.6876	0.7489	-15.23	2.204e-52
2	chr2:134871869:C:T	134871869	T	ADD	13280	0.7055	0.04829	0.6418	0.7755	-7.225	5.026e-13	2	chr2:134871869:C:T	134871869	T	ADD	18915	0.7176	0.02179	0.6876	0.7489	-15.23	2.204e-52
2	chr2:134872357:C:T	134872357	C	ADD	13280	1.403	0.0477	1.278	1.541	7.104	1.212e-12	2	chr2:134872357:C:T	134872357	C	ADD	18915	1.42	0.02166	1.361	1.481	16.17	7.61e-59
2	chr2:134872928:A:G	134872928	G	ADD	13280	0.6928	0.05949	0.6165	0.7785	-6.17	6.85e-10	2	chr2:134872928:A:G	134872928	G	ADD	18915	0.6992	0.02626	0.6641	0.7361	-13.63	2.779e-42
2	chr2:134873761:A:G	134873761	A	ADD	13280	1.402	0.04771	1.277	1.54	7.084	1.397e-12	2	chr2:134873761:A:G	134873761	A	ADD	18915	1.42	0.02167	1.361	1.481	16.17	8.617e-59
2	chr2:134873830:C:T	134873830	T	ADD	13280	0.7049	0.04831	0.6412	0.7749	-7.24	4.479e-13	2	chr2:134873830:C:T	134873830	T	ADD	18915	0.7175	0.02179	0.6875	0.7488	-15.24	2.054e-52
2	chr2:134875292:C:A	134875292	C	ADD	13280	1.404	0.04771	1.279	1.542	7.113	1.134e-12	2	chr2:134875292:C:A	134875292	C	ADD	18915	1.42	0.02167	1.361	1.482	16.19	5.814e-59
2	chr2:134875411:C:T	134875411	T	ADD	13280	0.7027	0.04818	0.6394	0.7723	-7.324	2.416e-13	2	chr2:134875411:C:T	134875411	T	ADD	18915	0.7117	0.02174	0.682	0.7426	-15.65	3.325e-55
2	chr2:134877011:G:A	134877011	A	ADD	13280	0.7038	0.04831	0.6402	0.7737	-7.27	3.606e-13	2	chr2:134877011:G:A	134877011	A	ADD	18915	0.7172	0.02179	0.6872	0.7484	-15.26	1.424e-52
2	chr2:134879768:G:A	134879768	G	ADD	13280	1.408	0.04771	1.282	1.545	7.165	7.798e-13	2	chr2:134879768:G:A	134879768	G	ADD	18915	1.421	0.02167	1.362	1.483	16.22	3.559e-59
2	chr2:134880277:G:A	134880277	G	ADD	13280	1.408	0.04771	1.282	1.545	7.165	7.798e-13	2	chr2:134880277:G:A	134880277	G	ADD	18915	1.421	0.02167	1.362	1.482	16.21	4.363e-59
2	chr2:134880474:C:T	134880474	T	ADD	13280	0.7044	0.04832	0.6408	0.7744	-7.25	4.153e-13	2	chr2:134880474:C:T	134880474	T	ADD	18915	0.7178	0.02179	0.6878	0.7491	-15.22	2.713e-52
2	chr2:134880891:C:T	134880891	C	ADD	13280	1.408	0.04771	1.282	1.545	7.165	7.798e-13	2	chr2:134880891:C:T	134880891	C	ADD	18915	1.42	0.02167	1.361	1.481	16.18	6.832e-59
2	chr2:134882405:C:G	134882405	C	ADD	13280	1.407	0.04771	1.281	1.545	7.153	8.508e-13	2	chr2:134882405:C:G	134882405	C	ADD	18915	1.421	0.02167	1.362	1.483	16.23	3.345e-59
2	chr2:134884610:A:G	134884610	A	ADD	13280	1.402	0.04771	1.277	1.54	7.084	1.397e-12	2	chr2:134884610:A:G	134884610	A	ADD	18915	1.42	0.02167	1.361	1.482	16.18	6.983e-59
2	chr2:134885149:T:A	134885149	A	ADD	13280	0.705	0.04832	0.6413	0.7751	-7.232	4.751e-13	2	chr2:134885149:T:A	134885149	A	ADD	18915	0.7173	0.0218	0.6873	0.7486	-15.25	1.774e-52
2	chr2:134885728:C:T	134885728	C	ADD	13280	1.406	0.04771	1.28	1.543	7.136	9.625e-13	2	chr2:134885728:C:T	134885728	C	ADD	18915	1.421	0.02167	1.361	1.482	16.2	5.119e-59
2	chr2:134887408:C:T	134887408	C	ADD	13280	1.405	0.04769	1.28	1.543	7.134	9.72e-13	2	chr2:134887408:C:T	134887408	C	ADD	18915	1.421	0.02166	1.362	1.482	16.21	4.059e-59
2	chr2:134889209:G:A	134889209	A	ADD	13280	0.7067	0.04831	0.6428	0.7769	-7.186	6.657e-13	2	chr2:134889209:G:A	134889209	A	ADD	18915	0.7176	0.02179	0.6876	0.7489	-15.23	2.218e-52
2	chr2:134890089:A:C	134890089	A	ADD	13280	1.406	0.04772	1.281	1.544	7.145	9.002e-13	2	chr2:134890089:A:C	134890089	A	ADD	18915	1.42	0.02167	1.361	1.482	16.19	6.295e-59
2	chr2:134891493:T:C	134891493	C	ADD	13280	0.6935	0.05953	0.6171	0.7793	-6.148	7.854e-10	2	chr2:134891493:T:C	134891493	C	ADD	18915	0.7	0.02627	0.6648	0.7369	-13.58	5.376e-42
2	chr2:134892083:G:C	134892083	C	ADD	13280	0.7059	0.04838	0.6421	0.7762	-7.197	6.133e-13	2	chr2:134892083:G:C	134892083	C	ADD	18915	0.7186	0.0218	0.6886	0.75	-15.16	6.595e-52
2	chr2:134892225:AT:A	134892225	AT	ADD	13280	1.404	0.0477	1.279	1.541	7.111	1.15e-12	2	chr2:134892225:AT:A	134892225	AT	ADD	18915	1.419	0.02166	1.36	1.48	16.15	1.224e-58
2	chr2:134892235:T:A	134892235	T	ADD	13280	1.399	0.04771	1.274	1.536	7.03	2.063e-12	2	chr2:134892235:T:A	134892235	T	ADD	18915	1.423	0.02168	1.364	1.485	16.29	1.244e-59
2	chr2:134893196:T:C	134893196	C	ADD	13280	0.7043	0.04837	0.6406	0.7743	-7.248	4.232e-13	2	chr2:134893196:T:C	134893196	C	ADD	18915	0.7188	0.0218	0.6887	0.7502	-15.15	7.97e-52
2	chr2:134894829:C:A	134894829	C	ADD	13280	1.405	0.04771	1.279	1.543	7.125	1.041e-12	2	chr2:134894829:C:A	134894829	C	ADD	18915	1.42	0.02167	1.361	1.482	16.19	6.146e-59
2	chr2:134895785:C:T	134895785	T	ADD	13280	0.7057	0.04838	0.6418	0.7759	-7.205	5.822e-13	2	chr2:134895785:C:T	134895785	T	ADD	18915	0.7184	0.0218	0.6884	0.7498	-15.17	5.316e-52
2	chr2:134896598:G:A	134896598	G	ADD	13280	1.404	0.04771	1.279	1.541	7.11	1.163e-12	2	chr2:134896598:G:A	134896598	G	ADD	18915	1.418	0.02167	1.359	1.48	16.13	1.509e-58
2	chr2:134896768:T:C	134896768	T	ADD	13280	1.406	0.04771	1.28	1.543	7.138	9.452e-13	2	chr2:134896768:T:C	134896768	T	ADD	18915	1.419	0.02167	1.36	1.48	16.14	1.354e-58
2	chr2:134899901:C:A	134899901	C	ADD	13280	1.406	0.04773	1.281	1.544	7.146	8.938e-13	2	chr2:134899901:C:A	134899901	C	ADD	18915	1.42	0.02167	1.361	1.481	16.18	7.16e-59
2	chr2:134903288:A:G	134903288	G	ADD	13280	0.7054	0.04839	0.6416	0.7756	-7.213	5.469e-13	2	chr2:134903288:A:G	134903288	G	ADD	18915	0.7179	0.0218	0.6879	0.7493	-15.2	3.469e-52
2	chr2:134904108:A:G	134904108	A	ADD	13280	1.406	0.04772	1.28	1.544	7.139	9.421e-13	2	chr2:134904108:A:G	134904108	A	ADD	18915	1.42	0.02167	1.361	1.482	16.2	5.236e-59
2	chr2:134904177:C:T	134904177	C	ADD	13280	1.406	0.04772	1.28	1.544	7.139	9.421e-13	2	chr2:134904177:C:T	134904177	C	ADD	18915	1.42	0.02167	1.361	1.482	16.2	5.236e-59
2	chr2:134904446:A:G	134904446	A	ADD	13280	1.405	0.04771	1.28	1.543	7.131	9.966e-13	2	chr2:134904446:A:G	134904446	A	ADD	18915	1.42	0.02167	1.361	1.481	16.18	6.831e-59
2	chr2:134904674:G:A	134904674	G	ADD	13280	1.406	0.0477	1.28	1.544	7.144	9.094e-13	2	chr2:134904674:G:A	134904674	G	ADD	18915	1.421	0.02167	1.362	1.483	16.22	3.939e-59
2	chr2:134906986:C:T	134906986	C	ADD	13280	1.404	0.04772	1.279	1.542	7.116	1.108e-12	2	chr2:134906986:C:T	134906986	C	ADD	18915	1.42	0.02167	1.361	1.481	16.17	8.639e-59
2	chr2:134907891:C:T	134907891	C	ADD	13280	1.404	0.04772	1.279	1.542	7.116	1.108e-12	2	chr2:134907891:C:T	134907891	C	ADD	18915	1.42	0.02167	1.361	1.481	16.17	8.639e-59
2	chr2:134908533:C:G	134908533	G	ADD	13280	0.6928	0.05953	0.6165	0.7786	-6.165	7.065e-10	2	chr2:134908533:C:G	134908533	G	ADD	18915	0.6986	0.02627	0.6636	0.7356	-13.65	2.029e-42
2	chr2:134908983:A:C	134908983	A	ADD	13280	1.402	0.04772	1.276	1.539	7.074	1.508e-12	2	chr2:134908983:A:C	134908983	A	ADD	18915	1.418	0.02167	1.359	1.479	16.11	2.113e-58
2	chr2:134909356:G:C	134909356	G	ADD	13280	1.406	0.04769	1.281	1.544	7.15	8.695e-13	2	chr2:134909356:G:C	134909356	G	ADD	18915	1.42	0.02167	1.361	1.482	16.19	5.839e-59
2	chr2:134909483:C:T	134909483	C	ADD	13280	1.404	0.04772	1.279	1.542	7.116	1.108e-12	2	chr2:134909483:C:T	134909483	C	ADD	18915	1.42	0.02167	1.361	1.481	16.17	8.639e-59
2	chr2:134909561:C:T	134909561	C	ADD	13280	1.407	0.04777	1.281	1.545	7.148	8.827e-13	2	chr2:134909561:C:T	134909561	T	ADD	18915	0.7077	0.02169	0.6782	0.7384	-15.94	3.478e-57
2	chr2:134909631:C:T	134909631	C	ADD	13280	1.401	0.04772	1.276	1.539	7.073	1.515e-12	2	chr2:134909631:C:T	134909631	C	ADD	18915	1.418	0.02167	1.359	1.48	16.13	1.673e-58
2	chr2:134913732:C:T	134913732	C	ADD	13280	1.403	0.04771	1.277	1.54	7.092	1.321e-12	2	chr2:134913732:C:T	134913732	C	ADD	18915	1.419	0.02167	1.36	1.48	16.14	1.409e-58
2	chr2:134914617:C:T	134914617	C	ADD	13280	1.406	0.04772	1.28	1.543	7.136	9.63e-13	2	chr2:134914617:C:T	134914617	C	ADD	18915	1.42	0.02167	1.361	1.481	16.18	7.317e-59
2	chr2:134916800:T:C	134916800	C	ADD	13280	0.7055	0.04839	0.6416	0.7756	-7.21	5.599e-13	2	chr2:134916800:T:C	134916800	C	ADD	18915	0.7184	0.0218	0.6884	0.7498	-15.17	5.504e-52
2	chr2:134918197:T:C	134918197	C	ADD	13280	0.6914	0.0595	0.6153	0.777	-6.201	5.607e-10	2	chr2:134918197:T:C	134918197	C	ADD	18915	0.6988	0.02625	0.6637	0.7357	-13.65	1.927e-42
2	chr2:134918338:T:C	134918338	C	ADD	13280	0.7262	0.05502	0.652	0.8089	-5.815	6.055e-09	2	chr2:134918338:T:C	134918338	C	ADD	18915	0.7061	0.02468	0.6728	0.7411	-14.1	4.031e-45
2	chr2:134919282:C:T	134919282	T	ADD	13280	0.7253	0.05501	0.6512	0.8079	-5.837	5.306e-09	2	chr2:134919282:C:T	134919282	T	ADD	18915	0.7054	0.02469	0.6721	0.7404	-14.14	2.291e-45
2	chr2:134919465:T:C	134919465	C	ADD	13280	0.7271	0.05498	0.6528	0.8099	-5.795	6.819e-09	2	chr2:134919465:T:C	134919465	C	ADD	18915	0.7057	0.02468	0.6723	0.7406	-14.13	2.625e-45
2	chr2:134919473:T:G	134919473	G	ADD	13280	0.7276	0.05495	0.6533	0.8103	-5.787	7.16e-09	2	chr2:134919473:T:G	134919473	G	ADD	18915	0.7057	0.02467	0.6724	0.7406	-14.13	2.437e-45
2	chr2:134919698:G:A	134919698	A	ADD	13280	0.7258	0.055	0.6517	0.8085	-5.826	5.689e-09	2	chr2:134919698:G:A	134919698	A	ADD	18915	0.7057	0.02469	0.6723	0.7407	-14.12	2.823e-45
2	chr2:134919901:A:AGTTT	134919901	AGTTT	ADD	13280	0.726	0.05505	0.6518	0.8087	-5.817	6.002e-09	2	chr2:134919901:A:AGTTT	134919901	AGTTT	ADD	18915	0.7051	0.02471	0.6717	0.74	-14.15	2.001e-45
2	chr2:134921318:A:G	134921318	G	ADD	13280	0.6897	0.05898	0.6144	0.7742	-6.298	3.006e-10	2	chr2:134921318:A:G	134921318	G	ADD	18915	0.7029	0.02602	0.668	0.7397	-13.55	8.136e-42
2	chr2:134921415:G:A	134921415	A	ADD	13280	0.6874	0.05958	0.6116	0.7725	-6.292	3.144e-10	2	chr2:134921415:G:A	134921415	A	ADD	18915	0.7001	0.02622	0.6651	0.7371	-13.59	4.42e-42
2	chr2:134924027:T:A	134924027	A	ADD	13280	0.6876	0.05954	0.6119	0.7727	-6.291	3.151e-10	2	chr2:134924027:T:A	134924027	A	ADD	18915	0.6999	0.02621	0.6649	0.7368	-13.61	3.544e-42
2	chr2:134924524:G:A	134924524	A	ADD	13280	0.7265	0.05502	0.6522	0.8092	-5.808	6.324e-09	2	chr2:134924524:G:A	134924524	A	ADD	18915	0.7054	0.02469	0.6721	0.7404	-14.13	2.327e-45
2	chr2:134924638:C:T	134924638	T	ADD	13280	0.7264	0.055	0.6522	0.8091	-5.811	6.216e-09	2	chr2:134924638:C:T	134924638	T	ADD	18915	0.705	0.02469	0.6717	0.7399	-14.16	1.597e-45
2	chr2:134925222:T:A	134925222	A	ADD	13280	0.7263	0.055	0.6521	0.8089	-5.815	6.068e-09	2	chr2:134925222:T:A	134925222	A	ADD	18915	0.705	0.02469	0.6717	0.74	-14.16	1.708e-45
2	chr2:134925447:C:T	134925447	T	ADD	13280	0.6878	0.05953	0.612	0.7729	-6.287	3.236e-10	2	chr2:134925447:C:T	134925447	T	ADD	18915	0.7001	0.02621	0.665	0.737	-13.6	3.994e-42
2	chr2:134929079:A:T	134929079	T	ADD	13280	0.7259	0.05501	0.6517	0.8086	-5.823	5.791e-09	2	chr2:134929079:A:T	134929079	T	ADD	18915	0.7055	0.02469	0.6722	0.7405	-14.13	2.496e-45
2	chr2:134929125:CAA:C	134929125	C	ADD	13280	0.7259	0.05501	0.6517	0.8086	-5.823	5.791e-09	2	chr2:134929125:CAA:C	134929125	C	ADD	18915	0.7055	0.02469	0.6722	0.7405	-14.13	2.496e-45
2	chr2:134929388:A:C	134929388	C	ADD	13280	0.7256	0.05503	0.6514	0.8083	-5.827	5.628e-09	2	chr2:134929388:A:C	134929388	C	ADD	18915	0.7054	0.02469	0.6721	0.7404	-14.13	2.379e-45
2	chr2:134929599:C:A	134929599	A	ADD	13280	0.7269	0.05502	0.6526	0.8097	-5.797	6.752e-09	2	chr2:134929599:C:A	134929599	A	ADD	18915	0.7062	0.0247	0.6728	0.7412	-14.09	4.675e-45
2	chr2:134929838:G:A	134929838	A	ADD	13280	0.7261	0.05503	0.6519	0.8088	-5.816	6.034e-09	2	chr2:134929838:G:A	134929838	A	ADD	18915	0.7056	0.02469	0.6723	0.7406	-14.12	2.743e-45
2	chr2:134931618:G:T	134931618	G	ADD	13280	1.43	0.04729	1.303	1.569	7.564	3.914e-14	2	chr2:134931618:G:T	134931618	G	ADD	18915	1.48	0.02165	1.418	1.544	18.1	2.93e-73
2	chr2:134932186:ATG:A	134932186	A	ADD	13280	0.7262	0.05503	0.652	0.8089	-5.813	6.12e-09	2	chr2:134932186:ATG:A	134932186	A	ADD	18915	0.7057	0.02469	0.6724	0.7407	-14.12	3.002e-45
2	chr2:134933621:G:A	134933621	A	ADD	13280	0.7259	0.05501	0.6517	0.8086	-5.823	5.791e-09	2	chr2:134933621:G:A	134933621	A	ADD	18915	0.7052	0.02469	0.6719	0.7402	-14.14	2.018e-45
2	chr2:134934089:A:G	134934089	G	ADD	13280	0.7261	0.05503	0.6519	0.8088	-5.816	6.034e-09	2	chr2:134934089:A:G	134934089	G	ADD	18915	0.7056	0.02469	0.6723	0.7406	-14.12	2.743e-45
2	chr2:134934155:A:G	134934155	G	ADD	13280	0.6941	0.05902	0.6183	0.7793	-6.185	6.206e-10	2	chr2:134934155:A:G	134934155	G	ADD	18915	0.7062	0.02604	0.671	0.7432	-13.36	1.066e-40
2	chr2:134935499:G:A	134935499	A	ADD	13280	0.7259	0.05501	0.6517	0.8086	-5.823	5.791e-09	2	chr2:134935499:G:A	134935499	A	ADD	18915	0.7052	0.02469	0.6719	0.7402	-14.14	2.018e-45
2	chr2:134936784:G:C	134936784	C	ADD	13280	0.7259	0.05501	0.6517	0.8086	-5.823	5.791e-09	2	chr2:134936784:G:C	134936784	C	ADD	18915	0.7049	0.02469	0.6716	0.7399	-14.16	1.63e-45
2	chr2:134936809:C:T	134936809	C	ADD	13280	1.419	0.04774	1.292	1.558	7.335	2.221e-13	2	chr2:134936809:C:T	134936809	C	ADD	18915	1.432	0.02169	1.372	1.494	16.56	1.447e-61
2	chr2:134937278:G:A	134937278	G	ADD	13280	1.418	0.04776	1.291	1.557	7.31	2.665e-13	2	chr2:134937278:G:A	134937278	G	ADD	18915	1.432	0.02169	1.372	1.494	16.54	1.884e-61
2	chr2:134938481:G:A	134938481	A	ADD	13280	0.7261	0.05503	0.6519	0.8088	-5.816	6.034e-09	2	chr2:134938481:G:A	134938481	A	ADD	18915	0.7059	0.02469	0.6725	0.7409	-14.11	3.406e-45
2	chr2:134939444:A:G	134939444	G	ADD	13280	0.7258	0.05504	0.6516	0.8085	-5.822	5.817e-09	2	chr2:134939444:A:G	134939444	G	ADD	18915	0.7057	0.02469	0.6724	0.7407	-14.12	3.028e-45
2	chr2:134939826:G:A	134939826	A	ADD	13280	0.7264	0.05503	0.6521	0.8091	-5.809	6.281e-09	2	chr2:134939826:G:A	134939826	A	ADD	18915	0.7058	0.02469	0.6725	0.7408	-14.11	3.38e-45
2	chr2:134939973:C:A	134939973	A	ADD	13280	0.726	0.05502	0.6518	0.8087	-5.82	5.876e-09	2	chr2:134939973:C:A	134939973	A	ADD	18915	0.7053	0.02469	0.672	0.7403	-14.14	2.209e-45
2	chr2:134939987:A:G	134939987	A	ADD	13280	1.416	0.04771	1.289	1.555	7.286	3.187e-13	2	chr2:134939987:A:G	134939987	A	ADD	18915	1.431	0.02168	1.371	1.493	16.53	2.344e-61
2	chr2:134940167:T:C	134940167	C	ADD	13280	0.7261	0.05503	0.6519	0.8088	-5.816	6.034e-09	2	chr2:134940167:T:C	134940167	C	ADD	18915	0.7056	0.02469	0.6723	0.7406	-14.12	2.743e-45
2	chr2:134940227:G:T	134940227	T	ADD	13280	0.7262	0.05502	0.652	0.8089	-5.814	6.092e-09	2	chr2:134940227:G:T	134940227	T	ADD	18915	0.7055	0.0247	0.6722	0.7405	-14.12	2.718e-45
2	chr2:134940431:A:G	134940431	G	ADD	13280	0.726	0.05502	0.6518	0.8087	-5.82	5.876e-09	2	chr2:134940431:A:G	134940431	G	ADD	18915	0.7053	0.02469	0.672	0.7403	-14.14	2.209e-45
2	chr2:134940505:C:T	134940505	T	ADD	13280	0.726	0.05502	0.6518	0.8087	-5.82	5.876e-09	2	chr2:134940505:C:T	134940505	T	ADD	18915	0.7053	0.02469	0.672	0.7403	-14.14	2.209e-45
2	chr2:134941554:G:C	134941554	C	ADD	13280	0.7268	0.055	0.6525	0.8095	-5.801	6.573e-09	2	chr2:134941554:G:C	134941554	C	ADD	18915	0.7053	0.02469	0.672	0.7403	-14.14	2.103e-45
2	chr2:134942049:T:C	134942049	C	ADD	13280	0.6877	0.05954	0.612	0.7728	-6.289	3.204e-10	2	chr2:134942049:T:C	134942049	C	ADD	18915	0.7001	0.02621	0.6651	0.737	-13.6	4.039e-42
2	chr2:134942581:A:T	134942581	T	ADD	13280	0.7265	0.05502	0.6522	0.8092	-5.808	6.336e-09	2	chr2:134942581:A:T	134942581	T	ADD	18915	0.7059	0.02469	0.6726	0.7409	-14.11	3.485e-45
2	chr2:134943919:T:C	134943919	C	ADD	13280	0.7263	0.05504	0.6521	0.8091	-5.809	6.29e-09	2	chr2:134943919:T:C	134943919	C	ADD	18915	0.7051	0.02471	0.6718	0.7401	-14.14	2.08e-45
2	chr2:134944259:G:A	134944259	A	ADD	13280	0.7261	0.05503	0.6519	0.8088	-5.816	6.034e-09	2	chr2:134944259:G:A	134944259	A	ADD	18915	0.7059	0.02469	0.6725	0.7409	-14.11	3.395e-45
2	chr2:134945768:CT:C	134945768	C	ADD	13280	0.7254	0.05505	0.6512	0.808	-5.833	5.45e-09	2	chr2:134945768:CT:C	134945768	C	ADD	18915	0.7057	0.0247	0.6723	0.7407	-14.11	3.075e-45
2	chr2:134947988:G:A	134947988	G	ADD	13280	1.43	0.04729	1.304	1.569	7.568	3.803e-14	2	chr2:134947988:G:A	134947988	G	ADD	18915	1.481	0.02165	1.42	1.546	18.15	1.192e-73
2	chr2:134948350:ATAAG:A	134948350	A	ADD	13280	0.6864	0.05963	0.6107	0.7715	-6.311	2.775e-10	2	chr2:134948350:ATAAG:A	134948350	A	ADD	18915	0.6989	0.02624	0.6639	0.7358	-13.65	2.057e-42
2	chr2:134948907:G:T	134948907	T	ADD	13280	0.6876	0.05956	0.6118	0.7728	-6.288	3.214e-10	2	chr2:134948907:G:T	134948907	T	ADD	18915	0.6999	0.02623	0.6648	0.7368	-13.6	3.886e-42
2	chr2:134949188:G:T	134949188	G	ADD	13280	1.419	0.04773	1.292	1.558	7.333	2.251e-13	2	chr2:134949188:G:T	134949188	G	ADD	18915	1.433	0.02168	1.373	1.495	16.58	9.506e-62
2	chr2:134949943:T:C	134949943	C	ADD	13280	0.7262	0.05503	0.652	0.8089	-5.813	6.147e-09	2	chr2:134949943:T:C	134949943	C	ADD	18915	0.706	0.02469	0.6726	0.741	-14.1	3.728e-45
2	chr2:134952752:A:G	134952752	A	ADD	13280	1.421	0.04768	1.294	1.56	7.363	1.796e-13	2	chr2:134952752:A:G	134952752	G	ADD	18915	0.6977	0.02169	0.6686	0.728	-16.6	6.877e-62
2	chr2:134953946:C:T	134953946	C	ADD	13280	1.419	0.04774	1.292	1.558	7.334	2.23e-13	2	chr2:134953946:C:T	134953946	C	ADD	18915	1.432	0.02169	1.373	1.495	16.57	1.169e-61
2	chr2:134954087:G:A	134954087	G	ADD	13280	1.42	0.04768	1.294	1.559	7.359	1.853e-13	2	chr2:134954087:G:A	134954087	A	ADD	18915	0.6978	0.02168	0.6688	0.7281	-16.59	7.904e-62
2	chr2:134955815:TAAAA:T	134955815	T	ADD	13280	0.6848	0.05971	0.6091	0.7698	-6.342	2.265e-10	2	chr2:134955815:TAAAA:T	134955815	T	ADD	18915	0.6985	0.02626	0.6635	0.7354	-13.66	1.726e-42
2	chr2:134956133:G:A	134956133	G	ADD	13280	1.42	0.04771	1.294	1.56	7.356	1.898e-13	2	chr2:134956133:G:A	134956133	A	ADD	18915	0.6978	0.02169	0.6687	0.7281	-16.59	8.089e-62
2	chr2:134957604:TC:T	134957604	TC	ADD	13280	1.423	0.04769	1.296	1.563	7.403	1.326e-13	2	chr2:134957604:TC:T	134957604	T	ADD	18915	0.6973	0.02169	0.6683	0.7276	-16.62	4.723e-62
2	chr2:134957895:ATAAT:A	134957895	ATAAT	ADD	13280	1.416	0.04771	1.29	1.555	7.291	3.07e-13	2	chr2:134957895:ATAAT:A	134957895	A	ADD	18915	0.6998	0.02169	0.6706	0.7301	-16.46	7.388e-61
2	chr2:134958387:A:G	134958387	A	ADD	13280	1.42	0.04771	1.294	1.56	7.356	1.898e-13	2	chr2:134958387:A:G	134958387	G	ADD	18915	0.698	0.02169	0.6689	0.7283	-16.58	1.003e-61
2	chr2:134960427:C:T	134960427	C	ADD	13280	1.416	0.04768	1.289	1.554	7.29	3.105e-13	2	chr2:134960427:C:T	134960427	T	ADD	18915	0.6973	0.02169	0.6682	0.7275	-16.63	4.523e-62
2	chr2:134961562:T:A	134961562	T	ADD	13280	1.416	0.04768	1.289	1.554	7.292	3.047e-13	2	chr2:134961562:T:A	134961562	A	ADD	18915	0.6974	0.02169	0.6684	0.7277	-16.62	5.191e-62
2	chr2:134961717:A:C	134961717	C	ADD	13280	0.6926	0.05952	0.6163	0.7783	-6.172	6.743e-10	2	chr2:134961717:A:C	134961717	C	ADD	18915	0.6994	0.02627	0.6643	0.7363	-13.61	3.404e-42
2	chr2:134963145:C:T	134963145	C	ADD	13280	1.416	0.04769	1.29	1.555	7.299	2.896e-13	2	chr2:134963145:C:T	134963145	T	ADD	18915	0.6972	0.02169	0.6682	0.7275	-16.63	4.386e-62
2	chr2:134964573:A:C	134964573	A	ADD	13280	1.425	0.04779	1.297	1.564	7.404	1.317e-13	2	chr2:134964573:A:C	134964573	C	ADD	18915	0.7012	0.02172	0.672	0.7317	-16.34	5.256e-60
2	chr2:134967849:C:A	134967849	A	ADD	13280	0.7152	0.06032	0.6354	0.8049	-5.557	2.739e-08	2	chr2:134967849:C:A	134967849	A	ADD	18915	0.7042	0.02682	0.6681	0.7422	-13.08	4.411e-39
2	chr2:134968093:C:T	134968093	T	ADD	13280	0.7105	0.06086	0.6306	0.8006	-5.615	1.967e-08	2	chr2:134968093:C:T	134968093	T	ADD	18915	0.7	0.02699	0.6639	0.738	-13.22	7.165e-40
2	chr2:134969113:T:C	134969113	C	ADD	13280	0.7173	0.05966	0.6381	0.8062	-5.57	2.541e-08	2	chr2:134969113:T:C	134969113	C	ADD	18915	0.7059	0.02655	0.6701	0.7436	-13.12	2.587e-39
2	chr2:134969157:A:G	134969157	G	ADD	13280	0.7428	0.05447	0.6676	0.8265	-5.457	4.834e-08	2	chr2:134969157:A:G	134969157	G	ADD	18915	0.7497	0.02422	0.715	0.7862	-11.89	1.29e-32
2	chr2:134969185:CA:C	134969185	C	ADD	13280	0.7188	0.05966	0.6395	0.8079	-5.535	3.113e-08	2	chr2:134969185:CA:C	134969185	C	ADD	18915	0.7067	0.02656	0.6709	0.7445	-13.07	4.793e-39
2	chr2:134969961:T:C	134969961	C	ADD	13280	0.7101	0.06089	0.6302	0.8001	-5.622	1.883e-08	2	chr2:134969961:T:C	134969961	C	ADD	18915	0.7071	0.02696	0.6707	0.7455	-12.85	8.178e-38
2	chr2:134969997:G:GT	134969997	GT	ADD	13280	0.7179	0.05965	0.6387	0.8069	-5.556	2.761e-08	2	chr2:134969997:G:GT	134969997	GT	ADD	18915	0.7062	0.02655	0.6704	0.744	-13.1	3.28e-39
2	chr2:134970439:A:G	134970439	G	ADD	13280	0.7176	0.05965	0.6384	0.8066	-5.564	2.643e-08	2	chr2:134970439:A:G	134970439	G	ADD	18915	0.7059	0.02655	0.6701	0.7436	-13.12	2.607e-39
2	chr2:134970489:A:C	134970489	C	ADD	13280	0.7099	0.06089	0.63	0.7999	-5.627	1.838e-08	2	chr2:134970489:A:C	134970489	C	ADD	18915	0.7073	0.02696	0.6709	0.7456	-12.85	9.05e-38
2	chr2:134970843:T:C	134970843	C	ADD	13280	0.7176	0.05965	0.6384	0.8066	-5.564	2.643e-08	2	chr2:134970843:T:C	134970843	C	ADD	18915	0.7059	0.02655	0.6701	0.7436	-13.12	2.607e-39
2	chr2:134971114:T:C	134971114	C	ADD	13280	0.7099	0.06089	0.63	0.7999	-5.627	1.838e-08	2	chr2:134971114:T:C	134971114	C	ADD	18915	0.7073	0.02696	0.6709	0.7456	-12.85	9.05e-38
2	chr2:134971150:T:C	134971150	C	ADD	13280	0.7176	0.05965	0.6384	0.8066	-5.564	2.643e-08	2	chr2:134971150:T:C	134971150	C	ADD	18915	0.7059	0.02655	0.6701	0.7436	-13.12	2.607e-39
2	chr2:134973314:C:T	134973314	T	ADD	13280	0.7173	0.05965	0.6381	0.8062	-5.571	2.54e-08	2	chr2:134973314:C:T	134973314	T	ADD	18915	0.7056	0.02655	0.6698	0.7433	-13.13	2.118e-39
2	chr2:134973649:G:T	134973649	T	ADD	13280	0.7179	0.05969	0.6386	0.807	-5.553	2.812e-08	2	chr2:134973649:G:T	134973649	T	ADD	18915	0.7063	0.02657	0.6705	0.7441	-13.09	3.903e-39
2	chr2:134977663:A:G	134977663	G	ADD	13280	0.6977	0.06016	0.6201	0.785	-5.984	2.171e-09	2	chr2:134977663:A:G	134977663	G	ADD	18915	0.6912	0.02662	0.6561	0.7282	-13.87	9.549e-44
2	chr2:134977949:G:A	134977949	A	ADD	13280	0.7061	0.05881	0.6292	0.7924	-5.916	3.296e-09	2	chr2:134977949:G:A	134977949	A	ADD	18915	0.6963	0.02615	0.6616	0.733	-13.84	1.482e-43
2	chr2:134978078:T:C	134978078	C	ADD	13280	0.6925	0.06004	0.6157	0.779	-6.119	9.439e-10	2	chr2:134978078:T:C	134978078	C	ADD	18915	0.6901	0.02655	0.6551	0.7269	-13.97	2.25e-44
2	chr2:134980338:G:T	134980338	T	ADD	13280	0.7054	0.05893	0.6284	0.7917	-5.923	3.161e-09	2	chr2:134980338:G:T	134980338	T	ADD	18915	0.697	0.02618	0.6621	0.7337	-13.79	3.005e-43
2	chr2:134980427:A:AATTAGAC	134980427	AATTAGAC	ADD	13280	0.7003	0.05901	0.6238	0.7862	-6.037	1.574e-09	2	chr2:134980427:A:AATTAGAC	134980427	AATTAGAC	ADD	18915	0.6938	0.02618	0.6591	0.7303	-13.96	2.605e-44
2	chr2:134982039:C:T	134982039	T	ADD	13280	0.7012	0.05883	0.6248	0.7869	-6.035	1.592e-09	2	chr2:134982039:C:T	134982039	T	ADD	18915	0.6939	0.02612	0.6593	0.7304	-13.99	1.889e-44
2	chr2:134982725:G:A	134982725	A	ADD	13280	0.7026	0.05883	0.6261	0.7884	-6.001	1.965e-09	2	chr2:134982725:G:A	134982725	A	ADD	18915	0.6958	0.02613	0.661	0.7324	-13.88	8.365e-44
2	chr2:134983306:A:G	134983306	G	ADD	13280	0.694	0.06023	0.6167	0.7809	-6.065	1.32e-09	2	chr2:134983306:A:G	134983306	G	ADD	18915	0.6884	0.02664	0.6533	0.7253	-14.02	1.201e-44
2	chr2:134983491:G:A	134983491	A	ADD	13280	0.7017	0.05893	0.6251	0.7876	-6.012	1.827e-09	2	chr2:134983491:G:A	134983491	A	ADD	18915	0.6939	0.02617	0.6592	0.7305	-13.96	2.666e-44
2	chr2:134985029:T:C	134985029	C	ADD	13280	0.7016	0.05892	0.6251	0.7875	-6.015	1.796e-09	2	chr2:134985029:T:C	134985029	C	ADD	18915	0.6938	0.02617	0.6592	0.7304	-13.97	2.427e-44
2	chr2:134985664:TCAAA:T	134985664	T	ADD	13280	0.7027	0.05891	0.6261	0.7887	-5.989	2.108e-09	2	chr2:134985664:TCAAA:T	134985664	T	ADD	18915	0.6942	0.02617	0.6595	0.7307	-13.95	3.272e-44
2	chr2:134987822:G:A	134987822	A	ADD	13280	0.6914	0.06005	0.6146	0.7778	-6.146	7.949e-10	2	chr2:134987822:G:A	134987822	A	ADD	18915	0.6888	0.02653	0.6539	0.7256	-14.05	7.665e-45
2	chr2:134987975:C:T	134987975	T	ADD	13280	0.7019	0.05893	0.6253	0.7878	-6.007	1.89e-09	2	chr2:134987975:C:T	134987975	T	ADD	18915	0.6939	0.02617	0.6592	0.7304	-13.96	2.61e-44
2	chr2:134988152:A:G	134988152	G	ADD	13280	0.7014	0.05893	0.6249	0.7873	-6.018	1.766e-09	2	chr2:134988152:A:G	134988152	G	ADD	18915	0.6938	0.02617	0.6591	0.7303	-13.97	2.356e-44
2	chr2:134990626:G:A	134990626	A	ADD	13280	0.6913	0.06004	0.6146	0.7777	-6.148	7.828e-10	2	chr2:134990626:G:A	134990626	A	ADD	18915	0.6887	0.02653	0.6538	0.7255	-14.06	7.026e-45
2	chr2:134990705:A:G	134990705	G	ADD	13280	0.702	0.05891	0.6255	0.788	-6.005	1.914e-09	2	chr2:134990705:A:G	134990705	G	ADD	18915	0.694	0.02617	0.6593	0.7305	-13.96	2.769e-44
2	chr2:134990706:T:A	134990706	A	ADD	13280	0.702	0.05891	0.6255	0.788	-6.005	1.914e-09	2	chr2:134990706:T:A	134990706	A	ADD	18915	0.694	0.02617	0.6593	0.7305	-13.96	2.769e-44
2	chr2:134991302:AAAAAC:A	134991302	A	ADD	13280	0.6961	0.05969	0.6193	0.7825	-6.069	1.29e-09	2	chr2:134991302:AAAAAC:A	134991302	A	ADD	18915	0.6907	0.02647	0.6558	0.7275	-13.98	2.126e-44
2	chr2:134992080:A:G	134992080	G	ADD	13280	0.7011	0.05891	0.6246	0.7869	-6.029	1.654e-09	2	chr2:134992080:A:G	134992080	G	ADD	18915	0.6927	0.02617	0.6581	0.7292	-14.03	1.009e-44
2	chr2:134992453:T:C	134992453	C	ADD	13280	0.7011	0.05891	0.6246	0.7869	-6.029	1.654e-09	2	chr2:134992453:T:C	134992453	C	ADD	18915	0.6927	0.02617	0.6581	0.7292	-14.03	1.01e-44
2	chr2:134993122:C:T	134993122	T	ADD	13280	0.7014	0.0589	0.625	0.7873	-6.02	1.74e-09	2	chr2:134993122:C:T	134993122	T	ADD	18915	0.693	0.02617	0.6584	0.7295	-14.01	1.29e-44
2	chr2:134993125:C:T	134993125	T	ADD	13280	0.6903	0.06	0.6137	0.7764	-6.177	6.528e-10	2	chr2:134993125:C:T	134993125	T	ADD	18915	0.6885	0.02652	0.6537	0.7253	-14.07	5.725e-45
2	chr2:134993279:T:C	134993279	C	ADD	13280	0.7027	0.05881	0.6262	0.7885	-6	1.975e-09	2	chr2:134993279:T:C	134993279	C	ADD	18915	0.6946	0.02613	0.6599	0.731	-13.95	3.094e-44
2	chr2:134995103:A:G	134995103	G	ADD	13280	0.693	0.05955	0.6166	0.7787	-6.159	7.299e-10	2	chr2:134995103:A:G	134995103	G	ADD	18915	0.6841	0.02641	0.6496	0.7205	-14.37	7.811e-47
2	chr2:134995951:C:CT	134995951	CT	ADD	13280	0.693	0.05984	0.6163	0.7792	-6.128	8.882e-10	2	chr2:134995951:C:CT	134995951	CT	ADD	18915	0.6856	0.02654	0.6509	0.7222	-14.22	6.698e-46
2	chr2:134996460:G:A	134996460	A	ADD	13280	0.6947	0.05958	0.6182	0.7808	-6.113	9.787e-10	2	chr2:134996460:G:A	134996460	A	ADD	18915	0.6845	0.02644	0.6499	0.7209	-14.34	1.292e-46
2	chr2:134997365:G:T	134997365	T	ADD	13280	0.692	0.05964	0.6156	0.7778	-6.173	6.696e-10	2	chr2:134997365:G:T	134997365	T	ADD	18915	0.6842	0.02645	0.6496	0.7206	-14.35	1.064e-46
2	chr2:134997447:T:G	134997447	G	ADD	13280	0.6926	0.05964	0.6162	0.7784	-6.16	7.274e-10	2	chr2:134997447:T:G	134997447	G	ADD	18915	0.6839	0.02646	0.6494	0.7203	-14.36	9.275e-47
2	chr2:134997549:A:G	134997549	G	ADD	13280	0.7299	0.05406	0.6565	0.8115	-5.823	5.767e-09	2	chr2:134997549:A:G	134997549	G	ADD	18915	0.7299	0.02407	0.6963	0.7652	-13.08	4.193e-39
2	chr2:134997616:C:T	134997616	T	ADD	13280	0.6744	0.06101	0.5984	0.7601	-6.456	1.074e-10	2	chr2:134997616:C:T	134997616	T	ADD	18915	0.6774	0.02686	0.6426	0.714	-14.5	1.171e-47
2	chr2:134998046:T:C	134998046	C	ADD	13280	0.6587	0.06593	0.5789	0.7496	-6.331	2.43e-10	2	chr2:134998046:T:C	134998046	C	ADD	18915	0.6793	0.02872	0.6422	0.7187	-13.46	2.569e-41
2	chr2:134998059:A:G	134998059	A	ADD	13280	1.464	0.04739	1.334	1.607	8.046	8.552e-16	2	chr2:134998059:A:G	134998059	A	ADD	18915	1.467	0.02157	1.406	1.53	17.76	1.393e-70
2	chr2:134999750:C:T	134999750	T	ADD	13280	0.666	0.06962	0.5811	0.7634	-5.839	5.266e-09	2	chr2:134999750:C:T	134999750	T	ADD	18915	0.6518	0.03082	0.6136	0.6924	-13.89	7.259e-44
2	chr2:134999753:AAC:A	134999753	A	ADD	13280	0.6662	0.06961	0.5812	0.7636	-5.834	5.406e-09	2	chr2:134999753:AAC:A	134999753	A	ADD	18915	0.6513	0.03082	0.6131	0.6919	-13.91	5.295e-44
2	chr2:135002674:C:G	135002674	G	ADD	13280	0.6919	0.06312	0.6114	0.783	-5.836	5.336e-09	2	chr2:135002674:C:G	135002674	G	ADD	18915	0.6647	0.02822	0.6289	0.7025	-14.47	1.817e-47
2	chr2:135003508:A:G	135003508	G	ADD	13280	0.677	0.06805	0.5925	0.7736	-5.732	9.898e-09	2	chr2:135003508:A:G	135003508	G	ADD	18915	0.6567	0.03025	0.6189	0.6968	-13.9	6.01e-44
2	chr2:135003701:C:T	135003701	T	ADD	13280	0.6778	0.06804	0.5932	0.7745	-5.716	1.088e-08	2	chr2:135003701:C:T	135003701	T	ADD	18915	0.6562	0.03026	0.6184	0.6963	-13.92	4.682e-44
2	chr2:135004491:A:G	135004491	G	ADD	13280	0.6753	0.06073	0.5995	0.7606	-6.466	1.005e-10	2	chr2:135004491:A:G	135004491	G	ADD	18915	0.6508	0.0272	0.617	0.6865	-15.79	3.648e-56
2	chr2:135004774:C:T	135004774	T	ADD	13280	0.672	0.06855	0.5875	0.7686	-5.8	6.65e-09	2	chr2:135004774:C:T	135004774	T	ADD	18915	0.6553	0.03041	0.6173	0.6955	-13.9	6.323e-44
2	chr2:135004859:C:G	135004859	G	ADD	13280	0.6827	0.06074	0.6061	0.769	-6.284	3.292e-10	2	chr2:135004859:C:G	135004859	G	ADD	18915	0.6537	0.02724	0.6197	0.6895	-15.61	6.608e-55
2	chr2:135005086:G:A	135005086	A	ADD	13280	0.6941	0.06318	0.6133	0.7856	-5.779	7.515e-09	2	chr2:135005086:G:A	135005086	A	ADD	18915	0.6673	0.02825	0.6314	0.7053	-14.32	1.701e-46
2	chr2:135005410:C:T	135005410	T	ADD	13280	0.6742	0.06854	0.5895	0.7712	-5.751	8.849e-09	2	chr2:135005410:C:T	135005410	T	ADD	18915	0.6575	0.03041	0.6194	0.6978	-13.79	2.946e-43
2	chr2:135005710:A:G	135005710	G	ADD	13280	0.671	0.06864	0.5865	0.7676	-5.814	6.115e-09	2	chr2:135005710:A:G	135005710	G	ADD	18915	0.6556	0.03043	0.6176	0.6959	-13.88	8.716e-44
2	chr2:135005748:G:A	135005748	A	ADD	13280	0.6936	0.06319	0.6128	0.785	-5.79	7.022e-09	2	chr2:135005748:G:A	135005748	A	ADD	18915	0.6672	0.02825	0.6312	0.7052	-14.33	1.488e-46
2	chr2:135007164:CA:C	135007164	C	ADD	13280	0.67	0.07013	0.5839	0.7687	-5.711	1.125e-08	2	chr2:135007164:CA:C	135007164	C	ADD	18915	0.6567	0.03102	0.618	0.6979	-13.55	7.438e-42
2	chr2:135010782:C:A	135010782	A	ADD	13280	0.6839	0.06053	0.6074	0.7701	-6.277	3.461e-10	2	chr2:135010782:C:A	135010782	A	ADD	18915	0.6541	0.02716	0.6202	0.6898	-15.63	4.518e-55
2	chr2:135011245:A:T	135011245	T	ADD	13280	0.6789	0.06811	0.5941	0.7759	-5.685	1.306e-08	2	chr2:135011245:A:T	135011245	T	ADD	18915	0.6598	0.03026	0.6218	0.7001	-13.74	5.877e-43
2	chr2:135011523:C:T	135011523	T	ADD	13280	0.6753	0.06821	0.5908	0.7718	-5.757	8.556e-09	2	chr2:135011523:C:T	135011523	T	ADD	18915	0.6576	0.03028	0.6197	0.6978	-13.84	1.43e-43
2	chr2:135011557:C:T	135011557	T	ADD	13280	0.6754	0.0682	0.5909	0.772	-5.753	8.757e-09	2	chr2:135011557:C:T	135011557	T	ADD	18915	0.6582	0.03027	0.6203	0.6985	-13.81	2.106e-43
2	chr2:135013370:C:T	135013370	T	ADD	13280	0.6685	0.06851	0.5845	0.7645	-5.879	4.136e-09	2	chr2:135013370:C:T	135013370	T	ADD	18915	0.6526	0.03037	0.6149	0.6926	-14.05	7.34e-45
2	chr2:135013381:T:C	135013381	C	ADD	13280	0.6685	0.06851	0.5845	0.7645	-5.879	4.136e-09	2	chr2:135013381:T:C	135013381	C	ADD	18915	0.6526	0.03037	0.6149	0.6926	-14.05	7.34e-45
2	chr2:135014404:C:G	135014404	G	ADD	13280	0.6563	0.05349	0.5909	0.7288	-7.874	3.443e-15	2	chr2:135014404:C:G	135014404	G	ADD	18915	0.6489	0.02388	0.6192	0.68	-18.11	2.691e-73
2	chr2:135019158:C:G	135019158	G	ADD	13280	0.6729	0.0682	0.5887	0.7692	-5.808	6.337e-09	2	chr2:135019158:C:G	135019158	G	ADD	18915	0.6543	0.03029	0.6166	0.6943	-14	1.466e-44
2	chr2:135019934:A:G	135019934	G	ADD	13280	0.6738	0.06813	0.5896	0.7701	-5.794	6.858e-09	2	chr2:135019934:A:G	135019934	G	ADD	18915	0.6555	0.03026	0.6178	0.6956	-13.96	2.802e-44
2	chr2:135020352:C:T	135020352	T	ADD	13280	0.6623	0.06907	0.5785	0.7583	-5.965	2.446e-09	2	chr2:135020352:C:T	135020352	T	ADD	18915	0.6495	0.03048	0.6118	0.6894	-14.16	1.649e-45
2	chr2:135045855:G:T	135045855	G	ADD	13280	1.35	0.05331	1.216	1.499	5.631	1.794e-08	2	chr2:135045855:G:T	135045855	G	ADD	18915	1.357	0.02448	1.293	1.423	12.46	1.243e-35
2	chr2:135072022:C:T	135072022	T	ADD	13280	0.6746	0.0689	0.5894	0.7721	-5.714	1.106e-08	2	chr2:135072022:C:T	135072022	T	ADD	18915	0.6512	0.03054	0.6133	0.6913	-14.05	8.18e-45
2	chr2:135080336:C:A	135080336	A	ADD	13280	0.6175	0.0491	0.5608	0.6799	-9.82	9.275e-23	2	chr2:135080336:C:A	135080336	A	ADD	18915	0.6011	0.02221	0.5755	0.6279	-22.92	3.146e-116
2	chr2:135101801:A:T	135101801	T	ADD	13280	0.6549	0.05354	0.5897	0.7274	-7.905	2.681e-15	2	chr2:135101801:A:T	135101801	T	ADD	18915	0.6461	0.0239	0.6165	0.6771	-18.28	1.308e-74
2	chr2:135119992:A:G	135119992	G	ADD	13280	0.6517	0.05353	0.5868	0.7237	-8.001	1.239e-15	2	chr2:135119992:A:G	135119992	G	ADD	18915	0.6448	0.02389	0.6153	0.6757	-18.36	2.573e-75
2	chr2:135135802:A:G	135135802	G	ADD	13280	0.6694	0.06894	0.5848	0.7663	-5.821	5.847e-09	2	chr2:135135802:A:G	135135802	G	ADD	18915	0.6486	0.03049	0.611	0.6885	-14.2	8.838e-46
2	chr2:135147993:C:CCT	135147993	C	ADD	13280	1.344	0.05337	1.21	1.492	5.535	3.105e-08	2	chr2:135147993:C:CCT	135147993	C	ADD	18915	1.362	0.02447	1.299	1.429	12.64	1.324e-36
2	chr2:135149518:A:G	135149518	G	ADD	13280	0.6204	0.04927	0.5633	0.6833	-9.689	3.342e-22	2	chr2:135149518:A:G	135149518	G	ADD	18915	0.5995	0.02229	0.5739	0.6263	-22.96	1.239e-116
2	chr2:135153852:T:C	135153852	C	ADD	13280	0.6486	0.05228	0.5854	0.7186	-8.28	1.231e-16	2	chr2:135153852:T:C	135153852	C	ADD	18915	0.6312	0.02343	0.6029	0.6609	-19.63	7.908e-86
2	chr2:135157788:T:C	135157788	C	ADD	13280	0.6571	0.0535	0.5917	0.7298	-7.848	4.23e-15	2	chr2:135157788:T:C	135157788	C	ADD	18915	0.6467	0.0239	0.6171	0.6777	-18.23	2.755e-74
2	chr2:135196835:A:G	135196835	G	ADD	13280	0.6561	0.0536	0.5907	0.7288	-7.861	3.809e-15	2	chr2:135196835:A:G	135196835	G	ADD	18915	0.6456	0.02394	0.616	0.6766	-18.28	1.274e-74
2	chr2:135197227:T:C	135197227	C	ADD	13280	0.621	0.04926	0.5638	0.6839	-9.672	3.982e-22	2	chr2:135197227:T:C	135197227	C	ADD	18915	0.6008	0.02227	0.5751	0.6276	-22.88	7.105e-116
2	chr2:135206994:G:A	135206994	A	ADD	13280	0.6573	0.07596	0.5663	0.7628	-5.525	3.291e-08	2	chr2:135206994:G:A	135206994	A	ADD	18915	0.6452	0.03333	0.6044	0.6888	-13.15	1.808e-39
2	chr2:135232151:G:A	135232151	A	ADD	13280	0.6892	0.06816	0.603	0.7877	-5.461	4.734e-08	2	chr2:135232151:G:A	135232151	A	ADD	18915	0.6558	0.03035	0.618	0.696	-13.9	6.435e-44
2	chr2:135234326:C:T	135234326	T	ADD	13280	0.6582	0.07591	0.5672	0.7638	-5.51	3.585e-08	2	chr2:135234326:C:T	135234326	T	ADD	18915	0.6445	0.03335	0.6037	0.688	-13.17	1.242e-39
2	chr2:135237503:G:T	135237503	T	ADD	13280	0.6574	0.05363	0.5918	0.7303	-7.821	5.245e-15	2	chr2:135237503:G:T	135237503	T	ADD	18915	0.6472	0.02396	0.6175	0.6783	-18.16	9.807e-74
2	chr2:135237509:T:C	135237509	C	ADD	13280	0.6565	0.05365	0.591	0.7293	-7.846	4.311e-15	2	chr2:135237509:T:C	135237509	C	ADD	18915	0.6463	0.02396	0.6166	0.6774	-18.22	3.626e-74
2	chr2:135244930:C:T	135244930	T	ADD	13280	0.6889	0.05836	0.6145	0.7724	-6.384	1.72e-10	2	chr2:135244930:C:T	135244930	T	ADD	18915	0.6378	0.02646	0.6055	0.6717	-17	8.231e-65
2	chr2:135265228:C:T	135265228	T	ADD	13280	0.6532	0.05362	0.588	0.7256	-7.943	1.969e-15	2	chr2:135265228:C:T	135265228	T	ADD	18915	0.644	0.02395	0.6144	0.6749	-18.38	1.99e-75
2	chr2:135301250:G:A	135301250	A	ADD	13280	0.6558	0.05358	0.5904	0.7284	-7.874	3.424e-15	2	chr2:135301250:G:A	135301250	A	ADD	18915	0.6442	0.02395	0.6146	0.6751	-18.37	2.492e-75
2	chr2:135311581:TA:T	135311581	T	ADD	13280	0.6455	0.07744	0.5546	0.7513	-5.652	1.582e-08	2	chr2:135311581:TA:T	135311581	T	ADD	18915	0.6501	0.03372	0.6086	0.6946	-12.77	2.51e-37
2	chr2:135334491:C:A	135334491	A	ADD	13280	0.6314	0.05042	0.572	0.697	-9.118	7.661e-20	2	chr2:135334491:C:A	135334491	A	ADD	18915	0.6159	0.02267	0.5891	0.6439	-21.37	2.286e-101
2	chr2:135378486:C:T	135378486	T	ADD	13280	0.6853	0.06816	0.5996	0.7832	-5.544	2.95e-08	2	chr2:135378486:C:T	135378486	T	ADD	18915	0.6566	0.03029	0.6187	0.6967	-13.89	7.007e-44
2	chr2:135381057:A:G	135381057	G	ADD	13280	0.6296	0.04912	0.5718	0.6932	-9.419	4.545e-21	2	chr2:135381057:A:G	135381057	G	ADD	18915	0.6056	0.02223	0.5798	0.6326	-22.56	1.12e-112
2	chr2:135382734:G:C	135382734	C	ADD	13280	0.6537	0.05355	0.5885	0.726	-7.939	2.031e-15	2	chr2:135382734:G:C	135382734	C	ADD	18915	0.6418	0.02394	0.6124	0.6726	-18.53	1.232e-76
2	chr2:135403522:C:G	135403522	G	ADD	13280	0.627	0.0491	0.5695	0.6903	-9.508	1.939e-21	2	chr2:135403522:C:G	135403522	G	ADD	18915	0.6048	0.02222	0.579	0.6317	-22.63	2.232e-113
2	chr2:135516008:T:C	135516008	C	ADD	13280	0.6253	0.05023	0.5666	0.6899	-9.349	8.867e-21	2	chr2:135516008:T:C	135516008	C	ADD	18915	0.6088	0.02262	0.5824	0.6364	-21.94	1.036e-106
2	chr2:135556069:C:T	135556069	T	ADD	13280	0.6947	0.06522	0.6113	0.7894	-5.585	2.332e-08	2	chr2:135556069:C:T	135556069	T	ADD	18915	0.6555	0.02914	0.6191	0.694	-14.49	1.369e-47
2	chr2:135565106:G:T	135565106	T	ADD	13280	0.6285	0.05053	0.5692	0.6939	-9.192	3.863e-20	2	chr2:135565106:G:T	135565106	T	ADD	18915	0.616	0.02272	0.5892	0.644	-21.33	6.023e-101
2	chr2:135571320:A:T	135571320	T	ADD	13280	0.6203	0.0494	0.563	0.6833	-9.669	4.094e-22	2	chr2:135571320:A:T	135571320	T	ADD	18915	0.603	0.0223	0.5772	0.63	-22.68	6.56e-114
2	chr2:135617334:A:T	135617334	T	ADD	13280	0.6561	0.05394	0.5903	0.7292	-7.814	5.518e-15	2	chr2:135617334:A:T	135617334	T	ADD	18915	0.6189	0.02433	0.59	0.6491	-19.72	1.467e-86
2	chr2:135623778:G:A	135623778	A	ADD	13280	0.6145	0.0495	0.5577	0.6771	-9.837	7.826e-23	2	chr2:135623778:G:A	135623778	A	ADD	18915	0.5984	0.02234	0.5728	0.6252	-22.98	7.254e-117
2	chr2:135630903:T:C	135630903	C	ADD	13280	0.6476	0.06471	0.5704	0.7351	-6.715	1.88e-11	2	chr2:135630903:T:C	135630903	C	ADD	18915	0.6635	0.02838	0.6276	0.7014	-14.45	2.335e-47
2	chr2:135632270:C:A	135632270	A	ADD	13280	0.6858	0.06101	0.6085	0.7729	-6.182	6.317e-10	2	chr2:135632270:C:A	135632270	A	ADD	18915	0.63	0.02759	0.5968	0.665	-16.75	5.962e-63
2	chr2:135633594:T:TTA	135633594	TTA	ADD	13280	0.7012	0.06408	0.6184	0.795	-5.54	3.018e-08	2	chr2:135633594:T:TTA	135633594	TTA	ADD	18915	0.6456	0.02892	0.61	0.6833	-15.13	1.009e-51
2	chr2:135636088:A:G	135636088	G	ADD	13280	0.6966	0.06404	0.6145	0.7898	-5.644	1.661e-08	2	chr2:135636088:A:G	135636088	G	ADD	18915	0.6434	0.02887	0.6081	0.6809	-15.27	1.143e-52
2	chr2:135638730:T:C	135638730	C	ADD	13280	0.6972	0.06405	0.6149	0.7904	-5.632	1.783e-08	2	chr2:135638730:T:C	135638730	C	ADD	18915	0.6435	0.02887	0.6081	0.681	-15.27	1.269e-52
2	chr2:135640604:C:T	135640604	T	ADD	13280	0.6621	0.05346	0.5963	0.7353	-7.712	1.243e-14	2	chr2:135640604:C:T	135640604	T	ADD	18915	0.6442	0.02395	0.6146	0.6751	-18.37	2.433e-75
2	chr2:135643848:A:G	135643848	G	ADD	13280	0.6924	0.06704	0.6072	0.7897	-5.482	4.196e-08	2	chr2:135643848:A:G	135643848	G	ADD	18915	0.6499	0.02999	0.6128	0.6893	-14.37	8.251e-47
2	chr2:135644273:C:T	135644273	T	ADD	13280	0.7	0.06397	0.6175	0.7935	-5.576	2.468e-08	2	chr2:135644273:C:T	135644273	T	ADD	18915	0.6437	0.02887	0.6083	0.6812	-15.26	1.453e-52
2	chr2:135644547:A:G	135644547	G	ADD	13280	0.6634	0.05342	0.5974	0.7366	-7.682	1.567e-14	2	chr2:135644547:A:G	135644547	G	ADD	18915	0.6436	0.02394	0.6141	0.6746	-18.41	1.186e-75
2	chr2:135646179:C:A	135646179	A	ADD	13280	0.6636	0.05341	0.5977	0.7369	-7.677	1.63e-14	2	chr2:135646179:C:A	135646179	A	ADD	18915	0.6432	0.02394	0.6137	0.6741	-18.44	6.804e-76
2	chr2:135649875:A:G	135649875	G	ADD	13280	0.7002	0.06397	0.6177	0.7937	-5.572	2.519e-08	2	chr2:135649875:A:G	135649875	G	ADD	18915	0.6442	0.02887	0.6088	0.6817	-15.23	2.169e-52
2	chr2:135649909:A:G	135649909	G	ADD	13280	0.6319	0.05034	0.5726	0.6974	-9.119	7.595e-20	2	chr2:135649909:A:G	135649909	G	ADD	18915	0.607	0.02273	0.5806	0.6347	-21.96	7.322e-107
2	chr2:135651503:G:A	135651503	A	ADD	13280	0.6655	0.05338	0.5994	0.7389	-7.63	2.352e-14	2	chr2:135651503:G:A	135651503	A	ADD	18915	0.6443	0.02394	0.6148	0.6753	-18.36	2.535e-75
2	chr2:135652729:G:A	135652729	A	ADD	13280	0.6658	0.05337	0.5996	0.7392	-7.622	2.49e-14	2	chr2:135652729:G:A	135652729	A	ADD	18915	0.6443	0.02394	0.6148	0.6752	-18.36	2.518e-75
2	chr2:135654309:A:G	135654309	G	ADD	13280	0.7005	0.06395	0.6179	0.794	-5.567	2.591e-08	2	chr2:135654309:A:G	135654309	G	ADD	18915	0.6445	0.02886	0.6091	0.682	-15.22	2.631e-52
2	chr2:135654700:C:T	135654700	T	ADD	13280	0.7031	0.06396	0.6203	0.797	-5.508	3.635e-08	2	chr2:135654700:C:T	135654700	T	ADD	18915	0.6469	0.02887	0.6113	0.6846	-15.09	2.007e-51
2	chr2:135655674:T:C	135655674	C	ADD	13280	0.7018	0.06397	0.6191	0.7955	-5.537	3.08e-08	2	chr2:135655674:T:C	135655674	C	ADD	18915	0.6462	0.02887	0.6106	0.6838	-15.13	1.051e-51
2	chr2:135655789:T:C	135655789	C	ADD	13280	0.6651	0.05338	0.599	0.7384	-7.641	2.161e-14	2	chr2:135655789:T:C	135655789	C	ADD	18915	0.6443	0.02393	0.6147	0.6752	-18.37	2.266e-75
2	chr2:135656277:T:C	135656277	C	ADD	13280	0.7001	0.06397	0.6176	0.7936	-5.574	2.493e-08	2	chr2:135656277:T:C	135656277	C	ADD	18915	0.6446	0.02886	0.6092	0.6821	-15.21	2.907e-52
2	chr2:135657647:A:G	135657647	G	ADD	13280	0.7006	0.06396	0.618	0.7941	-5.564	2.634e-08	2	chr2:135657647:A:G	135657647	G	ADD	18915	0.645	0.02886	0.6095	0.6825	-15.2	3.789e-52
2	chr2:135659371:C:T	135659371	T	ADD	13280	0.6653	0.05338	0.5992	0.7386	-7.635	2.255e-14	2	chr2:135659371:C:T	135659371	T	ADD	18915	0.6447	0.02393	0.6152	0.6757	-18.34	3.794e-75
2	chr2:135660778:A:G	135660778	G	ADD	13280	0.6634	0.0534	0.5975	0.7366	-7.685	1.525e-14	2	chr2:135660778:A:G	135660778	G	ADD	18915	0.6435	0.02393	0.614	0.6744	-18.42	8.486e-76
2	chr2:135662391:A:G	135662391	G	ADD	13280	0.6632	0.0534	0.5973	0.7364	-7.689	1.484e-14	2	chr2:135662391:A:G	135662391	G	ADD	18915	0.6433	0.02393	0.6138	0.6742	-18.43	7.096e-76
2	chr2:135663120:A:G	135663120	G	ADD	13280	0.6633	0.0534	0.5974	0.7365	-7.688	1.495e-14	2	chr2:135663120:A:G	135663120	G	ADD	18915	0.6433	0.02393	0.6138	0.6742	-18.43	7.119e-76
2	chr2:135663338:A:C	135663338	C	ADD	13280	0.6914	0.06723	0.6061	0.7888	-5.488	4.062e-08	2	chr2:135663338:A:C	135663338	C	ADD	18915	0.6505	0.03004	0.6133	0.6899	-14.31	1.799e-46
2	chr2:135663753:A:G	135663753	G	ADD	13280	0.6837	0.05453	0.6144	0.7608	-6.973	3.112e-12	2	chr2:135663753:A:G	135663753	G	ADD	18915	0.6642	0.02443	0.6332	0.6968	-16.75	5.868e-63
2	chr2:135664601:A:T	135664601	T	ADD	13280	0.6655	0.05337	0.5994	0.7389	-7.629	2.361e-14	2	chr2:135664601:A:T	135664601	T	ADD	18915	0.6449	0.02393	0.6154	0.6759	-18.33	4.6e-75
2	chr2:135670890:A:C	135670890	C	ADD	13280	0.6638	0.05342	0.5978	0.7371	-7.67	1.719e-14	2	chr2:135670890:A:C	135670890	C	ADD	18915	0.6448	0.02394	0.6152	0.6757	-18.34	4.237e-75
2	chr2:135671796:T:C	135671796	C	ADD	13280	0.6218	0.04952	0.5643	0.6852	-9.593	8.588e-22	2	chr2:135671796:T:C	135671796	C	ADD	18915	0.5974	0.02241	0.5718	0.6242	-22.99	5.694e-117
2	chr2:135672287:C:T	135672287	T	ADD	13280	0.7039	0.0639	0.6211	0.7979	-5.494	3.939e-08	2	chr2:135672287:C:T	135672287	T	ADD	18915	0.6461	0.02887	0.6106	0.6837	-15.13	1.004e-51
2	chr2:135673296:T:A	135673296	A	ADD	13280	0.6637	0.05343	0.5977	0.7369	-7.673	1.677e-14	2	chr2:135673296:T:A	135673296	A	ADD	18915	0.6446	0.02394	0.615	0.6755	-18.35	3.538e-75
2	chr2:135674533:G:A	135674533	A	ADD	13280	0.6641	0.05342	0.5981	0.7374	-7.663	1.821e-14	2	chr2:135674533:G:A	135674533	A	ADD	18915	0.645	0.02394	0.6154	0.6759	-18.32	5.5e-75
2	chr2:135675653:C:CTT	135675653	CTT	ADD	13280	0.662	0.05345	0.5961	0.7351	-7.718	1.181e-14	2	chr2:135675653:C:CTT	135675653	CTT	ADD	18915	0.6432	0.02394	0.6138	0.6741	-18.43	7.568e-76
2	chr2:135676291:TG:T	135676291	T	ADD	13280	0.7043	0.0639	0.6214	0.7983	-5.486	4.104e-08	2	chr2:135676291:TG:T	135676291	T	ADD	18915	0.6463	0.02887	0.6107	0.6839	-15.12	1.139e-51
2	chr2:135678747:T:C	135678747	C	ADD	13280	0.7036	0.06389	0.6208	0.7974	-5.503	3.731e-08	2	chr2:135678747:T:C	135678747	C	ADD	18915	0.6456	0.02886	0.6101	0.6832	-15.16	6.257e-52
2	chr2:135679937:A:G	135679937	G	ADD	13280	0.6617	0.05345	0.5959	0.7348	-7.724	1.123e-14	2	chr2:135679937:A:G	135679937	G	ADD	18915	0.6433	0.02394	0.6138	0.6742	-18.43	7.614e-76
2	chr2:135680045:A:G	135680045	G	ADD	13280	0.7043	0.0639	0.6214	0.7983	-5.486	4.104e-08	2	chr2:135680045:A:G	135680045	G	ADD	18915	0.6463	0.02887	0.6107	0.6839	-15.12	1.139e-51
2	chr2:135680947:G:A	135680947	A	ADD	13280	0.7043	0.0639	0.6214	0.7983	-5.486	4.104e-08	2	chr2:135680947:G:A	135680947	A	ADD	18915	0.6463	0.02887	0.6107	0.6839	-15.12	1.139e-51
2	chr2:135681520:C:T	135681520	T	ADD	13280	0.6636	0.05342	0.5976	0.7369	-7.677	1.633e-14	2	chr2:135681520:C:T	135681520	T	ADD	18915	0.645	0.02393	0.6155	0.676	-18.32	5.498e-75
2	chr2:135681947:A:C	135681947	C	ADD	13280	0.6603	0.05345	0.5946	0.7332	-7.765	8.157e-15	2	chr2:135681947:A:C	135681947	C	ADD	18915	0.6429	0.02394	0.6134	0.6738	-18.45	4.864e-76
2	chr2:135682730:C:T	135682730	T	ADD	13280	0.7013	0.06397	0.6187	0.795	-5.547	2.91e-08	2	chr2:135682730:C:T	135682730	T	ADD	18915	0.6458	0.02887	0.6103	0.6834	-15.15	7.905e-52
2	chr2:135686330:A:T	135686330	T	ADD	13280	0.7048	0.06386	0.6219	0.7988	-5.478	4.3e-08	2	chr2:135686330:A:T	135686330	T	ADD	18915	0.6472	0.02884	0.6117	0.6849	-15.08	2.073e-51
2	chr2:135686553:C:T	135686553	T	ADD	13280	0.6648	0.05339	0.5987	0.7381	-7.647	2.059e-14	2	chr2:135686553:C:T	135686553	T	ADD	18915	0.6455	0.02393	0.6159	0.6765	-18.3	8.941e-75
2	chr2:135686615:G:T	135686615	T	ADD	13280	0.7046	0.06387	0.6217	0.7986	-5.481	4.228e-08	2	chr2:135686615:G:T	135686615	T	ADD	18915	0.6471	0.02885	0.6116	0.6848	-15.09	2.014e-51
2	chr2:135686768:A:G	135686768	G	ADD	13280	0.7049	0.06387	0.622	0.7989	-5.475	4.373e-08	2	chr2:135686768:A:G	135686768	G	ADD	18915	0.6473	0.02885	0.6117	0.685	-15.08	2.291e-51
2	chr2:135687956:C:T	135687956	T	ADD	13280	0.6646	0.05339	0.5986	0.7379	-7.652	1.98e-14	2	chr2:135687956:C:T	135687956	T	ADD	18915	0.6453	0.02393	0.6157	0.6763	-18.31	6.96e-75
2	chr2:135688299:G:A	135688299	A	ADD	13280	0.6647	0.05339	0.5987	0.7381	-7.649	2.03e-14	2	chr2:135688299:G:A	135688299	A	ADD	18915	0.6452	0.02393	0.6156	0.6761	-18.32	6.181e-75
2	chr2:135691684:G:A	135691684	A	ADD	13280	0.7049	0.06389	0.6219	0.799	-5.473	4.43e-08	2	chr2:135691684:G:A	135691684	A	ADD	18915	0.6474	0.02886	0.6118	0.6851	-15.07	2.697e-51
2	chr2:135694106:C:T	135694106	T	ADD	13280	0.704	0.06386	0.6212	0.7979	-5.496	3.887e-08	2	chr2:135694106:C:T	135694106	T	ADD	18915	0.6468	0.02884	0.6113	0.6844	-15.11	1.449e-51
2	chr2:135698030:G:A	135698030	G	ADD	13280	0.6626	0.05343	0.5967	0.7357	-7.703	1.325e-14	2	chr2:135698030:G:A	135698030	G	ADD	18915	0.6441	0.02394	0.6146	0.6751	-18.37	2.193e-75
2	chr2:135699072:A:G	135699072	A	ADD	13280	0.6625	0.05336	0.5967	0.7355	-7.718	1.18e-14	2	chr2:135699072:A:G	135699072	A	ADD	18915	0.6445	0.02389	0.615	0.6754	-18.38	1.752e-75
2	chr2:135701657:A:G	135701657	G	ADD	13280	0.703	0.06395	0.6202	0.7968	-5.511	3.563e-08	2	chr2:135701657:A:G	135701657	G	ADD	18915	0.6474	0.02886	0.6118	0.685	-15.07	2.566e-51
2	chr2:135704871:C:T	135704871	C	ADD	13280	0.6598	0.05346	0.5942	0.7327	-7.777	7.421e-15	2	chr2:135704871:C:T	135704871	C	ADD	18915	0.644	0.02393	0.6145	0.675	-18.39	1.607e-75
2	chr2:135705547:G:A	135705547	A	ADD	13280	0.7033	0.06397	0.6204	0.7973	-5.502	3.765e-08	2	chr2:135705547:G:A	135705547	A	ADD	18915	0.6469	0.02888	0.6113	0.6846	-15.08	2.049e-51
2	chr2:135705884:C:T	135705884	T	ADD	13280	0.7033	0.06397	0.6204	0.7973	-5.502	3.765e-08	2	chr2:135705884:C:T	135705884	T	ADD	18915	0.6469	0.02888	0.6113	0.6846	-15.08	2.049e-51
2	chr2:135709549:C:T	135709549	T	ADD	13280	0.7027	0.06396	0.6199	0.7965	-5.516	3.465e-08	2	chr2:135709549:C:T	135709549	T	ADD	18915	0.6457	0.02888	0.6101	0.6833	-15.15	7.637e-52
2	chr2:135713144:G:A	135713144	G	ADD	13280	0.6658	0.05347	0.5995	0.7393	-7.608	2.784e-14	2	chr2:135713144:G:A	135713144	G	ADD	18915	0.6487	0.02394	0.6189	0.6798	-18.08	4.714e-73
2	chr2:135716528:A:T	135716528	A	ADD	13280	0.6644	0.05352	0.5983	0.7379	-7.638	2.211e-14	2	chr2:135716528:A:T	135716528	A	ADD	18915	0.6478	0.02396	0.6181	0.6789	-18.13	1.98e-73
2	chr2:135721732:C:T	135721732	C	ADD	13280	0.666	0.05464	0.5983	0.7412	-7.44	1.006e-13	2	chr2:135721732:C:T	135721732	C	ADD	18915	0.6579	0.02435	0.6273	0.6901	-17.19	2.98e-66
2	chr2:135726662:G:A	135726662	A	ADD	13280	0.6801	0.06302	0.6011	0.7696	-6.116	9.582e-10	2	chr2:135726662:G:A	135726662	A	ADD	18915	0.6394	0.02834	0.6049	0.6759	-15.78	4.043e-56
2	chr2:135727624:T:C	135727624	T	ADD	13280	0.6895	0.06269	0.6098	0.7797	-5.93	3.028e-09	2	chr2:135727624:T:C	135727624	T	ADD	18915	0.6398	0.02831	0.6052	0.6763	-15.78	4.537e-56
2	chr2:135727710:G:A	135727710	G	ADD	13280	0.6678	0.05494	0.5996	0.7437	-7.349	1.99e-13	2	chr2:135727710:G:A	135727710	G	ADD	18915	0.6561	0.02451	0.6254	0.6884	-17.19	3.23e-66
2	chr2:135728401:T:C	135728401	C	ADD	13280	0.6806	0.06298	0.6016	0.77	-6.109	1.003e-09	2	chr2:135728401:T:C	135728401	C	ADD	18915	0.6368	0.02835	0.6024	0.6732	-15.92	4.617e-57
2	chr2:135731408:A:G	135731408	G	ADD	13280	0.6604	0.05484	0.5931	0.7354	-7.565	3.872e-14	2	chr2:135731408:A:G	135731408	G	ADD	18915	0.657	0.0244	0.6263	0.6892	-17.22	1.897e-66
2	chr2:135736616:G:A	135736616	G	ADD	13280	0.6735	0.05343	0.6066	0.7479	-7.398	1.382e-13	2	chr2:135736616:G:A	135736616	G	ADD	18915	0.6494	0.024	0.6196	0.6807	-17.99	2.385e-72
2	chr2:135737730:C:T	135737730	C	ADD	13280	0.6765	0.05358	0.6091	0.7514	-7.294	3.016e-13	2	chr2:135737730:C:T	135737730	C	ADD	18915	0.6517	0.02408	0.6217	0.6832	-17.78	1.016e-70
2	chr2:135738049:A:T	135738049	A	ADD	13280	0.6731	0.05354	0.606	0.7476	-7.394	1.424e-13	2	chr2:135738049:A:T	135738049	A	ADD	18915	0.6483	0.02407	0.6184	0.6796	-18.01	1.734e-72
2	chr2:135741596:G:T	135741596	G	ADD	13280	0.6773	0.05356	0.6098	0.7522	-7.276	3.448e-13	2	chr2:135741596:G:T	135741596	G	ADD	18915	0.6517	0.02407	0.6216	0.6832	-17.79	8.755e-71
2	chr2:135742905:A:G	135742905	G	ADD	13280	0.6998	0.05892	0.6235	0.7855	-6.059	1.372e-09	2	chr2:135742905:A:G	135742905	G	ADD	18915	0.6898	0.0262	0.6553	0.7262	-14.17	1.373e-45
2	chr2:135743939:T:G	135743939	G	ADD	13280	0.7008	0.05896	0.6243	0.7866	-6.031	1.628e-09	2	chr2:135743939:T:G	135743939	G	ADD	18915	0.6877	0.02623	0.6532	0.724	-14.28	3.077e-46
2	chr2:135744270:A:G	135744270	A	ADD	13280	0.7087	0.05495	0.6363	0.7892	-6.267	3.677e-10	2	chr2:135744270:A:G	135744270	A	ADD	18915	0.6792	0.02474	0.647	0.7129	-15.64	3.904e-55
2	chr2:135745222:C:G	135745222	C	ADD	13280	0.6747	0.05358	0.6074	0.7494	-7.344	2.068e-13	2	chr2:135745222:C:G	135745222	C	ADD	18915	0.6513	0.02407	0.6213	0.6828	-17.81	5.495e-71
2	chr2:135745587:A:G	135745587	A	ADD	13280	0.6744	0.05358	0.6072	0.7491	-7.351	1.967e-13	2	chr2:135745587:A:G	135745587	A	ADD	18915	0.651	0.02407	0.621	0.6825	-17.83	4.112e-71
2	chr2:135746531:A:C	135746531	C	ADD	13280	0.7016	0.05891	0.6251	0.7875	-6.015	1.795e-09	2	chr2:135746531:A:C	135746531	C	ADD	18915	0.6896	0.0262	0.655	0.7259	-14.19	1.104e-45
2	chr2:135746882:C:CT	135746882	CT	ADD	13280	0.7121	0.05869	0.6347	0.7989	-5.785	7.242e-09	2	chr2:135746882:C:CT	135746882	CT	ADD	18915	0.6902	0.02622	0.6556	0.7266	-14.14	2.12e-45
2	chr2:135747191:CA:C	135747191	CA	ADD	13280	0.706	0.05849	0.6295	0.7917	-5.953	2.638e-09	2	chr2:135747191:CA:C	135747191	CA	ADD	18915	0.6896	0.02611	0.6552	0.7258	-14.23	5.769e-46
2	chr2:135747976:C:T	135747976	C	ADD	13280	0.6999	0.0552	0.6281	0.7798	-6.465	1.012e-10	2	chr2:135747976:C:T	135747976	C	ADD	18915	0.6788	0.02476	0.6466	0.7125	-15.65	3.351e-55
2	chr2:135748805:G:A	135748805	G	ADD	13280	0.706	0.05848	0.6296	0.7918	-5.952	2.642e-09	2	chr2:135748805:G:A	135748805	G	ADD	18915	0.6893	0.02612	0.6549	0.7255	-14.25	4.61e-46
2	chr2:135749357:A:C	135749357	A	ADD	13280	0.7051	0.05853	0.6287	0.7908	-5.971	2.359e-09	2	chr2:135749357:A:C	135749357	A	ADD	18915	0.6888	0.02613	0.6544	0.725	-14.27	3.598e-46
2	chr2:135749469:A:G	135749469	A	ADD	13280	0.6749	0.05357	0.6076	0.7496	-7.34	2.128e-13	2	chr2:135749469:A:G	135749469	A	ADD	18915	0.6517	0.02406	0.6217	0.6832	-17.79	7.775e-71
2	chr2:135752298:C:T	135752298	T	ADD	13280	0.7023	0.05898	0.6256	0.7883	-5.992	2.071e-09	2	chr2:135752298:C:T	135752298	T	ADD	18915	0.6898	0.02624	0.6552	0.7262	-14.15	1.77e-45
2	chr2:135752442:T:G	135752442	T	ADD	13280	0.7082	0.05851	0.6315	0.7943	-5.896	3.722e-09	2	chr2:135752442:T:G	135752442	T	ADD	18915	0.6867	0.02616	0.6524	0.7228	-14.37	8.122e-47
2	chr2:135754005:A:G	135754005	A	ADD	13280	0.6745	0.05358	0.6073	0.7492	-7.349	2.002e-13	2	chr2:135754005:A:G	135754005	A	ADD	18915	0.652	0.02406	0.6219	0.6834	-17.78	1.061e-70
2	chr2:135754247:A:G	135754247	G	ADD	13280	0.697	0.06475	0.6139	0.7913	-5.574	2.487e-08	2	chr2:135754247:A:G	135754247	G	ADD	18915	0.6492	0.02909	0.6132	0.6873	-14.85	6.89e-50
2	chr2:135756100:T:A	135756100	A	ADD	13280	0.6966	0.06476	0.6135	0.7908	-5.584	2.354e-08	2	chr2:135756100:T:A	135756100	A	ADD	18915	0.6488	0.02909	0.6129	0.6869	-14.87	5.293e-50
2	chr2:135757888:G:A	135757888	A	ADD	13280	0.6973	0.06483	0.6141	0.7918	-5.561	2.677e-08	2	chr2:135757888:G:A	135757888	A	ADD	18915	0.6492	0.02914	0.6132	0.6873	-14.83	9.856e-50
2	chr2:135759178:A:T	135759178	A	ADD	13280	0.7103	0.05494	0.6378	0.791	-6.227	4.769e-10	2	chr2:135759178:A:T	135759178	A	ADD	18915	0.6809	0.02473	0.6487	0.7147	-15.54	1.867e-54
2	chr2:135759400:G:A	135759400	A	ADD	13280	0.6982	0.06475	0.615	0.7927	-5.548	2.894e-08	2	chr2:135759400:G:A	135759400	A	ADD	18915	0.6496	0.02911	0.6135	0.6877	-14.82	1.062e-49
2	chr2:135760533:T:A	135760533	T	ADD	13280	0.6748	0.05356	0.6076	0.7495	-7.343	2.087e-13	2	chr2:135760533:T:A	135760533	T	ADD	18915	0.6516	0.02406	0.6216	0.6831	-17.8	6.72e-71
2	chr2:135761430:TG:T	135761430	TG	ADD	13280	0.701	0.05517	0.6292	0.7811	-6.438	1.211e-10	2	chr2:135761430:TG:T	135761430	TG	ADD	18915	0.6788	0.02475	0.6467	0.7126	-15.65	3.391e-55
2	chr2:135762473:C:T	135762473	T	ADD	13280	0.7024	0.05889	0.6258	0.7883	-5.999	1.985e-09	2	chr2:135762473:C:T	135762473	T	ADD	18915	0.688	0.02622	0.6535	0.7242	-14.27	3.545e-46
2	chr2:135763944:G:A	135763944	G	ADD	13280	0.6705	0.05348	0.6037	0.7445	-7.475	7.702e-14	2	chr2:135763944:G:A	135763944	G	ADD	18915	0.6478	0.02402	0.6181	0.6791	-18.08	5.005e-73
2	chr2:135765105:C:T	135765105	C	ADD	13280	0.6746	0.05355	0.6074	0.7493	-7.35	1.979e-13	2	chr2:135765105:C:T	135765105	C	ADD	18915	0.6509	0.02406	0.6209	0.6823	-17.85	2.916e-71
2	chr2:135765140:A:G	135765140	A	ADD	13280	0.7092	0.05494	0.6368	0.7898	-6.255	3.972e-10	2	chr2:135765140:A:G	135765140	A	ADD	18915	0.6807	0.02472	0.6485	0.7145	-15.56	1.348e-54
2	chr2:135765371:G:A	135765371	G	ADD	13280	0.6701	0.05351	0.6034	0.7442	-7.48	7.415e-14	2	chr2:135765371:G:A	135765371	G	ADD	18915	0.6474	0.02404	0.6176	0.6786	-18.09	3.822e-73
2	chr2:135767739:G:T	135767739	T	ADD	13280	0.6976	0.06481	0.6144	0.7921	-5.556	2.764e-08	2	chr2:135767739:G:T	135767739	T	ADD	18915	0.6502	0.02913	0.6141	0.6884	-14.78	1.976e-49
2	chr2:135769411:T:A	135769411	T	ADD	13280	0.6737	0.0535	0.6067	0.7482	-7.381	1.571e-13	2	chr2:135769411:T:A	135769411	T	ADD	18915	0.6516	0.02404	0.6216	0.683	-17.82	4.996e-71
2	chr2:135769550:G:C	135769550	C	ADD	13280	0.7024	0.05889	0.6258	0.7883	-5.999	1.986e-09	2	chr2:135769550:G:C	135769550	C	ADD	18915	0.6883	0.02621	0.6538	0.7246	-14.25	4.432e-46
2	chr2:135769873:G:GTGAT	135769873	G	ADD	13280	0.6731	0.05346	0.6061	0.7474	-7.405	1.314e-13	2	chr2:135769873:G:GTGAT	135769873	G	ADD	18915	0.6541	0.02397	0.6241	0.6856	-17.71	3.823e-70
2	chr2:135770434:C:G	135770434	C	ADD	13280	0.7003	0.05521	0.6285	0.7804	-6.452	1.105e-10	2	chr2:135770434:C:G	135770434	C	ADD	18915	0.6796	0.02477	0.6474	0.7134	-15.59	8.136e-55
2	chr2:135770464:C:A	135770464	A	ADD	13280	0.6969	0.06481	0.6138	0.7913	-5.572	2.525e-08	2	chr2:135770464:C:A	135770464	A	ADD	18915	0.6503	0.02911	0.6142	0.6884	-14.78	1.847e-49
2	chr2:135772809:C:T	135772809	T	ADD	13280	0.6982	0.05883	0.6222	0.7836	-6.106	1.023e-09	2	chr2:135772809:C:T	135772809	T	ADD	18915	0.6843	0.02618	0.65	0.7203	-14.49	1.351e-47
2	chr2:135772873:C:T	135772873	T	ADD	13280	0.7009	0.05892	0.6245	0.7867	-6.032	1.623e-09	2	chr2:135772873:C:T	135772873	T	ADD	18915	0.6886	0.02621	0.6541	0.7249	-14.24	5.394e-46
2	chr2:135774655:G:A	135774655	A	ADD	13280	0.6962	0.0646	0.6134	0.7902	-5.605	2.088e-08	2	chr2:135774655:G:A	135774655	A	ADD	18915	0.6466	0.02906	0.6108	0.6845	-15.01	6.537e-51
2	chr2:135777665:T:A	135777665	A	ADD	13280	0.6964	0.0647	0.6135	0.7906	-5.592	2.247e-08	2	chr2:135777665:T:A	135777665	A	ADD	18915	0.6462	0.02911	0.6103	0.6841	-15	7.334e-51
2	chr2:135777840:G:T	135777840	G	ADD	13280	0.6766	0.0535	0.6093	0.7515	-7.301	2.849e-13	2	chr2:135777840:G:T	135777840	G	ADD	18915	0.6517	0.02406	0.6217	0.6832	-17.8	7.437e-71
2	chr2:135778525:G:A	135778525	A	ADD	13280	0.6978	0.06481	0.6146	0.7923	-5.551	2.833e-08	2	chr2:135778525:G:A	135778525	A	ADD	18915	0.65	0.02913	0.6139	0.6882	-14.79	1.738e-49
2	chr2:135779880:TATA:T	135779880	TATA	ADD	13280	0.6674	0.05351	0.6009	0.7411	-7.559	4.072e-14	2	chr2:135779880:TATA:T	135779880	TATA	ADD	18915	0.6466	0.02403	0.6169	0.6778	-18.15	1.393e-73
2	chr2:135781369:T:A	135781369	T	ADD	13280	0.7103	0.05852	0.6334	0.7967	-5.845	5.081e-09	2	chr2:135781369:T:A	135781369	T	ADD	18915	0.6879	0.02617	0.6535	0.7242	-14.29	2.488e-46
2	chr2:135781552:G:T	135781552	G	ADD	13280	0.673	0.05357	0.6059	0.7475	-7.391	1.453e-13	2	chr2:135781552:G:T	135781552	G	ADD	18915	0.651	0.02406	0.621	0.6824	-17.84	3.335e-71
2	chr2:135781760:C:T	135781760	T	ADD	13280	0.704	0.05889	0.6273	0.7902	-5.959	2.544e-09	2	chr2:135781760:C:T	135781760	T	ADD	18915	0.6893	0.02623	0.6547	0.7256	-14.19	1.076e-45
2	chr2:135781943:G:A	135781943	G	ADD	13280	0.7009	0.0552	0.629	0.781	-6.437	1.215e-10	2	chr2:135781943:G:A	135781943	G	ADD	18915	0.6785	0.02478	0.6463	0.7123	-15.65	3.161e-55
2	chr2:135782100:T:G	135782100	G	ADD	13280	0.7027	0.05889	0.6261	0.7887	-5.991	2.081e-09	2	chr2:135782100:T:G	135782100	G	ADD	18915	0.6886	0.02621	0.6541	0.7249	-14.23	5.686e-46
2	chr2:135782513:A:G	135782513	G	ADD	13280	0.7041	0.05889	0.6273	0.7902	-5.958	2.555e-09	2	chr2:135782513:A:G	135782513	G	ADD	18915	0.6899	0.02622	0.6554	0.7263	-14.16	1.714e-45
2	chr2:135784989:G:A	135784989	A	ADD	13280	0.7019	0.0588	0.6255	0.7877	-6.019	1.756e-09	2	chr2:135784989:G:A	135784989	A	ADD	18915	0.6861	0.0262	0.6518	0.7223	-14.38	6.885e-47
2	chr2:135784990:A:G	135784990	G	ADD	13280	0.7017	0.0588	0.6254	0.7875	-6.023	1.713e-09	2	chr2:135784990:A:G	135784990	G	ADD	18915	0.6859	0.0262	0.6516	0.7221	-14.39	6.07e-47
2	chr2:135786627:C:T	135786627	C	ADD	13280	0.669	0.05349	0.6024	0.7429	-7.516	5.665e-14	2	chr2:135786627:C:T	135786627	C	ADD	18915	0.6469	0.02403	0.6171	0.6781	-18.13	1.913e-73
2	chr2:135786853:C:T	135786853	T	ADD	13280	0.6953	0.06468	0.6125	0.7892	-5.62	1.908e-08	2	chr2:135786853:C:T	135786853	T	ADD	18915	0.6466	0.02908	0.6107	0.6845	-14.99	7.92e-51
2	chr2:135787182:A:G	135787182	A	ADD	13280	0.7015	0.05519	0.6296	0.7817	-6.423	1.337e-10	2	chr2:135787182:A:G	135787182	A	ADD	18915	0.6804	0.02477	0.6482	0.7143	-15.55	1.712e-54
2	chr2:135787612:CTAAA:C	135787612	C	ADD	13280	0.695	0.06462	0.6123	0.7889	-5.631	1.797e-08	2	chr2:135787612:CTAAA:C	135787612	C	ADD	18915	0.6491	0.02904	0.6132	0.6872	-14.88	4.572e-50
2	chr2:135787878:AAC:A	135787878	A	ADD	13280	0.6969	0.06476	0.6139	0.7912	-5.576	2.465e-08	2	chr2:135787878:AAC:A	135787878	A	ADD	18915	0.6525	0.02909	0.6163	0.6907	-14.68	8.649e-49
2	chr2:135788540:A:G	135788540	A	ADD	13280	0.7095	0.05501	0.637	0.7902	-6.239	4.396e-10	2	chr2:135788540:A:G	135788540	A	ADD	18915	0.6803	0.02477	0.6481	0.7142	-15.55	1.562e-54
2	chr2:135789357:C:T	135789357	T	ADD	13280	0.6975	0.06475	0.6144	0.7919	-5.564	2.637e-08	2	chr2:135789357:C:T	135789357	T	ADD	18915	0.6526	0.02909	0.6165	0.6909	-14.67	9.945e-49
2	chr2:135792539:C:T	135792539	C	ADD	13280	0.6742	0.05353	0.6071	0.7488	-7.364	1.78e-13	2	chr2:135792539:C:T	135792539	C	ADD	18915	0.6519	0.02404	0.6219	0.6834	-17.8	7.392e-71
2	chr2:135793967:A:T	135793967	T	ADD	13280	0.6977	0.06456	0.6148	0.7918	-5.576	2.467e-08	2	chr2:135793967:A:T	135793967	T	ADD	18915	0.6545	0.02898	0.6184	0.6928	-14.63	1.89e-48
2	chr2:135794124:C:T	135794124	C	ADD	13280	0.6728	0.05354	0.6057	0.7472	-7.404	1.322e-13	2	chr2:135794124:C:T	135794124	C	ADD	18915	0.6509	0.02405	0.6209	0.6823	-17.85	2.77e-71
2	chr2:135794618:G:A	135794618	A	ADD	13280	0.6985	0.06446	0.6156	0.7926	-5.567	2.598e-08	2	chr2:135794618:G:A	135794618	A	ADD	18915	0.6555	0.02894	0.6194	0.6938	-14.59	3.045e-48
2	chr2:135794947:G:A	135794947	A	ADD	13280	0.696	0.06433	0.6136	0.7896	-5.633	1.77e-08	2	chr2:135794947:G:A	135794947	A	ADD	18915	0.6517	0.02889	0.6158	0.6897	-14.82	1.099e-49
2	chr2:135795618:A:T	135795618	A	ADD	13280	0.6795	0.05378	0.6116	0.7551	-7.184	6.78e-13	2	chr2:135795618:A:T	135795618	A	ADD	18915	0.6563	0.02417	0.6259	0.6881	-17.43	5.308e-68
2	chr2:135795959:C:T	135795959	C	ADD	13280	0.6978	0.05525	0.6262	0.7776	-6.513	7.347e-11	2	chr2:135795959:C:T	135795959	C	ADD	18915	0.6787	0.02477	0.6466	0.7125	-15.64	3.758e-55
2	chr2:135796069:G:A	135796069	G	ADD	13280	0.6718	0.05357	0.6048	0.7461	-7.427	1.112e-13	2	chr2:135796069:G:A	135796069	G	ADD	18915	0.6512	0.02405	0.6212	0.6826	-17.84	3.768e-71
2	chr2:135797230:G:C	135797230	G	ADD	13280	0.6716	0.05356	0.6047	0.7459	-7.433	1.064e-13	2	chr2:135797230:G:C	135797230	G	ADD	18915	0.6501	0.02406	0.6202	0.6815	-17.9	1.264e-71
2	chr2:135797955:T:G	135797955	G	ADD	13280	0.6937	0.06473	0.611	0.7875	-5.65	1.601e-08	2	chr2:135797955:T:G	135797955	G	ADD	18915	0.659	0.02894	0.6227	0.6975	-14.41	4.618e-47
2	chr2:135798089:T:C	135798089	T	ADD	13280	0.6841	0.05369	0.6157	0.76	-7.072	1.524e-12	2	chr2:135798089:T:C	135798089	T	ADD	18915	0.667	0.02409	0.6362	0.6992	-16.81	1.907e-63
2	chr2:135798612:T:C	135798612	T	ADD	13280	0.6957	0.06385	0.6139	0.7884	-5.683	1.327e-08	2	chr2:135798612:T:C	135798612	T	ADD	18915	0.6499	0.02873	0.6143	0.6875	-15	7.22e-51
2	chr2:135799749:C:T	135799749	C	ADD	13280	0.6612	0.05217	0.5969	0.7324	-7.93	2.197e-15	2	chr2:135799749:C:T	135799749	C	ADD	18915	0.6363	0.02351	0.6076	0.6663	-19.23	2.022e-82
2	chr2:135800587:C:T	135800587	C	ADD	13280	0.661	0.05217	0.5968	0.7322	-7.934	2.122e-15	2	chr2:135800587:C:T	135800587	C	ADD	18915	0.6361	0.02351	0.6074	0.6661	-19.24	1.657e-82
2	chr2:135802894:C:T	135802894	T	ADD	13280	0.6945	0.06399	0.6126	0.7873	-5.698	1.216e-08	2	chr2:135802894:C:T	135802894	T	ADD	18915	0.652	0.02872	0.6163	0.6897	-14.9	3.46e-50
2	chr2:135803191:C:G	135803191	G	ADD	13280	0.6781	0.06142	0.6012	0.7648	-6.325	2.529e-10	2	chr2:135803191:C:G	135803191	G	ADD	18915	0.639	0.02758	0.6054	0.6745	-16.24	2.576e-59
2	chr2:135803987:G:A	135803987	G	ADD	13280	0.6837	0.06084	0.6068	0.7703	-6.249	4.126e-10	2	chr2:135803987:G:A	135803987	G	ADD	18915	0.6358	0.02748	0.6025	0.671	-16.48	5.22e-61
2	chr2:135804165:G:A	135804165	A	ADD	13280	0.6772	0.06143	0.6004	0.7639	-6.345	2.227e-10	2	chr2:135804165:G:A	135804165	A	ADD	18915	0.6383	0.02758	0.6047	0.6737	-16.28	1.325e-59
2	chr2:135812278:C:A	135812278	C	ADD	13280	0.662	0.05217	0.5977	0.7333	-7.905	2.673e-15	2	chr2:135812278:C:A	135812278	C	ADD	18915	0.6356	0.02351	0.607	0.6656	-19.28	8.509e-83
2	chr2:135814282:G:T	135814282	T	ADD	13280	0.6888	0.06355	0.6081	0.7802	-5.867	4.449e-09	2	chr2:135814282:G:T	135814282	T	ADD	18915	0.6424	0.0286	0.6074	0.6795	-15.47	5.342e-54
2	chr2:135814715:C:G	135814715	G	ADD	13280	0.6862	0.0638	0.6055	0.7776	-5.903	3.559e-09	2	chr2:135814715:C:G	135814715	G	ADD	18915	0.6433	0.02863	0.6082	0.6805	-15.4	1.529e-53
2	chr2:135817629:G:T	135817629	G	ADD	13280	0.6615	0.05217	0.5972	0.7327	-7.921	2.365e-15	2	chr2:135817629:G:T	135817629	G	ADD	18915	0.6356	0.02351	0.607	0.6656	-19.28	8.457e-83
2	chr2:135819007:T:C	135819007	T	ADD	13280	0.6613	0.05218	0.5971	0.7326	-7.924	2.291e-15	2	chr2:135819007:T:C	135819007	T	ADD	18915	0.6352	0.02351	0.6066	0.6651	-19.3	5.296e-83
2	chr2:135820966:T:C	135820966	T	ADD	13280	0.6613	0.05217	0.5971	0.7325	-7.925	2.276e-15	2	chr2:135820966:T:C	135820966	T	ADD	18915	0.6353	0.02351	0.6067	0.6652	-19.3	5.204e-83
2	chr2:135822690:T:A	135822690	A	ADD	13280	0.656	0.05221	0.5922	0.7267	-8.074	6.829e-16	2	chr2:135822690:T:A	135822690	A	ADD	18915	0.6347	0.02351	0.6061	0.6646	-19.34	2.414e-83
2	chr2:135822717:T:C	135822717	T	ADD	13280	0.6617	0.05218	0.5974	0.733	-7.913	2.512e-15	2	chr2:135822717:T:C	135822717	T	ADD	18915	0.6351	0.02351	0.6065	0.6651	-19.3	4.962e-83
2	chr2:135824278:A:G	135824278	G	ADD	13280	0.668	0.05357	0.6015	0.742	-7.53	5.09e-14	2	chr2:135824278:A:G	135824278	G	ADD	18915	0.6507	0.02402	0.6208	0.6821	-17.89	1.515e-71
2	chr2:135825124:T:C	135825124	C	ADD	13280	0.6838	0.06386	0.6034	0.775	-5.951	2.666e-09	2	chr2:135825124:T:C	135825124	C	ADD	18915	0.6436	0.02863	0.6085	0.6807	-15.39	1.81e-53
2	chr2:135825239:A:G	135825239	G	ADD	13280	0.6846	0.06392	0.604	0.776	-5.928	3.072e-09	2	chr2:135825239:A:G	135825239	G	ADD	18915	0.6416	0.02866	0.6066	0.6787	-15.48	4.579e-54
2	chr2:135825622:G:A	135825622	G	ADD	13280	0.6586	0.05224	0.5945	0.7296	-7.994	1.308e-15	2	chr2:135825622:G:A	135825622	G	ADD	18915	0.6351	0.02352	0.6065	0.6651	-19.3	5.287e-83
2	chr2:135826388:A:C	135826388	C	ADD	13280	0.657	0.05218	0.5932	0.7278	-8.05	8.268e-16	2	chr2:135826388:A:C	135826388	C	ADD	18915	0.6349	0.0235	0.6063	0.6649	-19.33	3.073e-83
2	chr2:135826968:A:T	135826968	T	ADD	13280	0.684	0.06386	0.6035	0.7752	-5.947	2.725e-09	2	chr2:135826968:A:T	135826968	T	ADD	18915	0.6434	0.02863	0.6083	0.6805	-15.4	1.589e-53
2	chr2:135827753:C:T	135827753	T	ADD	13280	0.684	0.06386	0.6035	0.7752	-5.947	2.736e-09	2	chr2:135827753:C:T	135827753	T	ADD	18915	0.6434	0.02863	0.6083	0.6806	-15.4	1.597e-53
2	chr2:135828457:G:A	135828457	A	ADD	13280	0.6856	0.06361	0.6053	0.7767	-5.933	2.973e-09	2	chr2:135828457:G:A	135828457	A	ADD	18915	0.6435	0.0286	0.6084	0.6806	-15.41	1.313e-53
2	chr2:135828613:C:T	135828613	T	ADD	13280	0.6857	0.06362	0.6053	0.7768	-5.93	3.025e-09	2	chr2:135828613:C:T	135828613	T	ADD	18915	0.6428	0.02862	0.6077	0.6799	-15.44	8.207e-54
2	chr2:135829255:C:T	135829255	T	ADD	13280	0.6868	0.06384	0.606	0.7783	-5.886	3.957e-09	2	chr2:135829255:C:T	135829255	T	ADD	18915	0.64	0.02868	0.605	0.677	-15.56	1.335e-54
2	chr2:135829270:A:C	135829270	C	ADD	13280	0.685	0.06341	0.605	0.7757	-5.966	2.425e-09	2	chr2:135829270:A:C	135829270	C	ADD	18915	0.6389	0.02856	0.6041	0.6757	-15.69	1.894e-55
2	chr2:135829388:C:A	135829388	C	ADD	13280	0.6608	0.05216	0.5966	0.7319	-7.943	1.97e-15	2	chr2:135829388:C:A	135829388	C	ADD	18915	0.6354	0.0235	0.6068	0.6654	-19.3	5.878e-83
2	chr2:135830461:C:A	135830461	A	ADD	13280	0.6934	0.06275	0.6131	0.7841	-5.836	5.355e-09	2	chr2:135830461:C:A	135830461	A	ADD	18915	0.636	0.02843	0.6016	0.6725	-15.92	4.717e-57
2	chr2:135830908:T:A	135830908	T	ADD	13280	0.6594	0.05223	0.5952	0.7304	-7.974	1.533e-15	2	chr2:135830908:T:A	135830908	T	ADD	18915	0.6348	0.02352	0.6062	0.6648	-19.32	3.416e-83
2	chr2:135831708:G:A	135831708	G	ADD	13280	0.6901	0.06279	0.6101	0.7804	-5.908	3.459e-09	2	chr2:135831708:G:A	135831708	G	ADD	18915	0.6339	0.02843	0.5995	0.6702	-16.03	7.305e-58
2	chr2:135831809:G:A	135831809	A	ADD	13280	0.6843	0.06301	0.6048	0.7743	-6.021	1.738e-09	2	chr2:135831809:G:A	135831809	A	ADD	18915	0.6334	0.02844	0.599	0.6697	-16.06	5.272e-58
2	chr2:135832042:C:G	135832042	C	ADD	13280	0.6577	0.05221	0.5938	0.7286	-8.023	1.03e-15	2	chr2:135832042:C:G	135832042	C	ADD	18915	0.6334	0.0235	0.6048	0.6632	-19.43	4.088e-84
2	chr2:135832171:G:A	135832171	A	ADD	13280	0.6856	0.06297	0.606	0.7757	-5.994	2.049e-09	2	chr2:135832171:G:A	135832171	A	ADD	18915	0.6332	0.02845	0.5989	0.6695	-16.06	4.887e-58
2	chr2:135833176:C:T	135833176	T	ADD	13280	0.6863	0.06297	0.6066	0.7764	-5.979	2.249e-09	2	chr2:135833176:C:T	135833176	T	ADD	18915	0.6336	0.02845	0.5993	0.67	-16.04	6.687e-58
2	chr2:135834289:G:A	135834289	G	ADD	13280	0.6559	0.05225	0.5921	0.7267	-8.071	6.955e-16	2	chr2:135834289:G:A	135834289	G	ADD	18915	0.6325	0.02351	0.604	0.6623	-19.48	1.486e-84
2	chr2:135836108:T:C	135836108	C	ADD	13280	0.6869	0.06296	0.6072	0.7772	-5.965	2.453e-09	2	chr2:135836108:T:C	135836108	C	ADD	18915	0.6337	0.02845	0.5993	0.67	-16.03	7.467e-58
2	chr2:135836190:G:T	135836190	T	ADD	13280	0.6526	0.05229	0.589	0.723	-8.162	3.299e-16	2	chr2:135836190:G:T	135836190	T	ADD	18915	0.632	0.02351	0.6035	0.6618	-19.52	7.143e-85
2	chr2:135836588:G:A	135836588	G	ADD	13280	0.6577	0.05221	0.5937	0.7285	-8.026	1.006e-15	2	chr2:135836588:G:A	135836588	G	ADD	18915	0.6328	0.0235	0.6044	0.6627	-19.47	2.122e-84
2	chr2:135838136:G:A	135838136	A	ADD	13280	0.6834	0.06415	0.6027	0.775	-5.933	2.981e-09	2	chr2:135838136:G:A	135838136	A	ADD	18915	0.6358	0.02877	0.601	0.6727	-15.74	7.983e-56
2	chr2:135839297:G:A	135839297	A	ADD	13280	0.6555	0.0524	0.5915	0.7264	-8.061	7.588e-16	2	chr2:135839297:G:A	135839297	A	ADD	18915	0.6374	0.02353	0.6087	0.6675	-19.14	1.129e-81
2	chr2:135843092:T:A	135843092	A	ADD	13280	0.686	0.06445	0.6046	0.7784	-5.848	4.976e-09	2	chr2:135843092:T:A	135843092	A	ADD	18915	0.6453	0.02884	0.6098	0.6828	-15.19	4.381e-52
2	chr2:135844921:T:G	135844921	G	ADD	13280	0.6697	0.05362	0.6029	0.7439	-7.478	7.526e-14	2	chr2:135844921:T:G	135844921	G	ADD	18915	0.6525	0.02401	0.6225	0.6839	-17.78	9.261e-71
2	chr2:135845706:T:C	135845706	T	ADD	13280	0.6573	0.05203	0.5936	0.7279	-8.064	7.366e-16	2	chr2:135845706:T:C	135845706	T	ADD	18915	0.6334	0.02342	0.605	0.6631	-19.5	1.2e-84
2	chr2:135845796:C:G	135845796	C	ADD	13280	0.6562	0.05199	0.5927	0.7266	-8.101	5.43e-16	2	chr2:135845796:C:G	135845796	C	ADD	18915	0.6338	0.02341	0.6054	0.6636	-19.48	1.692e-84
2	chr2:135850661:G:A	135850661	G	ADD	13280	0.657	0.05204	0.5933	0.7275	-8.073	6.845e-16	2	chr2:135850661:G:A	135850661	G	ADD	18915	0.6331	0.02342	0.6047	0.6628	-19.52	7.844e-85
2	chr2:135851076:G:A	135851076	G	ADD	13280	0.6177	0.04944	0.5606	0.6805	-9.745	1.936e-22	2	chr2:135851076:G:A	135851076	G	ADD	18915	0.5922	0.02242	0.5667	0.6188	-23.37	8.655e-121
2	chr2:135852405:T:C	135852405	T	ADD	13280	0.6571	0.05204	0.5934	0.7277	-8.069	7.115e-16	2	chr2:135852405:T:C	135852405	T	ADD	18915	0.633	0.02343	0.6046	0.6627	-19.52	7.53e-85
2	chr2:135853028:A:G	135853028	A	ADD	13280	0.6522	0.05162	0.5895	0.7216	-8.28	1.234e-16	2	chr2:135853028:A:G	135853028	A	ADD	18915	0.6305	0.02324	0.6024	0.6599	-19.84	1.263e-87
2	chr2:135854054:C:T	135854054	C	ADD	13280	0.652	0.05162	0.5893	0.7214	-8.286	1.174e-16	2	chr2:135854054:C:T	135854054	C	ADD	18915	0.6306	0.02324	0.6026	0.66	-19.84	1.454e-87
2	chr2:135854466:G:A	135854466	A	ADD	13280	0.6836	0.06395	0.603	0.7748	-5.949	2.698e-09	2	chr2:135854466:G:A	135854466	A	ADD	18915	0.637	0.02871	0.6021	0.6738	-15.71	1.316e-55
2	chr2:135856210:G:A	135856210	G	ADD	13280	0.6519	0.05161	0.5892	0.7213	-8.289	1.141e-16	2	chr2:135856210:G:A	135856210	G	ADD	18915	0.6305	0.02324	0.6024	0.6599	-19.85	1.114e-87
2	chr2:135856685:G:A	135856685	G	ADD	13280	0.6519	0.05161	0.5892	0.7213	-8.289	1.141e-16	2	chr2:135856685:G:A	135856685	G	ADD	18915	0.6305	0.02324	0.6024	0.6599	-19.85	1.114e-87
2	chr2:135857243:C:G	135857243	C	ADD	13280	0.6521	0.05161	0.5894	0.7216	-8.282	1.207e-16	2	chr2:135857243:C:G	135857243	C	ADD	18915	0.6305	0.02324	0.6024	0.6598	-19.85	1.124e-87
2	chr2:135859184:C:T	135859184	C	ADD	13280	0.6145	0.04963	0.5575	0.6773	-9.811	1.005e-22	2	chr2:135859184:C:T	135859184	C	ADD	18915	0.5905	0.02247	0.5651	0.6171	-23.45	1.407e-121
2	chr2:135859907:G:A	135859907	A	ADD	13280	0.695	0.0656	0.6112	0.7904	-5.546	2.923e-08	2	chr2:135859907:G:A	135859907	A	ADD	18915	0.6449	0.02945	0.6088	0.6833	-14.89	3.682e-50
2	chr2:135859954:C:T	135859954	C	ADD	13280	0.6513	0.05157	0.5887	0.7205	-8.316	9.061e-17	2	chr2:135859954:C:T	135859954	C	ADD	18915	0.6308	0.02321	0.6027	0.6601	-19.85	1.054e-87
2	chr2:135860235:C:T	135860235	C	ADD	13280	0.6378	0.05085	0.5773	0.7047	-8.843	9.309e-19	2	chr2:135860235:C:T	135860235	C	ADD	18915	0.6173	0.02291	0.5902	0.6457	-21.06	1.979e-98
2	chr2:135860608:T:C	135860608	C	ADD	13280	0.6841	0.06389	0.6036	0.7753	-5.943	2.803e-09	2	chr2:135860608:T:C	135860608	C	ADD	18915	0.6389	0.02867	0.604	0.6758	-15.63	4.907e-55
2	chr2:135860937:A:G	135860937	G	ADD	13280	0.6843	0.06389	0.6037	0.7756	-5.939	2.876e-09	2	chr2:135860937:A:G	135860937	G	ADD	18915	0.6387	0.02867	0.6038	0.6757	-15.63	4.305e-55
2	chr2:135864476:T:C	135864476	C	ADD	13280	0.6667	0.05303	0.6008	0.7397	-7.646	2.066e-14	2	chr2:135864476:T:C	135864476	C	ADD	18915	0.651	0.02376	0.6213	0.682	-18.07	5.493e-73
2	chr2:135864646:T:C	135864646	T	ADD	13280	0.6515	0.05157	0.5888	0.7208	-8.31	9.594e-17	2	chr2:135864646:T:C	135864646	T	ADD	18915	0.6313	0.02321	0.6032	0.6606	-19.82	1.908e-87
2	chr2:135864973:T:G	135864973	G	ADD	13280	0.6839	0.06389	0.6034	0.7751	-5.948	2.718e-09	2	chr2:135864973:T:G	135864973	G	ADD	18915	0.6394	0.02866	0.6045	0.6764	-15.6	7.253e-55
2	chr2:135867377:C:G	135867377	G	ADD	13280	0.6847	0.06387	0.6041	0.776	-5.931	3.018e-09	2	chr2:135867377:C:G	135867377	G	ADD	18915	0.6395	0.02866	0.6046	0.6765	-15.6	7.685e-55
2	chr2:135867543:A:C	135867543	C	ADD	13280	0.684	0.06389	0.6035	0.7753	-5.944	2.788e-09	2	chr2:135867543:A:C	135867543	C	ADD	18915	0.6393	0.02867	0.6043	0.6762	-15.61	6.363e-55
2	chr2:135868032:A:G	135868032	A	ADD	13280	0.6541	0.05152	0.5912	0.7236	-8.241	1.713e-16	2	chr2:135868032:A:G	135868032	A	ADD	18915	0.6307	0.02321	0.6026	0.66	-19.86	9.278e-88
2	chr2:135868508:A:G	135868508	G	ADD	13280	0.684	0.06389	0.6035	0.7753	-5.944	2.788e-09	2	chr2:135868508:A:G	135868508	G	ADD	18915	0.6389	0.02867	0.604	0.6758	-15.63	4.842e-55
2	chr2:135870551:G:T	135870551	T	ADD	13280	0.6844	0.06388	0.6039	0.7757	-5.935	2.94e-09	2	chr2:135870551:G:T	135870551	T	ADD	18915	0.6392	0.02867	0.6043	0.6762	-15.61	6.426e-55
2	chr2:135872341:G:A	135872341	G	ADD	13280	0.651	0.05157	0.5884	0.7202	-8.324	8.518e-17	2	chr2:135872341:G:A	135872341	G	ADD	18915	0.6301	0.02321	0.6021	0.6594	-19.9	4.447e-88
2	chr2:135873187:A:G	135873187	A	ADD	13280	0.6512	0.05157	0.5886	0.7205	-8.317	9.018e-17	2	chr2:135873187:A:G	135873187	A	ADD	18915	0.6301	0.02322	0.6021	0.6594	-19.9	4.491e-88
2	chr2:135873419:A:G	135873419	A	ADD	13280	0.6512	0.05157	0.5886	0.7205	-8.317	9.018e-17	2	chr2:135873419:A:G	135873419	A	ADD	18915	0.6303	0.02322	0.6023	0.6596	-19.88	5.874e-88
2	chr2:135873461:C:A	135873461	C	ADD	13280	0.651	0.05157	0.5884	0.7202	-8.324	8.518e-17	2	chr2:135873461:C:A	135873461	C	ADD	18915	0.6301	0.02321	0.6021	0.6594	-19.9	4.447e-88
2	chr2:135873664:ACAGAGGTAC:A	135873664	ACAGAGGTAC	ADD	13280	0.6524	0.05154	0.5897	0.7217	-8.287	1.165e-16	2	chr2:135873664:ACAGAGGTAC:A	135873664	ACAGAGGTAC	ADD	18915	0.6302	0.02321	0.6022	0.6595	-19.89	4.645e-88
2	chr2:135874730:A:C	135874730	C	ADD	13280	0.6823	0.06412	0.6017	0.7737	-5.961	2.509e-09	2	chr2:135874730:A:C	135874730	C	ADD	18915	0.6408	0.02873	0.6057	0.6779	-15.49	3.829e-54
2	chr2:135876201:T:C	135876201	C	ADD	13280	0.648	0.05151	0.5858	0.7168	-8.423	3.656e-17	2	chr2:135876201:T:C	135876201	C	ADD	18915	0.627	0.0232	0.5991	0.6562	-20.12	4.466e-90
2	chr2:135876392:G:A	135876392	A	ADD	13280	0.6817	0.06343	0.602	0.772	-6.04	1.537e-09	2	chr2:135876392:G:A	135876392	A	ADD	18915	0.6349	0.02851	0.6004	0.6714	-15.93	3.781e-57
2	chr2:135877773:C:G	135877773	G	ADD	13280	0.6813	0.06348	0.6016	0.7716	-6.046	1.488e-09	2	chr2:135877773:C:G	135877773	G	ADD	18915	0.6345	0.02851	0.6	0.6709	-15.96	2.466e-57
2	chr2:135878754:A:G	135878754	G	ADD	13280	0.6499	0.05162	0.5873	0.7191	-8.35	6.837e-17	2	chr2:135878754:A:G	135878754	G	ADD	18915	0.6304	0.02322	0.6024	0.6598	-19.87	7.39e-88
2	chr2:135880543:C:A	135880543	A	ADD	13280	0.6815	0.06347	0.6018	0.7718	-6.041	1.527e-09	2	chr2:135880543:C:A	135880543	A	ADD	18915	0.6339	0.02852	0.5995	0.6704	-15.98	1.638e-57
2	chr2:135880646:T:C	135880646	C	ADD	13280	0.6531	0.05155	0.5903	0.7225	-8.264	1.405e-16	2	chr2:135880646:T:C	135880646	C	ADD	18915	0.6308	0.02322	0.6027	0.6602	-19.85	1.135e-87
2	chr2:135882531:T:C	135882531	C	ADD	13280	0.6811	0.06348	0.6015	0.7714	-6.049	1.456e-09	2	chr2:135882531:T:C	135882531	C	ADD	18915	0.6336	0.02852	0.5992	0.67	-16	1.241e-57
2	chr2:135882663:A:G	135882663	G	ADD	13280	0.6514	0.05157	0.5888	0.7207	-8.311	9.479e-17	2	chr2:135882663:A:G	135882663	G	ADD	18915	0.6308	0.02321	0.6027	0.6601	-19.85	1.048e-87
2	chr2:135883217:T:G	135883217	G	ADD	13280	0.679	0.06338	0.5997	0.7688	-6.109	1.002e-09	2	chr2:135883217:T:G	135883217	G	ADD	18915	0.6324	0.02849	0.5981	0.6688	-16.08	3.337e-58
2	chr2:135884023:C:G	135884023	G	ADD	13280	0.6756	0.06363	0.5964	0.7653	-6.163	7.138e-10	2	chr2:135884023:C:G	135884023	G	ADD	18915	0.6329	0.02852	0.5985	0.6692	-16.04	6.39e-58
2	chr2:135884312:A:T	135884312	T	ADD	13280	0.6485	0.05163	0.5861	0.7175	-8.388	4.927e-17	2	chr2:135884312:A:T	135884312	T	ADD	18915	0.6306	0.02322	0.6026	0.66	-19.86	9.016e-88
2	chr2:135885985:C:T	135885985	T	ADD	13280	0.6458	0.05153	0.5838	0.7145	-8.485	2.162e-17	2	chr2:135885985:C:T	135885985	T	ADD	18915	0.6286	0.02319	0.6006	0.6578	-20.02	3.413e-89
2	chr2:135886706:C:CT	135886706	CT	ADD	13280	0.6629	0.05288	0.5977	0.7353	-7.774	7.629e-15	2	chr2:135886706:C:CT	135886706	CT	ADD	18915	0.6425	0.02377	0.6132	0.6731	-18.62	2.332e-77
2	chr2:135889012:A:C	135889012	C	ADD	13280	0.684	0.0656	0.6014	0.7778	-5.791	7.005e-09	2	chr2:135889012:A:C	135889012	C	ADD	18915	0.6444	0.02939	0.6083	0.6826	-14.95	1.51e-50
2	chr2:135890507:T:C	135890507	C	ADD	13280	0.6724	0.06329	0.594	0.7612	-6.271	3.595e-10	2	chr2:135890507:T:C	135890507	C	ADD	18915	0.634	0.02831	0.5997	0.6701	-16.1	2.481e-58
2	chr2:135891313:G:T	135891313	T	ADD	13280	0.6857	0.06585	0.6026	0.7801	-5.731	9.973e-09	2	chr2:135891313:G:T	135891313	T	ADD	18915	0.6486	0.02944	0.6123	0.6872	-14.7	6.126e-49
2	chr2:135894475:G:A	135894475	A	ADD	13280	0.6906	0.06562	0.6072	0.7853	-5.642	1.679e-08	2	chr2:135894475:G:A	135894475	A	ADD	18915	0.6513	0.02938	0.6149	0.69	-14.59	3.22e-48
2	chr2:135894921:G:A	135894921	A	ADD	13280	0.6936	0.0653	0.6103	0.7883	-5.602	2.12e-08	2	chr2:135894921:G:A	135894921	A	ADD	18915	0.65	0.02933	0.6137	0.6884	-14.69	7.301e-49
2	chr2:135894954:G:A	135894954	A	ADD	13280	0.6942	0.0653	0.6108	0.789	-5.589	2.28e-08	2	chr2:135894954:G:A	135894954	A	ADD	18915	0.6501	0.02933	0.6137	0.6885	-14.69	7.944e-49
2	chr2:135896278:C:T	135896278	T	ADD	13280	0.6938	0.06538	0.6104	0.7887	-5.591	2.262e-08	2	chr2:135896278:C:T	135896278	T	ADD	18915	0.6528	0.0293	0.6164	0.6914	-14.56	5.219e-48
2	chr2:135896355:A:T	135896355	T	ADD	13280	0.6881	0.06408	0.6069	0.7801	-5.835	5.381e-09	2	chr2:135896355:A:T	135896355	T	ADD	18915	0.644	0.02883	0.6086	0.6815	-15.26	1.344e-52
2	chr2:135897263:C:T	135897263	T	ADD	13280	0.6877	0.06408	0.6065	0.7797	-5.844	5.108e-09	2	chr2:135897263:C:T	135897263	T	ADD	18915	0.6433	0.02884	0.608	0.6807	-15.3	7.827e-53
2	chr2:135898524:T:C	135898524	C	ADD	13280	0.6934	0.06531	0.6101	0.7881	-5.606	2.074e-08	2	chr2:135898524:T:C	135898524	C	ADD	18915	0.6544	0.02926	0.618	0.6931	-14.49	1.427e-47
2	chr2:135898964:C:G	135898964	G	ADD	13280	0.6876	0.06407	0.6064	0.7796	-5.846	5.02e-09	2	chr2:135898964:C:G	135898964	G	ADD	18915	0.6443	0.02882	0.6089	0.6818	-15.25	1.577e-52
2	chr2:135898966:A:G	135898966	G	ADD	13280	0.6876	0.06407	0.6064	0.7796	-5.846	5.02e-09	2	chr2:135898966:A:G	135898966	G	ADD	18915	0.6443	0.02882	0.6089	0.6818	-15.25	1.577e-52
2	chr2:135899682:T:C	135899682	C	ADD	13280	0.6861	0.06449	0.6046	0.7786	-5.841	5.176e-09	2	chr2:135899682:T:C	135899682	C	ADD	18915	0.6418	0.02902	0.6063	0.6793	-15.29	9.461e-53
2	chr2:135900775:A:G	135900775	G	ADD	13280	0.656	0.05138	0.5932	0.7255	-8.205	2.311e-16	2	chr2:135900775:A:G	135900775	G	ADD	18915	0.6313	0.02315	0.6033	0.6606	-19.87	7.675e-88
2	chr2:135901706:AAT:A	135901706	A	ADD	13280	0.6915	0.06548	0.6082	0.7862	-5.634	1.759e-08	2	chr2:135901706:AAT:A	135901706	A	ADD	18915	0.6529	0.0293	0.6164	0.6915	-14.55	5.782e-48
2	chr2:135902981:CA:C	135902981	C	ADD	13280	0.6874	0.06433	0.6059	0.7797	-5.828	5.623e-09	2	chr2:135902981:CA:C	135902981	C	ADD	18915	0.6416	0.02892	0.6062	0.679	-15.34	3.93e-53
2	chr2:135903540:G:A	135903540	A	ADD	13280	0.6922	0.06547	0.6089	0.787	-5.618	1.929e-08	2	chr2:135903540:G:A	135903540	A	ADD	18915	0.654	0.0293	0.6175	0.6926	-14.5	1.278e-47
2	chr2:135903580:C:T	135903580	T	ADD	13280	0.6931	0.06539	0.6098	0.7879	-5.606	2.074e-08	2	chr2:135903580:C:T	135903580	T	ADD	18915	0.6519	0.02933	0.6155	0.6905	-14.59	3.201e-48
2	chr2:135905540:G:T	135905540	T	ADD	13280	0.6904	0.06564	0.607	0.7852	-5.645	1.653e-08	2	chr2:135905540:G:T	135905540	T	ADD	18915	0.6544	0.02934	0.6178	0.6931	-14.45	2.495e-47
2	chr2:135906035:C:A	135906035	A	ADD	13280	0.6904	0.06564	0.607	0.7852	-5.645	1.653e-08	2	chr2:135906035:C:A	135906035	A	ADD	18915	0.6544	0.02934	0.6178	0.6931	-14.45	2.495e-47
2	chr2:135906329:G:A	135906329	A	ADD	13280	0.6904	0.06564	0.607	0.7852	-5.645	1.653e-08	2	chr2:135906329:G:A	135906329	A	ADD	18915	0.6544	0.02934	0.6178	0.6931	-14.45	2.495e-47
2	chr2:135907592:T:A	135907592	A	ADD	13280	0.6817	0.06317	0.6023	0.7715	-6.066	1.314e-09	2	chr2:135907592:T:A	135907592	A	ADD	18915	0.6373	0.02834	0.6028	0.6737	-15.9	6.469e-57
2	chr2:135908141:T:C	135908141	C	ADD	13280	0.6815	0.06317	0.6021	0.7713	-6.07	1.28e-09	2	chr2:135908141:T:C	135908141	C	ADD	18915	0.6371	0.02834	0.6027	0.6735	-15.91	5.605e-57
2	chr2:135909731:T:C	135909731	C	ADD	13280	0.6762	0.06202	0.5988	0.7636	-6.309	2.812e-10	2	chr2:135909731:T:C	135909731	C	ADD	18915	0.6288	0.02794	0.5953	0.6642	-16.61	5.973e-62
2	chr2:135909917:C:T	135909917	T	ADD	13280	0.6853	0.06416	0.6043	0.7771	-5.89	3.868e-09	2	chr2:135909917:C:T	135909917	T	ADD	18915	0.6436	0.02883	0.6083	0.6811	-15.28	1.022e-52
2	chr2:135910553:T:C	135910553	C	ADD	13280	0.6817	0.06317	0.6023	0.7715	-6.066	1.314e-09	2	chr2:135910553:T:C	135910553	C	ADD	18915	0.6373	0.02834	0.6028	0.6737	-15.9	6.469e-57
2	chr2:135911694:C:T	135911694	T	ADD	13280	0.6964	0.06518	0.6129	0.7914	-5.55	2.852e-08	2	chr2:135911694:C:T	135911694	T	ADD	18915	0.6544	0.02925	0.618	0.693	-14.5	1.286e-47
2	chr2:135912728:C:T	135912728	T	ADD	13280	0.6551	0.05139	0.5923	0.7245	-8.231	1.851e-16	2	chr2:135912728:C:T	135912728	T	ADD	18915	0.631	0.02315	0.603	0.6603	-19.89	5.385e-88
2	chr2:135912849:G:A	135912849	A	ADD	13280	0.6913	0.06548	0.608	0.7859	-5.638	1.716e-08	2	chr2:135912849:G:A	135912849	A	ADD	18915	0.6527	0.0293	0.6162	0.6913	-14.56	5.047e-48
2	chr2:135915108:T:A	135915108	A	ADD	13280	0.6988	0.06417	0.6162	0.7924	-5.586	2.326e-08	2	chr2:135915108:T:A	135915108	A	ADD	18915	0.6507	0.02888	0.6149	0.6886	-14.88	4.29e-50
2	chr2:135915110:T:A	135915110	A	ADD	13280	0.6974	0.06518	0.6138	0.7925	-5.529	3.223e-08	2	chr2:135915110:T:A	135915110	A	ADD	18915	0.6542	0.02926	0.6177	0.6928	-14.5	1.196e-47
2	chr2:135915205:C:T	135915205	T	ADD	13280	0.6835	0.06425	0.6026	0.7752	-5.922	3.179e-09	2	chr2:135915205:C:T	135915205	T	ADD	18915	0.6432	0.02884	0.6078	0.6806	-15.3	7.599e-53
2	chr2:135915976:G:C	135915976	C	ADD	13280	0.6865	0.06292	0.6068	0.7766	-5.979	2.25e-09	2	chr2:135915976:G:C	135915976	C	ADD	18915	0.6389	0.0283	0.6044	0.6753	-15.83	1.861e-56
2	chr2:135916458:A:G	135916458	G	ADD	13280	0.6931	0.06254	0.6131	0.7834	-5.862	4.56e-09	2	chr2:135916458:A:G	135916458	G	ADD	18915	0.6378	0.02823	0.6035	0.6741	-15.93	3.867e-57
2	chr2:135918689:CAAACTCTATTATTTAATGGAGAAGCT:C	135918689	C	ADD	13280	0.6923	0.0655	0.6089	0.7872	-5.614	1.98e-08	2	chr2:135918689:CAAACTCTATTATTTAATGGAGAAGCT:C	135918689	C	ADD	18915	0.6525	0.02933	0.6161	0.6911	-14.56	5.298e-48
2	chr2:135922964:A:G	135922964	G	ADD	13280	0.6766	0.06201	0.5991	0.764	-6.301	2.962e-10	2	chr2:135922964:A:G	135922964	G	ADD	18915	0.6288	0.02794	0.5953	0.6641	-16.61	6.062e-62
2	chr2:135924704:A:T	135924704	T	ADD	13280	0.6591	0.05123	0.5961	0.7287	-8.137	4.04e-16	2	chr2:135924704:A:T	135924704	T	ADD	18915	0.6327	0.02312	0.6047	0.662	-19.8	3.05e-87
2	chr2:135924916:C:T	135924916	T	ADD	13280	0.6872	0.06588	0.6039	0.7819	-5.695	1.237e-08	2	chr2:135924916:C:T	135924916	T	ADD	18915	0.6503	0.02941	0.6139	0.6889	-14.63	1.757e-48
2	chr2:135927062:G:A	135927062	A	ADD	13280	0.6915	0.06548	0.6082	0.7862	-5.634	1.76e-08	2	chr2:135927062:G:A	135927062	A	ADD	18915	0.6529	0.0293	0.6164	0.6915	-14.55	5.782e-48
2	chr2:135927370:C:T	135927370	T	ADD	13280	0.7016	0.06458	0.6182	0.7962	-5.488	4.056e-08	2	chr2:135927370:C:T	135927370	T	ADD	18915	0.6493	0.02914	0.6133	0.6875	-14.82	1.164e-49
2	chr2:135927658:C:T	135927658	T	ADD	13280	0.6544	0.0514	0.5917	0.7238	-8.248	1.609e-16	2	chr2:135927658:C:T	135927658	T	ADD	18915	0.631	0.02316	0.603	0.6603	-19.88	5.758e-88
2	chr2:135928544:C:T	135928544	T	ADD	13280	0.6946	0.06538	0.6111	0.7896	-5.573	2.509e-08	2	chr2:135928544:C:T	135928544	T	ADD	18915	0.6531	0.02931	0.6167	0.6917	-14.54	7.261e-48
2	chr2:135928823:A:G	135928823	G	ADD	13280	0.6853	0.06398	0.6046	0.7769	-5.906	3.498e-09	2	chr2:135928823:A:G	135928823	G	ADD	18915	0.6491	0.02869	0.6136	0.6867	-15.06	2.863e-51
2	chr2:135931179:G:A	135931179	A	ADD	13280	0.694	0.06406	0.6121	0.7868	-5.703	1.18e-08	2	chr2:135931179:G:A	135931179	A	ADD	18915	0.6458	0.02885	0.6103	0.6834	-15.16	6.919e-52
2	chr2:135932855:A:G	135932855	G	ADD	13280	0.689	0.06293	0.609	0.7794	-5.92	3.211e-09	2	chr2:135932855:A:G	135932855	G	ADD	18915	0.6401	0.02832	0.6055	0.6766	-15.75	6.355e-56
2	chr2:135933213:T:A	135933213	A	ADD	13280	0.6915	0.06274	0.6115	0.782	-5.88	4.104e-09	2	chr2:135933213:T:A	135933213	A	ADD	18915	0.6415	0.02825	0.607	0.6781	-15.71	1.263e-55
2	chr2:135934167:A:G	135934167	G	ADD	13280	0.6834	0.06335	0.6036	0.7738	-6.008	1.874e-09	2	chr2:135934167:A:G	135934167	G	ADD	18915	0.6374	0.02841	0.6029	0.6739	-15.85	1.328e-56
2	chr2:135934255:T:C	135934255	C	ADD	13280	0.6729	0.0523	0.6074	0.7456	-7.574	3.625e-14	2	chr2:135934255:T:C	135934255	C	ADD	18915	0.6434	0.02357	0.6143	0.6738	-18.71	4.09e-78
2	chr2:135934983:A:G	135934983	G	ADD	13280	0.6845	0.0619	0.6063	0.7728	-6.124	9.11e-10	2	chr2:135934983:A:G	135934983	G	ADD	18915	0.6297	0.02795	0.5961	0.6651	-16.55	1.654e-61
2	chr2:135935323:G:A	135935323	A	ADD	13280	0.6971	0.0653	0.6133	0.7923	-5.526	3.277e-08	2	chr2:135935323:G:A	135935323	A	ADD	18915	0.6559	0.02927	0.6194	0.6946	-14.41	4.613e-47
2	chr2:135935432:TA:T	135935432	T	ADD	13280	0.6861	0.06415	0.6051	0.778	-5.872	4.295e-09	2	chr2:135935432:TA:T	135935432	T	ADD	18915	0.6452	0.02882	0.6097	0.6827	-15.21	3.196e-52
2	chr2:135936396:C:CT	135936396	CT	ADD	13280	0.7004	0.06529	0.6162	0.796	-5.456	4.883e-08	2	chr2:135936396:C:CT	135936396	CT	ADD	18915	0.6563	0.02931	0.6197	0.6951	-14.37	8.204e-47
2	chr2:135937335:T:C	135937335	C	ADD	13280	0.6869	0.063	0.6071	0.7772	-5.962	2.499e-09	2	chr2:135937335:T:C	135937335	C	ADD	18915	0.6401	0.0283	0.6055	0.6766	-15.77	5.413e-56
2	chr2:135938124:C:T	135938124	T	ADD	13280	0.6971	0.0653	0.6133	0.7923	-5.526	3.277e-08	2	chr2:135938124:C:T	135938124	T	ADD	18915	0.6559	0.02927	0.6194	0.6946	-14.41	4.613e-47
2	chr2:135938135:T:G	135938135	G	ADD	13280	0.6871	0.06299	0.6073	0.7774	-5.957	2.563e-09	2	chr2:135938135:T:G	135938135	G	ADD	18915	0.6399	0.02831	0.6054	0.6764	-15.77	4.753e-56
2	chr2:135938568:A:G	135938568	G	ADD	13280	0.6538	0.0514	0.5911	0.7231	-8.267	1.37e-16	2	chr2:135938568:A:G	135938568	G	ADD	18915	0.6313	0.02315	0.6033	0.6606	-19.87	7.373e-88
2	chr2:135939038:A:C	135939038	C	ADD	13280	0.6867	0.063	0.6069	0.777	-5.966	2.435e-09	2	chr2:135939038:A:C	135939038	C	ADD	18915	0.6399	0.0283	0.6054	0.6764	-15.77	4.717e-56
2	chr2:135939750:C:T	135939750	T	ADD	13280	0.7004	0.06422	0.6176	0.7943	-5.545	2.941e-08	2	chr2:135939750:C:T	135939750	T	ADD	18915	0.6508	0.02894	0.615	0.6888	-14.84	7.782e-50
2	chr2:135939801:T:C	135939801	C	ADD	13280	0.6947	0.06407	0.6127	0.7876	-5.686	1.298e-08	2	chr2:135939801:T:C	135939801	C	ADD	18915	0.6458	0.02886	0.6103	0.6834	-15.15	7.408e-52
2	chr2:135939802:G:A	135939802	A	ADD	13280	0.6976	0.06529	0.6138	0.7929	-5.514	3.499e-08	2	chr2:135939802:G:A	135939802	A	ADD	18915	0.6565	0.02927	0.6199	0.6952	-14.38	6.84e-47
2	chr2:135939898:G:C	135939898	C	ADD	13280	0.697	0.06529	0.6133	0.7922	-5.528	3.244e-08	2	chr2:135939898:G:C	135939898	C	ADD	18915	0.6562	0.02926	0.6196	0.695	-14.4	5.474e-47
2	chr2:135940528:C:T	135940528	T	ADD	13280	0.6734	0.05229	0.6078	0.7461	-7.562	3.97e-14	2	chr2:135940528:C:T	135940528	T	ADD	18915	0.6433	0.02357	0.6143	0.6737	-18.71	3.844e-78
2	chr2:135942454:T:A	135942454	A	ADD	13280	0.6913	0.06273	0.6113	0.7817	-5.886	3.96e-09	2	chr2:135942454:T:A	135942454	A	ADD	18915	0.6416	0.02825	0.6071	0.6782	-15.71	1.31e-55
2	chr2:135943969:C:T	135943969	T	ADD	13280	0.6971	0.06529	0.6133	0.7922	-5.527	3.251e-08	2	chr2:135943969:C:T	135943969	T	ADD	18915	0.6557	0.02927	0.6192	0.6945	-14.42	4.057e-47
2	chr2:135944548:A:T	135944548	T	ADD	13280	0.6968	0.06529	0.6131	0.792	-5.532	3.166e-08	2	chr2:135944548:A:T	135944548	T	ADD	18915	0.656	0.02926	0.6195	0.6948	-14.41	4.784e-47
2	chr2:135945031:G:A	135945031	A	ADD	13280	0.6791	0.06481	0.5981	0.771	-5.973	2.335e-09	2	chr2:135945031:G:A	135945031	A	ADD	18915	0.6488	0.02895	0.613	0.6867	-14.94	1.686e-50
2	chr2:135949910:A:G	135949910	G	ADD	13280	0.6867	0.06299	0.6069	0.7769	-5.967	2.41e-09	2	chr2:135949910:A:G	135949910	G	ADD	18915	0.6402	0.0283	0.6056	0.6767	-15.76	5.616e-56
2	chr2:135950412:T:C	135950412	C	ADD	13280	0.6186	0.04944	0.5615	0.6816	-9.714	2.63e-22	2	chr2:135950412:T:C	135950412	C	ADD	18915	0.5968	0.02236	0.5712	0.6236	-23.08	7.746e-118
2	chr2:135951217:G:C	135951217	C	ADD	13280	0.6884	0.06407	0.6071	0.7805	-5.828	5.616e-09	2	chr2:135951217:G:C	135951217	C	ADD	18915	0.6463	0.02881	0.6108	0.6838	-15.16	6.982e-52
2	chr2:135952802:T:C	135952802	C	ADD	13280	0.694	0.06406	0.6121	0.7868	-5.703	1.18e-08	2	chr2:135952802:T:C	135952802	C	ADD	18915	0.6462	0.02884	0.6107	0.6838	-15.14	9.047e-52
2	chr2:135952984:A:G	135952984	G	ADD	13280	0.6968	0.06529	0.6131	0.792	-5.532	3.166e-08	2	chr2:135952984:A:G	135952984	G	ADD	18915	0.6568	0.02925	0.6202	0.6956	-14.37	8.003e-47
2	chr2:135953494:C:T	135953494	T	ADD	13280	0.6883	0.06406	0.6071	0.7804	-5.83	5.536e-09	2	chr2:135953494:C:T	135953494	T	ADD	18915	0.6458	0.0288	0.6104	0.6833	-15.18	4.874e-52
2	chr2:135956608:A:G	135956608	G	ADD	13280	0.6908	0.06274	0.6109	0.7812	-5.896	3.723e-09	2	chr2:135956608:A:G	135956608	G	ADD	18915	0.6413	0.02825	0.6068	0.6778	-15.73	9.904e-56
2	chr2:135957754:T:C	135957754	C	ADD	13280	0.6788	0.06192	0.6012	0.7663	-6.258	3.904e-10	2	chr2:135957754:T:C	135957754	C	ADD	18915	0.6313	0.0279	0.5977	0.6668	-16.49	4.388e-61
2	chr2:135961603:A:G	135961603	G	ADD	13280	0.6861	0.06298	0.6064	0.7762	-5.982	2.2e-09	2	chr2:135961603:A:G	135961603	G	ADD	18915	0.6404	0.02828	0.6059	0.6769	-15.76	6.022e-56
2	chr2:135964033:A:G	135964033	G	ADD	13280	0.6731	0.05229	0.6075	0.7457	-7.571	3.712e-14	2	chr2:135964033:A:G	135964033	G	ADD	18915	0.6442	0.02357	0.6151	0.6746	-18.66	1.041e-77
2	chr2:135964425:T:C	135964425	C	ADD	13280	0.6614	0.0512	0.5983	0.7312	-8.075	6.757e-16	2	chr2:135964425:T:C	135964425	C	ADD	18915	0.6338	0.02311	0.6057	0.6632	-19.73	1.09e-86
2	chr2:135965934:C:T	135965934	T	ADD	13280	0.6789	0.06192	0.6013	0.7665	-6.254	3.993e-10	2	chr2:135965934:C:T	135965934	T	ADD	18915	0.6314	0.0279	0.5978	0.6669	-16.48	5.06e-61
2	chr2:135967889:C:T	135967889	T	ADD	13280	0.6976	0.06529	0.6138	0.7929	-5.514	3.499e-08	2	chr2:135967889:C:T	135967889	T	ADD	18915	0.6564	0.02927	0.6198	0.6951	-14.38	6.625e-47
2	chr2:135974991:AAAAAT:A	135974991	A	ADD	13280	0.695	0.06405	0.613	0.788	-5.68	1.344e-08	2	chr2:135974991:AAAAAT:A	135974991	A	ADD	18915	0.6469	0.02885	0.6113	0.6845	-15.1	1.575e-51
2	chr2:135976999:C:T	135976999	T	ADD	13280	0.6979	0.06529	0.614	0.7931	-5.509	3.6e-08	2	chr2:135976999:C:T	135976999	T	ADD	18915	0.657	0.02926	0.6204	0.6958	-14.35	1.017e-46
2	chr2:135979890:C:A	135979890	A	ADD	13280	0.6886	0.06406	0.6074	0.7808	-5.824	5.762e-09	2	chr2:135979890:C:A	135979890	A	ADD	18915	0.6473	0.02879	0.6117	0.6848	-15.11	1.41e-51
2	chr2:135983330:T:C	135983330	C	ADD	13280	0.6556	0.05136	0.5928	0.725	-8.22	2.029e-16	2	chr2:135983330:T:C	135983330	C	ADD	18915	0.6319	0.02314	0.6039	0.6612	-19.84	1.456e-87
2	chr2:135985573:G:C	135985573	C	ADD	13280	0.6947	0.06405	0.6127	0.7876	-5.688	1.289e-08	2	chr2:135985573:G:C	135985573	C	ADD	18915	0.6473	0.02883	0.6118	0.685	-15.08	2.11e-51
2	chr2:135987108:C:T	135987108	T	ADD	13280	0.698	0.06528	0.6142	0.7933	-5.508	3.628e-08	2	chr2:135987108:C:T	135987108	T	ADD	18915	0.6567	0.02926	0.6201	0.6955	-14.37	8.168e-47
2	chr2:135988654:G:C	135988654	C	ADD	13280	0.6865	0.06181	0.6081	0.7749	-6.087	1.151e-09	2	chr2:135988654:G:C	135988654	C	ADD	18915	0.6316	0.02792	0.598	0.6671	-16.46	7.345e-61
2	chr2:135991209:C:A	135991209	A	ADD	13280	0.6978	0.06528	0.614	0.793	-5.512	3.54e-08	2	chr2:135991209:C:A	135991209	A	ADD	18915	0.6569	0.02926	0.6203	0.6957	-14.36	9.226e-47
2	chr2:135994272:A:C	135994272	C	ADD	13280	0.6849	0.06404	0.6041	0.7764	-5.911	3.399e-09	2	chr2:135994272:A:C	135994272	C	ADD	18915	0.6448	0.02876	0.6095	0.6822	-15.26	1.522e-52
2	chr2:135996613:G:A	135996613	A	ADD	13280	0.6937	0.0653	0.6104	0.7884	-5.601	2.129e-08	2	chr2:135996613:G:A	135996613	A	ADD	18915	0.6545	0.02924	0.6181	0.6931	-14.5	1.285e-47
2	chr2:135998114:G:A	135998114	A	ADD	13280	0.6724	0.0523	0.6069	0.745	-7.588	3.237e-14	2	chr2:135998114:G:A	135998114	A	ADD	18915	0.6441	0.02356	0.6151	0.6746	-18.67	9.259e-78
2	chr2:136001809:A:G	136001809	G	ADD	13280	0.6748	0.06212	0.5974	0.7622	-6.332	2.421e-10	2	chr2:136001809:A:G	136001809	G	ADD	18915	0.6325	0.02793	0.5988	0.6681	-16.4	1.81e-60
2	chr2:136003605:C:G	136003605	G	ADD	13280	0.7005	0.06235	0.62	0.7916	-5.708	1.143e-08	2	chr2:136003605:C:G	136003605	G	ADD	18915	0.6423	0.02819	0.6078	0.6788	-15.7	1.46e-55
2	chr2:136004283:A:G	136004283	G	ADD	13280	0.6771	0.06197	0.5997	0.7646	-6.291	3.152e-10	2	chr2:136004283:A:G	136004283	G	ADD	18915	0.6319	0.02789	0.5983	0.6674	-16.46	7.472e-61
2	chr2:136005672:A:G	136005672	G	ADD	13280	0.687	0.06298	0.6072	0.7772	-5.961	2.5e-09	2	chr2:136005672:A:G	136005672	G	ADD	18915	0.6405	0.02829	0.606	0.677	-15.75	7.423e-56
2	chr2:136007504:C:G	136007504	G	ADD	13280	0.7003	0.06507	0.6165	0.7956	-5.474	4.394e-08	2	chr2:136007504:C:G	136007504	G	ADD	18915	0.6555	0.02921	0.619	0.6941	-14.46	2.179e-47
2	chr2:136008381:T:C	136008381	C	ADD	13280	0.6606	0.05138	0.5974	0.7306	-8.068	7.138e-16	2	chr2:136008381:T:C	136008381	C	ADD	18915	0.6315	0.02319	0.6034	0.6609	-19.82	1.885e-87
2	chr2:136012939:G:A	136012939	A	ADD	13280	0.6599	0.06609	0.5797	0.7512	-6.289	3.197e-10	2	chr2:136012939:G:A	136012939	A	ADD	18915	0.6357	0.02925	0.6003	0.6732	-15.49	4.287e-54
2	chr2:136015214:C:CA	136015214	CA	ADD	13280	0.6538	0.06646	0.574	0.7448	-6.394	1.619e-10	2	chr2:136015214:C:CA	136015214	CA	ADD	18915	0.6406	0.02932	0.6048	0.6785	-15.19	3.933e-52
2	chr2:136016068:T:C	136016068	C	ADD	13280	0.6538	0.06594	0.5745	0.744	-6.445	1.156e-10	2	chr2:136016068:T:C	136016068	C	ADD	18915	0.6332	0.02916	0.5981	0.6705	-15.67	2.398e-55
2	chr2:136018328:T:C	136018328	C	ADD	13280	0.6634	0.05126	0.6	0.7336	-8.005	1.194e-15	2	chr2:136018328:T:C	136018328	C	ADD	18915	0.6287	0.02316	0.6008	0.6579	-20.04	2.239e-89
2	chr2:136025599:A:G	136025599	G	ADD	13280	0.6537	0.05384	0.5882	0.7264	-7.897	2.848e-15	2	chr2:136025599:A:G	136025599	G	ADD	18915	0.647	0.02397	0.6173	0.6781	-18.16	1.028e-73
2	chr2:136026774:A:G	136026774	G	ADD	13280	0.654	0.05073	0.5921	0.7224	-8.37	5.745e-17	2	chr2:136026774:A:G	136026774	G	ADD	18915	0.6281	0.02289	0.6006	0.657	-20.31	9.86e-92
2	chr2:136029081:T:A	136029081	A	ADD	13280	0.665	0.05143	0.6012	0.7355	-7.934	2.119e-15	2	chr2:136029081:T:A	136029081	A	ADD	18915	0.6379	0.02318	0.6096	0.6675	-19.4	8.319e-84
2	chr2:136029832:C:T	136029832	T	ADD	13280	0.6645	0.05049	0.6019	0.7336	-8.095	5.721e-16	2	chr2:136029832:C:T	136029832	T	ADD	18915	0.6301	0.02283	0.6025	0.659	-20.23	5.717e-91
2	chr2:136029906:G:A	136029906	A	ADD	13280	0.6709	0.0628	0.5932	0.7588	-6.355	2.088e-10	2	chr2:136029906:G:A	136029906	A	ADD	18915	0.6695	0.02761	0.6342	0.7067	-14.53	7.584e-48
2	chr2:136031689:G:A	136031689	A	ADD	13280	0.6685	0.04981	0.6063	0.7371	-8.085	6.21e-16	2	chr2:136031689:G:A	136031689	A	ADD	18915	0.6532	0.0224	0.6252	0.6825	-19.01	1.39e-80
2	chr2:136041409:TA:T	136041409	T	ADD	13280	0.7105	0.05044	0.6436	0.7843	-6.775	1.241e-11	2	chr2:136041409:TA:T	136041409	T	ADD	18915	0.6713	0.02281	0.642	0.702	-17.47	2.355e-68
2	chr2:136047831:T:C	136047831	T	ADD	13280	0.7215	0.05253	0.6509	0.7998	-6.213	5.183e-10	2	chr2:136047831:T:C	136047831	T	ADD	18915	0.7068	0.02353	0.675	0.7402	-14.74	3.33e-49
2	chr2:136048648:G:A	136048648	G	ADD	13280	0.7123	0.05204	0.6432	0.7888	-6.52	7.042e-11	2	chr2:136048648:G:A	136048648	G	ADD	18915	0.7038	0.02327	0.6725	0.7367	-15.1	1.739e-51
2	chr2:136049204:G:A	136049204	G	ADD	13280	0.6882	0.05131	0.6224	0.761	-7.283	3.27e-13	2	chr2:136049204:G:A	136049204	G	ADD	18915	0.6791	0.02295	0.6493	0.7104	-16.86	8.154e-64
2	chr2:136049389:C:G	136049389	C	ADD	13280	0.6873	0.05128	0.6216	0.76	-7.311	2.649e-13	2	chr2:136049389:C:G	136049389	C	ADD	18915	0.6781	0.02295	0.6483	0.7093	-16.92	2.995e-64
2	chr2:136050572:C:T	136050572	C	ADD	13280	0.7118	0.05205	0.6428	0.7883	-6.531	6.547e-11	2	chr2:136050572:C:T	136050572	C	ADD	18915	0.703	0.02328	0.6717	0.7359	-15.14	9.148e-52
2	chr2:136051379:C:T	136051379	C	ADD	13280	0.664	0.04941	0.6027	0.7315	-8.289	1.137e-16	2	chr2:136051379:C:T	136051379	C	ADD	18915	0.652	0.02222	0.6242	0.681	-19.25	1.549e-82
2	chr2:136051463:A:T	136051463	A	ADD	13280	0.6641	0.04941	0.6028	0.7317	-8.284	1.193e-16	2	chr2:136051463:A:T	136051463	A	ADD	18915	0.6528	0.02222	0.625	0.6819	-19.19	4.443e-82
2	chr2:136053693:C:T	136053693	C	ADD	13280	0.7146	0.05196	0.6454	0.7912	-6.467	1.003e-10	2	chr2:136053693:C:T	136053693	C	ADD	18915	0.7031	0.02327	0.6718	0.7359	-15.14	8.977e-52
2	chr2:136055361:G:T	136055361	G	ADD	13280	0.6974	0.04983	0.6325	0.769	-7.232	4.747e-13	2	chr2:136055361:G:T	136055361	G	ADD	18915	0.6708	0.02246	0.6419	0.701	-17.78	1.071e-70
2	chr2:136057818:C:T	136057818	T	ADD	13280	0.699	0.05285	0.6302	0.7753	-6.776	1.235e-11	2	chr2:136057818:C:T	136057818	T	ADD	18915	0.6835	0.02367	0.6526	0.716	-16.08	3.713e-58
2	chr2:136059518:C:T	136059518	C	ADD	13280	0.671	0.04899	0.6096	0.7386	-8.145	3.805e-16	2	chr2:136059518:C:T	136059518	C	ADD	18915	0.6539	0.0221	0.6262	0.6828	-19.22	2.322e-82
2	chr2:136060046:C:A	136060046	C	ADD	13280	0.7016	0.04971	0.6364	0.7734	-7.13	1.001e-12	2	chr2:136060046:C:A	136060046	C	ADD	18915	0.6728	0.02242	0.6439	0.703	-17.68	6.472e-70
2	chr2:136060436:A:G	136060436	A	ADD	13280	0.6701	0.049	0.6088	0.7377	-8.169	3.103e-16	2	chr2:136060436:A:G	136060436	A	ADD	18915	0.6535	0.02211	0.6257	0.6824	-19.25	1.505e-82
2	chr2:136062506:C:T	136062506	C	ADD	13280	0.6588	0.04863	0.5989	0.7247	-8.581	9.44e-18	2	chr2:136062506:C:T	136062506	C	ADD	18915	0.6426	0.02196	0.6156	0.6709	-20.13	3.758e-90
2	chr2:136063390:C:T	136063390	C	ADD	13280	0.6741	0.04897	0.6124	0.742	-8.052	8.112e-16	2	chr2:136063390:C:T	136063390	C	ADD	18915	0.6548	0.0221	0.6271	0.6838	-19.15	8.863e-82
2	chr2:136064308:GC:G	136064308	GC	ADD	13280	0.6599	0.05059	0.5976	0.7287	-8.217	2.079e-16	2	chr2:136064308:GC:G	136064308	GC	ADD	18915	0.6633	0.02263	0.6345	0.6934	-18.14	1.471e-73
2	chr2:136066296:AG:A	136066296	A	ADD	13280	1.534	0.04786	1.397	1.685	8.947	3.64e-19	2	chr2:136066296:AG:A	136066296	AG	ADD	18915	0.6606	0.02168	0.6331	0.6892	-19.12	1.617e-81
2	chr2:136067702:C:T	136067702	T	ADD	13280	1.523	0.04781	1.387	1.673	8.804	1.316e-18	2	chr2:136067702:C:T	136067702	C	ADD	18915	0.6656	0.02166	0.6379	0.6945	-18.8	8.158e-79
2	chr2:136115979:A:T	136115979	T	ADD	13280	1.46	0.04794	1.329	1.604	7.896	2.884e-15	2	chr2:136115979:A:T	136115979	A	ADD	18915	0.6993	0.0217	0.6702	0.7297	-16.48	4.956e-61
2	chr2:136137938:A:G	136137938	G	ADD	13280	0.6782	0.05048	0.6143	0.7488	-7.691	1.461e-14	2	chr2:136137938:A:G	136137938	G	ADD	18915	0.7017	0.02253	0.6714	0.7334	-15.72	1.038e-55
2	chr2:136138468:GC:G	136138468	G	ADD	13280	0.6813	0.05054	0.6171	0.7523	-7.592	3.159e-14	2	chr2:136138468:GC:G	136138468	G	ADD	18915	0.7017	0.02255	0.6714	0.7334	-15.71	1.235e-55
2	chr2:136138471:T:A	136138471	A	ADD	13280	0.6818	0.05054	0.6175	0.7527	-7.58	3.453e-14	2	chr2:136138471:T:A	136138471	A	ADD	18915	0.7007	0.02255	0.6704	0.7324	-15.77	4.76e-56
2	chr2:136140508:A:G	136140508	G	ADD	13280	0.677	0.05049	0.6132	0.7474	-7.725	1.115e-14	2	chr2:136140508:A:G	136140508	G	ADD	18915	0.7014	0.02252	0.6711	0.7331	-15.74	7.593e-56
2	chr2:136141546:G:T	136141546	T	ADD	13280	0.6774	0.05057	0.6134	0.7479	-7.703	1.333e-14	2	chr2:136141546:G:T	136141546	T	ADD	18915	0.6996	0.02254	0.6693	0.7312	-15.85	1.482e-56
2	chr2:136143943:C:T	136143943	T	ADD	13280	0.677	0.05059	0.6131	0.7476	-7.712	1.243e-14	2	chr2:136143943:C:T	136143943	T	ADD	18915	0.6995	0.02255	0.6693	0.7311	-15.85	1.42e-56
2	chr2:136144017:G:T	136144017	T	ADD	13280	0.677	0.0505	0.6132	0.7475	-7.723	1.132e-14	2	chr2:136144017:G:T	136144017	T	ADD	18915	0.7013	0.02253	0.671	0.733	-15.75	6.768e-56
2	chr2:136144037:A:G	136144037	G	ADD	13280	0.6754	0.05061	0.6116	0.7458	-7.754	8.869e-15	2	chr2:136144037:A:G	136144037	G	ADD	18915	0.6995	0.02255	0.6693	0.7311	-15.85	1.426e-56
2	chr2:136145096:C:T	136145096	T	ADD	13280	0.6771	0.05059	0.6131	0.7476	-7.709	1.27e-14	2	chr2:136145096:C:T	136145096	T	ADD	18915	0.6996	0.02255	0.6694	0.7312	-15.84	1.571e-56
2	chr2:136148127:C:A	136148127	A	ADD	13280	0.6797	0.05055	0.6156	0.7505	-7.637	2.217e-14	2	chr2:136148127:C:A	136148127	A	ADD	18915	0.7005	0.02254	0.6702	0.7322	-15.79	3.737e-56
2	chr2:136149070:T:C	136149070	C	ADD	13280	0.6772	0.0506	0.6133	0.7478	-7.703	1.326e-14	2	chr2:136149070:T:C	136149070	C	ADD	18915	0.7003	0.02255	0.67	0.7319	-15.8	3.12e-56
2	chr2:136149122:G:A	136149122	A	ADD	13280	1.303	0.04813	1.185	1.432	5.495	3.911e-08	2	chr2:136149122:G:A	136149122	A	ADD	18915	1.262	0.02187	1.209	1.317	10.63	2.163e-26
2	chr2:136149600:A:C	136149600	C	ADD	13280	0.677	0.05059	0.6131	0.7476	-7.712	1.243e-14	2	chr2:136149600:A:C	136149600	C	ADD	18915	0.6995	0.02255	0.6693	0.7311	-15.85	1.42e-56
2	chr2:136150112:G:A	136150112	A	ADD	13280	0.677	0.0505	0.6132	0.7474	-7.726	1.112e-14	2	chr2:136150112:G:A	136150112	A	ADD	18915	0.701	0.02253	0.6707	0.7326	-15.77	4.94e-56
2	chr2:136150220:C:T	136150220	T	ADD	13280	0.6741	0.05062	0.6105	0.7445	-7.79	6.726e-15	2	chr2:136150220:C:T	136150220	T	ADD	18915	0.6992	0.02255	0.6689	0.7307	-15.87	9.615e-57
2	chr2:136150492:G:C	136150492	C	ADD	13280	0.6739	0.05054	0.6103	0.744	-7.81	5.737e-15	2	chr2:136150492:G:C	136150492	C	ADD	18915	0.7004	0.02253	0.6701	0.732	-15.81	2.796e-56
2	chr2:136152703:G:A	136152703	A	ADD	13280	0.6776	0.05059	0.6136	0.7482	-7.695	1.413e-14	2	chr2:136152703:G:A	136152703	A	ADD	18915	0.702	0.02254	0.6716	0.7337	-15.7	1.483e-55
2	chr2:136153120:T:A	136153120	A	ADD	13280	0.6739	0.05054	0.6103	0.7441	-7.809	5.747e-15	2	chr2:136153120:T:A	136153120	A	ADD	18915	0.7006	0.02253	0.6703	0.7322	-15.79	3.46e-56
2	chr2:136153264:T:C	136153264	C	ADD	13280	0.6772	0.0505	0.6134	0.7476	-7.72	1.166e-14	2	chr2:136153264:T:C	136153264	C	ADD	18915	0.701	0.02253	0.6707	0.7326	-15.77	4.863e-56
2	chr2:136155805:C:T	136155805	T	ADD	13280	0.6793	0.05056	0.6153	0.7501	-7.648	2.048e-14	2	chr2:136155805:C:T	136155805	T	ADD	18915	0.7019	0.02253	0.6716	0.7336	-15.71	1.386e-55
2	chr2:136167869:T:C	136167869	C	ADD	13280	0.6975	0.05209	0.6298	0.7724	-6.918	4.589e-12	2	chr2:136167869:T:C	136167869	C	ADD	18915	0.7298	0.02309	0.6975	0.7636	-13.64	2.404e-42
2	chr2:136168652:T:C	136168652	C	ADD	13280	0.6884	0.05183	0.6219	0.762	-7.203	5.893e-13	2	chr2:136168652:T:C	136168652	C	ADD	18915	0.7238	0.02297	0.6919	0.7571	-14.07	5.523e-45
2	chr2:136169149:G:T	136169149	T	ADD	13280	0.688	0.05077	0.6229	0.76	-7.366	1.763e-13	2	chr2:136169149:G:T	136169149	T	ADD	18915	0.7124	0.02263	0.6815	0.7447	-14.99	9.052e-51
2	chr2:136169524:T:G	136169524	G	ADD	13280	0.6817	0.05188	0.6158	0.7547	-7.386	1.517e-13	2	chr2:136169524:T:G	136169524	G	ADD	18915	0.7202	0.02297	0.6885	0.7533	-14.29	2.497e-46
2	chr2:136169987:A:C	136169987	C	ADD	13280	0.6896	0.05075	0.6244	0.7618	-7.322	2.436e-13	2	chr2:136169987:A:C	136169987	C	ADD	18915	0.7126	0.02263	0.6817	0.7449	-14.97	1.11e-50
2	chr2:136170750:C:T	136170750	T	ADD	13280	0.6857	0.05196	0.6193	0.7592	-7.263	3.797e-13	2	chr2:136170750:C:T	136170750	T	ADD	18915	0.722	0.023	0.6902	0.7553	-14.16	1.622e-45
2	chr2:136171506:A:G	136171506	G	ADD	13280	0.6814	0.05198	0.6154	0.7545	-7.38	1.577e-13	2	chr2:136171506:A:G	136171506	G	ADD	18915	0.7189	0.023	0.6872	0.7521	-14.35	1.068e-46
2	chr2:136171537:T:A	136171537	A	ADD	13280	0.6797	0.052	0.6138	0.7526	-7.424	1.133e-13	2	chr2:136171537:T:A	136171537	A	ADD	18915	0.7184	0.023	0.6868	0.7516	-14.38	7.126e-47
2	chr2:136171875:CA:C	136171875	C	ADD	13280	0.7092	0.05446	0.6374	0.7891	-6.309	2.803e-10	2	chr2:136171875:CA:C	136171875	C	ADD	18915	0.7327	0.02407	0.6989	0.7681	-12.92	3.389e-38
2	chr2:136172662:C:A	136172662	A	ADD	13280	0.6855	0.05196	0.6191	0.759	-7.267	3.688e-13	2	chr2:136172662:C:A	136172662	A	ADD	18915	0.7219	0.023	0.6901	0.7552	-14.17	1.439e-45
2	chr2:136174751:A:C	136174751	C	ADD	13280	0.678	0.05199	0.6123	0.7507	-7.475	7.699e-14	2	chr2:136174751:A:C	136174751	C	ADD	18915	0.7179	0.023	0.6863	0.751	-14.41	4.407e-47
2	chr2:136177824:G:A	136177824	A	ADD	13280	0.6794	0.05202	0.6135	0.7523	-7.43	1.082e-13	2	chr2:136177824:G:A	136177824	A	ADD	18915	0.7126	0.02305	0.6811	0.7456	-14.7	6.651e-49
2	chr2:136181867:C:T	136181867	T	ADD	13280	0.6943	0.05073	0.6286	0.7669	-7.192	6.377e-13	2	chr2:136181867:C:T	136181867	T	ADD	18915	0.7098	0.02266	0.679	0.7421	-15.12	1.124e-51
2	chr2:136184756:G:C	136184756	C	ADD	13280	1.321	0.05095	1.196	1.46	5.465	4.62e-08	2	chr2:136184756:G:C	136184756	C	ADD	18915	1.293	0.02343	1.235	1.353	10.96	6.272e-28
2	chr2:136187459:C:T	136187459	T	ADD	13280	0.6955	0.0507	0.6297	0.7682	-7.161	8.003e-13	2	chr2:136187459:C:T	136187459	T	ADD	18915	0.7109	0.02265	0.6801	0.7432	-15.06	2.967e-51
2	chr2:136188863:A:G	136188863	G	ADD	13280	0.6922	0.05072	0.6267	0.7645	-7.254	4.043e-13	2	chr2:136188863:A:G	136188863	G	ADD	18915	0.7084	0.02265	0.6776	0.7406	-15.22	2.717e-52
2	chr2:136191141:A:G	136191141	G	ADD	13280	0.6905	0.05074	0.6252	0.7627	-7.297	2.935e-13	2	chr2:136191141:A:G	136191141	G	ADD	18915	0.7082	0.02266	0.6774	0.7403	-15.23	2.207e-52
2	chr2:136192174:G:A	136192174	A	ADD	13280	0.69	0.05073	0.6247	0.7621	-7.315	2.582e-13	2	chr2:136192174:G:A	136192174	A	ADD	18915	0.7076	0.02265	0.6769	0.7398	-15.27	1.286e-52
2	chr2:136201023:T:C	136201023	C	ADD	13280	0.6916	0.05073	0.6262	0.7639	-7.269	3.634e-13	2	chr2:136201023:T:C	136201023	C	ADD	18915	0.709	0.02264	0.6782	0.7412	-15.19	4.189e-52
2	chr2:136202913:C:T	136202913	T	ADD	13280	0.6858	0.0519	0.6195	0.7593	-7.266	3.716e-13	2	chr2:136202913:C:T	136202913	T	ADD	18915	0.7162	0.02303	0.6846	0.7492	-14.5	1.284e-47
2	chr2:136205924:C:A	136205924	A	ADD	13280	0.6954	0.0507	0.6297	0.7681	-7.163	7.886e-13	2	chr2:136205924:C:A	136205924	A	ADD	18915	0.7108	0.02265	0.68	0.7431	-15.07	2.455e-51
2	chr2:136207547:C:T	136207547	T	ADD	13280	0.694	0.05072	0.6283	0.7665	-7.203	5.91e-13	2	chr2:136207547:C:T	136207547	T	ADD	18915	0.7107	0.02265	0.6799	0.743	-15.08	2.257e-51
2	chr2:136217117:A:G	136217117	G	ADD	13280	0.7056	0.0516	0.6377	0.7807	-6.758	1.396e-11	2	chr2:136217117:A:G	136217117	G	ADD	18915	0.7214	0.02298	0.6896	0.7546	-14.21	7.907e-46
2	chr2:136221960:G:A	136221960	A	ADD	13280	1.474	0.04776	1.342	1.619	8.127	4.404e-16	2	chr2:136221960:G:A	136221960	G	ADD	18915	0.6755	0.02165	0.6474	0.7047	-18.12	2.088e-73
2	chr2:136223640:C:T	136223640	T	ADD	13280	1.469	0.04769	1.338	1.613	8.06	7.618e-16	2	chr2:136223640:C:T	136223640	C	ADD	18915	0.6786	0.02161	0.6504	0.7079	-17.94	5.624e-72
2	chr2:136233947:C:G	136233947	G	ADD	13280	1.468	0.04767	1.337	1.612	8.051	8.186e-16	2	chr2:136233947:C:G	136233947	C	ADD	18915	0.6793	0.02161	0.6511	0.7087	-17.9	1.225e-71
2	chr2:136236884:C:T	136236884	T	ADD	13280	1.471	0.04769	1.339	1.615	8.086	6.183e-16	2	chr2:136236884:C:T	136236884	C	ADD	18915	0.6787	0.02161	0.6506	0.7081	-17.93	6.693e-72
2	chr2:136244979:T:C	136244979	C	ADD	13280	0.7352	0.05111	0.6652	0.8127	-6.018	1.761e-09	2	chr2:136244979:T:C	136244979	C	ADD	18915	0.7529	0.02277	0.72	0.7872	-12.47	1.132e-35
2	chr2:136248167:G:A	136248167	A	ADD	13280	0.7155	0.05851	0.638	0.8025	-5.721	1.057e-08	2	chr2:136248167:G:A	136248167	A	ADD	18915	0.7281	0.02577	0.6923	0.7659	-12.31	7.891e-35
2	chr2:136248628:C:T	136248628	T	ADD	13280	1.468	0.04753	1.338	1.612	8.082	6.397e-16	2	chr2:136248628:C:T	136248628	C	ADD	18915	0.6812	0.02156	0.653	0.7106	-17.8	6.519e-71
2	chr2:136249526:A:G	136249526	G	ADD	13280	0.7168	0.05844	0.6392	0.8038	-5.696	1.224e-08	2	chr2:136249526:A:G	136249526	G	ADD	18915	0.7282	0.02575	0.6924	0.7659	-12.31	7.65e-35
2	chr2:136249859:C:T	136249859	T	ADD	13280	1.464	0.04752	1.334	1.607	8.019	1.066e-15	2	chr2:136249859:C:T	136249859	C	ADD	18915	0.6805	0.02156	0.6523	0.7099	-17.85	2.774e-71
2	chr2:136250665:C:T	136250665	T	ADD	13280	1.463	0.04765	1.333	1.607	7.989	1.36e-15	2	chr2:136250665:C:T	136250665	C	ADD	18915	0.679	0.02161	0.6508	0.7083	-17.92	8.327e-72
2	chr2:136250738:T:C	136250738	T	ADD	13280	0.719	0.05813	0.6416	0.8058	-5.675	1.384e-08	2	chr2:136250738:T:C	136250738	T	ADD	18915	0.7273	0.02568	0.6916	0.7648	-12.4	2.479e-35
2	chr2:136252702:C:T	136252702	C	ADD	13280	0.7236	0.05786	0.646	0.8105	-5.592	2.244e-08	2	chr2:136252702:C:T	136252702	C	ADD	18915	0.7277	0.02564	0.692	0.7652	-12.4	2.651e-35
2	chr2:136252732:A:G	136252732	G	ADD	13280	0.7179	0.05844	0.6403	0.8051	-5.67	1.424e-08	2	chr2:136252732:A:G	136252732	G	ADD	18915	0.7283	0.02576	0.6924	0.766	-12.31	8.367e-35
2	chr2:136254171:A:G	136254171	G	ADD	13280	0.7173	0.05843	0.6397	0.8044	-5.686	1.303e-08	2	chr2:136254171:A:G	136254171	G	ADD	18915	0.7277	0.02576	0.6918	0.7654	-12.34	5.571e-35
2	chr2:136254600:C:T	136254600	T	ADD	13280	0.7176	0.05844	0.6399	0.8046	-5.68	1.351e-08	2	chr2:136254600:C:T	136254600	T	ADD	18915	0.7279	0.02577	0.6921	0.7656	-12.32	6.72e-35
2	chr2:136255625:A:G	136255625	A	ADD	13280	0.7165	0.05708	0.6407	0.8013	-5.841	5.202e-09	2	chr2:136255625:A:G	136255625	A	ADD	18915	0.719	0.02536	0.6841	0.7556	-13.01	1.041e-38
2	chr2:136256036:C:T	136256036	T	ADD	13280	1.463	0.04766	1.333	1.606	7.984	1.421e-15	2	chr2:136256036:C:T	136256036	C	ADD	18915	0.6789	0.02161	0.6507	0.7083	-17.92	8.05e-72
2	chr2:136256331:C:T	136256331	T	ADD	13280	1.463	0.04765	1.333	1.606	7.986	1.392e-15	2	chr2:136256331:C:T	136256331	C	ADD	18915	0.6788	0.02161	0.6507	0.7082	-17.93	7.205e-72
2	chr2:136256360:G:A	136256360	A	ADD	13280	0.7147	0.05758	0.6384	0.8001	-5.834	5.422e-09	2	chr2:136256360:G:A	136256360	A	ADD	18915	0.7151	0.02551	0.6802	0.7518	-13.15	1.789e-39
2	chr2:136256453:C:G	136256453	G	ADD	13280	1.466	0.04767	1.335	1.61	8.029	9.806e-16	2	chr2:136256453:C:G	136256453	C	ADD	18915	0.6788	0.02161	0.6507	0.7082	-17.93	7.204e-72
2	chr2:136257041:C:T	136257041	T	ADD	13280	1.464	0.04768	1.334	1.608	7.999	1.256e-15	2	chr2:136257041:C:T	136257041	C	ADD	18915	0.6789	0.02161	0.6507	0.7083	-17.92	8.512e-72
2	chr2:136257337:G:A	136257337	A	ADD	13280	0.7147	0.05758	0.6384	0.8001	-5.834	5.422e-09	2	chr2:136257337:G:A	136257337	A	ADD	18915	0.7148	0.02551	0.6799	0.7514	-13.16	1.45e-39
2	chr2:136258421:G:A	136258421	A	ADD	13280	1.467	0.04767	1.336	1.61	8.036	9.263e-16	2	chr2:136258421:G:A	136258421	G	ADD	18915	0.6791	0.02161	0.6509	0.7084	-17.91	9.349e-72
2	chr2:136259490:A:C	136259490	C	ADD	13280	0.712	0.05769	0.6358	0.7972	-5.889	3.896e-09	2	chr2:136259490:A:C	136259490	C	ADD	18915	0.7202	0.02548	0.6851	0.7571	-12.88	5.753e-38
2	chr2:136260644:G:A	136260644	A	ADD	13280	0.7137	0.0576	0.6375	0.799	-5.857	4.715e-09	2	chr2:136260644:G:A	136260644	A	ADD	18915	0.7141	0.02551	0.6793	0.7507	-13.2	9.076e-40
2	chr2:136261081:C:T	136261081	T	ADD	13280	0.7131	0.05763	0.637	0.7984	-5.867	4.433e-09	2	chr2:136261081:C:T	136261081	T	ADD	18915	0.7148	0.02551	0.68	0.7515	-13.16	1.532e-39
2	chr2:136261466:C:T	136261466	T	ADD	13280	0.7137	0.0576	0.6375	0.799	-5.857	4.715e-09	2	chr2:136261466:C:T	136261466	T	ADD	18915	0.7144	0.02551	0.6796	0.7511	-13.18	1.12e-39
2	chr2:136262661:G:A	136262661	A	ADD	13280	1.464	0.04766	1.334	1.608	8.002	1.228e-15	2	chr2:136262661:G:A	136262661	G	ADD	18915	0.6792	0.02161	0.6511	0.7086	-17.9	1.141e-71
2	chr2:136263693:G:A	136263693	A	ADD	13280	1.464	0.04765	1.333	1.607	7.996	1.283e-15	2	chr2:136263693:G:A	136263693	G	ADD	18915	0.679	0.0216	0.6508	0.7084	-17.92	8.325e-72
2	chr2:136263824:C:T	136263824	T	ADD	13280	0.7141	0.05758	0.6379	0.7994	-5.848	4.969e-09	2	chr2:136263824:C:T	136263824	T	ADD	18915	0.7158	0.0255	0.6809	0.7524	-13.11	2.816e-39
2	chr2:136264149:G:A	136264149	A	ADD	13280	0.7133	0.05763	0.6371	0.7986	-5.864	4.526e-09	2	chr2:136264149:G:A	136264149	A	ADD	18915	0.7147	0.02552	0.6798	0.7513	-13.17	1.387e-39
2	chr2:136265416:A:T	136265416	T	ADD	13280	1.464	0.04767	1.334	1.608	8.001	1.238e-15	2	chr2:136265416:A:T	136265416	A	ADD	18915	0.6787	0.02161	0.6505	0.708	-17.94	6.199e-72
2	chr2:136266759:C:T	136266759	T	ADD	13280	1.465	0.04767	1.334	1.608	8.009	1.156e-15	2	chr2:136266759:C:T	136266759	C	ADD	18915	0.6795	0.02161	0.6514	0.7089	-17.88	1.653e-71
2	chr2:136269017:T:C	136269017	C	ADD	13280	0.7106	0.05764	0.6347	0.7955	-5.928	3.061e-09	2	chr2:136269017:T:C	136269017	C	ADD	18915	0.7181	0.0255	0.6831	0.7549	-12.99	1.478e-38
2	chr2:136270110:A:G	136270110	G	ADD	13280	1.468	0.04773	1.337	1.613	8.05	8.298e-16	2	chr2:136270110:A:G	136270110	A	ADD	18915	0.6767	0.02164	0.6486	0.706	-18.04	8.754e-73
2	chr2:136270779:A:C	136270779	C	ADD	13280	0.72	0.05851	0.642	0.8075	-5.614	1.982e-08	2	chr2:136270779:A:C	136270779	C	ADD	18915	0.7286	0.02582	0.6926	0.7664	-12.26	1.439e-34
2	chr2:136271859:T:G	136271859	G	ADD	13280	0.707	0.05785	0.6312	0.7918	-5.995	2.04e-09	2	chr2:136271859:T:G	136271859	G	ADD	18915	0.718	0.02554	0.6829	0.7549	-12.97	1.844e-38
2	chr2:136271941:C:T	136271941	C	ADD	13280	0.7155	0.05702	0.6398	0.8001	-5.872	4.303e-09	2	chr2:136271941:C:T	136271941	C	ADD	18915	0.7132	0.02538	0.6786	0.7496	-13.32	1.82e-40
2	chr2:136272098:A:G	136272098	G	ADD	13280	1.471	0.04772	1.34	1.615	8.087	6.111e-16	2	chr2:136272098:A:G	136272098	A	ADD	18915	0.6766	0.02164	0.6485	0.7059	-18.05	7.224e-73
2	chr2:136272566:G:A	136272566	G	ADD	13280	0.7162	0.05699	0.6405	0.8008	-5.857	4.703e-09	2	chr2:136272566:G:A	136272566	G	ADD	18915	0.7141	0.02537	0.6794	0.7505	-13.28	3.211e-40
2	chr2:136274148:G:A	136274148	A	ADD	13280	0.7137	0.05791	0.6371	0.7995	-5.823	5.764e-09	2	chr2:136274148:G:A	136274148	A	ADD	18915	0.7167	0.02563	0.6816	0.7536	-13	1.27e-38
2	chr2:136294404:C:A	136294404	A	ADD	13280	1.339	0.04807	1.219	1.471	6.071	1.27e-09	2	chr2:136294404:C:A	136294404	A	ADD	18915	1.388	0.02203	1.329	1.449	14.88	4.411e-50
2	chr2:136913185:C:T	136913185	T	ADD	13280	1.387	0.05513	1.245	1.545	5.932	2.998e-09	2	chr2:136913185:C:T	136913185	T	ADD	18915	1.264	0.02585	1.201	1.33	9.059	1.314e-19
2	chr2:136949811:T:C	136949811	C	ADD	13280	1.423	0.05549	1.276	1.586	6.351	2.138e-10	2	chr2:136949811:T:C	136949811	C	ADD	18915	1.288	0.02615	1.223	1.355	9.664	4.293e-22
2	chr2:137009624:G:A	137009624	A	ADD	13280	1.459	0.0572	1.305	1.633	6.609	3.86e-11	2	chr2:137009624:G:A	137009624	A	ADD	18915	1.335	0.02713	1.266	1.408	10.66	1.643e-26
3	chr3:57041866:A:G	57041866	A	ADD	13280	1.326	0.04802	1.207	1.457	5.875	4.224e-09	3	chr3:57041866:A:G	57041866	A	ADD	18915	1.171	0.0218	1.122	1.223	7.259	3.891e-13
3	chr3:57219295:G:T	57219295	T	ADD	13280	1.385	0.05889	1.234	1.555	5.536	3.09e-08	3	chr3:57219295:G:T	57219295	T	ADD	18915	1.243	0.02811	1.176	1.313	7.725	1.116e-14
3	chr3:57259774:A:G	57259774	G	ADD	13280	1.417	0.05946	1.261	1.593	5.867	4.442e-09	3	chr3:57259774:A:G	57259774	G	ADD	18915	1.26	0.02844	1.192	1.333	8.133	4.172e-16
3	chr3:57261086:G:A	57261086	A	ADD	13280	1.383	0.05896	1.232	1.553	5.505	3.688e-08	3	chr3:57261086:G:A	57261086	A	ADD	18915	1.251	0.02814	1.184	1.322	7.973	1.549e-15
3	chr3:57261601:C:G	57261601	G	ADD	13280	1.394	0.05909	1.242	1.565	5.623	1.877e-08	3	chr3:57261601:C:G	57261601	G	ADD	18915	1.251	0.02825	1.184	1.322	7.93	2.191e-15
3	chr3:57261924:A:G	57261924	G	ADD	13280	1.394	0.05909	1.241	1.565	5.619	1.926e-08	3	chr3:57261924:A:G	57261924	G	ADD	18915	1.251	0.02825	1.183	1.322	7.92	2.375e-15
3	chr3:57263559:G:A	57263559	A	ADD	13280	1.396	0.0591	1.243	1.567	5.642	1.685e-08	3	chr3:57263559:G:A	57263559	A	ADD	18915	1.252	0.02825	1.185	1.324	7.961	1.707e-15
3	chr3:57263768:T:G	57263768	G	ADD	13280	1.406	0.05904	1.252	1.578	5.768	8.011e-09	3	chr3:57263768:T:G	57263768	G	ADD	18915	1.253	0.02827	1.186	1.325	7.987	1.387e-15
3	chr3:57269656:A:G	57269656	G	ADD	13280	1.418	0.05942	1.262	1.593	5.879	4.126e-09	3	chr3:57269656:A:G	57269656	G	ADD	18915	1.26	0.02843	1.191	1.332	8.122	4.6e-16
3	chr3:57274175:T:C	57274175	C	ADD	13280	1.384	0.0588	1.233	1.553	5.527	3.259e-08	3	chr3:57274175:T:C	57274175	C	ADD	18915	1.244	0.02806	1.178	1.315	7.787	6.858e-15
3	chr3:57277512:A:G	57277512	G	ADD	13280	1.378	0.05884	1.228	1.547	5.452	4.98e-08	3	chr3:57277512:A:G	57277512	G	ADD	18915	1.242	0.02807	1.175	1.312	7.713	1.232e-14
3	chr3:57286409:T:A	57286409	A	ADD	13280	1.379	0.05801	1.231	1.545	5.544	2.949e-08	3	chr3:57286409:T:A	57286409	A	ADD	18915	1.238	0.02767	1.172	1.307	7.705	1.312e-14
3	chr3:57294482:A:C	57294482	C	ADD	13280	1.391	0.05814	1.241	1.559	5.68	1.351e-08	3	chr3:57294482:A:C	57294482	C	ADD	18915	1.25	0.02773	1.184	1.32	8.058	7.726e-16
3	chr3:57294839:G:T	57294839	T	ADD	13280	1.391	0.05814	1.241	1.559	5.68	1.351e-08	3	chr3:57294839:G:T	57294839	T	ADD	18915	1.25	0.02773	1.184	1.32	8.058	7.726e-16
3	chr3:57295247:A:G	57295247	G	ADD	13280	1.389	0.05811	1.24	1.557	5.659	1.525e-08	3	chr3:57295247:A:G	57295247	G	ADD	18915	1.249	0.02772	1.183	1.319	8.016	1.092e-15
3	chr3:57297647:C:A	57297647	A	ADD	13280	1.382	0.05829	1.232	1.549	5.545	2.944e-08	3	chr3:57297647:C:A	57297647	A	ADD	18915	1.248	0.02778	1.182	1.318	7.976	1.517e-15
3	chr3:57301663:T:A	57301663	A	ADD	13280	1.379	0.05816	1.231	1.546	5.529	3.222e-08	3	chr3:57301663:T:A	57301663	A	ADD	18915	1.245	0.02774	1.179	1.315	7.898	2.825e-15
3	chr3:57302828:G:A	57302828	A	ADD	13280	1.378	0.05835	1.229	1.545	5.491	3.989e-08	3	chr3:57302828:G:A	57302828	A	ADD	18915	1.246	0.02779	1.18	1.315	7.903	2.725e-15
3	chr3:57305357:C:T	57305357	T	ADD	13280	1.373	0.05723	1.228	1.536	5.544	2.958e-08	3	chr3:57305357:C:T	57305357	T	ADD	18915	1.228	0.02713	1.164	1.295	7.569	3.748e-14
3	chr3:57345842:T:C	57345842	C	ADD	13280	1.377	0.05663	1.233	1.539	5.652	1.588e-08	3	chr3:57345842:T:C	57345842	C	ADD	18915	1.243	0.02674	1.18	1.31	8.142	3.893e-16
3	chr3:57373867:A:G	57373867	G	ADD	13280	0.647	0.07695	0.5564	0.7523	-5.659	1.525e-08	3	chr3:57373867:A:G	57373867	G	ADD	18915	0.7655	0.03197	0.719	0.815	-8.358	6.377e-17
3	chr3:64721593:G:A	64721593	A	ADD	13280	0.7537	0.04899	0.6847	0.8297	-5.772	7.852e-09	3	chr3:64721593:G:A	64721593	A	ADD	18915	0.8371	0.02186	0.802	0.8738	-8.134	4.169e-16
3	chr3:64722924:A:C	64722924	C	ADD	13280	0.7524	0.04901	0.6835	0.8282	-5.805	6.432e-09	3	chr3:64722924:A:C	64722924	C	ADD	18915	0.8358	0.02187	0.8007	0.8724	-8.203	2.339e-16
3	chr3:64724577:G:A	64724577	A	ADD	13280	0.7564	0.04899	0.6872	0.8326	-5.698	1.209e-08	3	chr3:64724577:G:A	64724577	A	ADD	18915	0.8388	0.02186	0.8037	0.8756	-8.04	8.985e-16
3	chr3:64734347:T:C	64734347	C	ADD	13280	0.7576	0.04896	0.6883	0.8339	-5.669	1.434e-08	3	chr3:64734347:T:C	64734347	C	ADD	18915	0.8347	0.02187	0.7997	0.8713	-8.261	1.443e-16
3	chr3:64736369:G:A	64736369	A	ADD	13280	0.7584	0.04898	0.689	0.8348	-5.647	1.63e-08	3	chr3:64736369:G:A	64736369	A	ADD	18915	0.8367	0.02187	0.8016	0.8734	-8.15	3.652e-16
4	chr4:92954497:A:G	92954497	G	ADD	13280	1.465	0.06939	1.278	1.678	5.499	3.812e-08	4	chr4:92954497:A:G	92954497	G	ADD	18915	1.218	0.03412	1.139	1.302	5.78	7.45e-09
4	chr4:137202848:G:A	137202848	A	ADD	13280	0.667	0.07318	0.5779	0.7699	-5.534	3.139e-08	4	chr4:137202848:G:A	137202848	A	ADD	18915	0.7769	0.03059	0.7317	0.8249	-8.251	1.573e-16
4	chr4:137204731:T:C	137204731	C	ADD	13280	0.6672	0.07318	0.5781	0.7701	-5.53	3.208e-08	4	chr4:137204731:T:C	137204731	C	ADD	18915	0.7767	0.0306	0.7315	0.8247	-8.259	1.464e-16
4	chr4:137225075:G:A	137225075	A	ADD	13280	0.6911	0.06726	0.6058	0.7885	-5.493	3.962e-08	4	chr4:137225075:G:A	137225075	A	ADD	18915	0.7733	0.02866	0.731	0.8179	-8.972	2.902e-19
4	chr4:137226648:G:A	137226648	A	ADD	13280	0.6832	0.06774	0.5982	0.7802	-5.624	1.863e-08	4	chr4:137226648:G:A	137226648	A	ADD	18915	0.7664	0.02881	0.7243	0.8109	-9.236	2.562e-20
4	chr4:137228466:T:C	137228466	C	ADD	13280	0.6804	0.06784	0.5957	0.7772	-5.675	1.383e-08	4	chr4:137228466:T:C	137228466	C	ADD	18915	0.7649	0.02882	0.7229	0.8093	-9.299	1.415e-20
4	chr4:137228481:TATC:T	137228481	T	ADD	13280	0.6815	0.06782	0.5967	0.7784	-5.654	1.569e-08	4	chr4:137228481:TATC:T	137228481	T	ADD	18915	0.7657	0.02882	0.7236	0.8102	-9.263	1.987e-20
4	chr4:137229450:C:G	137229450	G	ADD	13280	0.6804	0.06784	0.5957	0.7772	-5.675	1.383e-08	4	chr4:137229450:C:G	137229450	G	ADD	18915	0.7649	0.02882	0.7229	0.8093	-9.299	1.415e-20
5	chr5:80384899:G:A	80384899	G	ADD	13280	1.299	0.04785	1.183	1.427	5.47	4.5e-08	5	chr5:80384899:G:A	80384899	G	ADD	18915	1.192	0.0217	1.143	1.244	8.102	5.401e-16
6	chr6:25317524:T:C	25317524	C	ADD	13280	1.702	0.09576	1.411	2.054	5.554	2.787e-08	6	chr6:25317524:T:C	25317524	C	ADD	18915	1.757	0.04591	1.606	1.922	12.27	1.28e-34
6	chr6:25338598:A:T	25338598	T	ADD	13280	1.422	0.06274	1.258	1.608	5.615	1.964e-08	6	chr6:25338598:A:T	25338598	T	ADD	18915	1.297	0.02999	1.223	1.376	8.676	4.092e-18
6	chr6:25343216:T:A	25343216	A	ADD	13280	1.7	0.09249	1.418	2.038	5.737	9.638e-09	6	chr6:25343216:T:A	25343216	A	ADD	18915	1.766	0.04461	1.618	1.927	12.75	3.205e-37
6	chr6:25356122:A:G	25356122	G	ADD	13280	1.678	0.09089	1.404	2.005	5.693	1.25e-08	6	chr6:25356122:A:G	25356122	G	ADD	18915	1.785	0.04372	1.639	1.945	13.26	4.161e-40
6	chr6:25365660:C:T	25365660	T	ADD	13280	1.691	0.09101	1.415	2.021	5.772	7.838e-09	6	chr6:25365660:C:T	25365660	T	ADD	18915	1.798	0.04375	1.65	1.959	13.41	5.496e-41
6	chr6:25371141:A:T	25371141	T	ADD	13280	1.749	0.09213	1.46	2.095	6.065	1.319e-09	6	chr6:25371141:A:T	25371141	T	ADD	18915	1.812	0.04455	1.66	1.977	13.34	1.374e-40
6	chr6:25384133:C:T	25384133	T	ADD	13280	1.687	0.09077	1.412	2.015	5.758	8.515e-09	6	chr6:25384133:C:T	25384133	T	ADD	18915	1.792	0.04365	1.645	1.952	13.36	9.81e-41
6	chr6:25412583:G:A	25412583	G	ADD	13280	1.418	0.06313	1.253	1.605	5.533	3.154e-08	6	chr6:25412583:G:A	25412583	G	ADD	18915	1.281	0.03026	1.207	1.359	8.186	2.69e-16
6	chr6:25412759:T:C	25412759	T	ADD	13280	1.44	0.06387	1.27	1.632	5.705	1.163e-08	6	chr6:25412759:T:C	25412759	T	ADD	18915	1.313	0.03065	1.237	1.394	8.886	6.312e-19
6	chr6:25417195:G:T	25417195	G	ADD	13280	2.08	0.08046	1.776	2.435	9.101	8.956e-20	6	chr6:25417195:G:T	25417195	G	ADD	18915	1.936	0.04093	1.787	2.098	16.14	1.245e-58
6	chr6:25418866:T:C	25418866	T	ADD	13280	2.003	0.07973	1.713	2.341	8.71	3.049e-18	6	chr6:25418866:T:C	25418866	T	ADD	18915	1.85	0.04023	1.71	2.002	15.29	8.3e-53
6	chr6:25419090:A:G	25419090	A	ADD	13280	1.438	0.06654	1.262	1.639	5.461	4.722e-08	6	chr6:25419090:A:G	25419090	A	ADD	18915	1.496	0.03115	1.407	1.59	12.93	3.233e-38
6	chr6:25420116:C:G	25420116	C	ADD	13280	2.001	0.07973	1.712	2.34	8.702	3.267e-18	6	chr6:25420116:C:G	25420116	C	ADD	18915	1.851	0.04022	1.71	2.002	15.3	7.28e-53
6	chr6:25423963:A:G	25423963	A	ADD	13280	2.001	0.07973	1.712	2.34	8.702	3.267e-18	6	chr6:25423963:A:G	25423963	A	ADD	18915	1.851	0.04022	1.71	2.002	15.3	7.28e-53
6	chr6:25424099:G:A	25424099	G	ADD	13280	2.001	0.07973	1.712	2.34	8.702	3.267e-18	6	chr6:25424099:G:A	25424099	G	ADD	18915	1.851	0.04022	1.71	2.002	15.3	7.28e-53
6	chr6:25425298:A:G	25425298	A	ADD	13280	1.986	0.07987	1.699	2.323	8.594	8.429e-18	6	chr6:25425298:A:G	25425298	A	ADD	18915	1.845	0.04021	1.705	1.996	15.23	2.146e-52
6	chr6:25429921:T:C	25429921	T	ADD	13280	1.66	0.07511	1.433	1.923	6.747	1.505e-11	6	chr6:25429921:T:C	25429921	T	ADD	18915	1.575	0.03667	1.466	1.692	12.38	3.186e-35
6	chr6:25449798:C:A	25449798	C	ADD	13280	2.058	0.07984	1.76	2.407	9.041	1.553e-19	6	chr6:25449798:C:A	25449798	C	ADD	18915	1.909	0.04051	1.763	2.066	15.96	2.514e-57
6	chr6:25463880:T:C	25463880	C	ADD	13280	2.092	0.07957	1.79	2.445	9.275	1.771e-20	6	chr6:25463880:T:C	25463880	C	ADD	18915	1.943	0.04045	1.795	2.103	16.42	1.335e-60
6	chr6:25480100:T:G	25480100	G	ADD	13280	2.188	0.0798	1.871	2.558	9.811	1.015e-22	6	chr6:25480100:T:G	25480100	G	ADD	18915	2.005	0.04104	1.85	2.173	16.95	1.836e-64
6	chr6:25513951:G:A	25513951	A	ADD	13280	2.186	0.07879	1.873	2.551	9.926	3.218e-23	6	chr6:25513951:G:A	25513951	A	ADD	18915	1.998	0.04053	1.845	2.163	17.07	2.508e-65
6	chr6:25588587:C:T	25588587	T	ADD	13280	1.804	0.07298	1.563	2.081	8.084	6.292e-16	6	chr6:25588587:C:T	25588587	T	ADD	18915	1.647	0.03621	1.534	1.768	13.77	3.686e-43
6	chr6:25684378:C:T	25684378	T	ADD	13280	2.009	0.07663	1.729	2.334	9.103	8.82e-20	6	chr6:25684378:C:T	25684378	T	ADD	18915	1.938	0.03857	1.797	2.09	17.15	6.263e-66
6	chr6:25700114:G:A	25700114	A	ADD	13280	1.596	0.07004	1.392	1.831	6.679	2.405e-11	6	chr6:25700114:G:A	25700114	A	ADD	18915	1.505	0.03383	1.409	1.609	12.09	1.132e-33
6	chr6:25706138:T:C	25706138	C	ADD	13280	1.328	0.05154	1.2	1.469	5.499	3.814e-08	6	chr6:25706138:T:C	25706138	C	ADD	18915	1.153	0.02416	1.099	1.209	5.88	4.113e-09
6	chr6:25706318:C:T	25706318	T	ADD	13280	1.328	0.05154	1.2	1.469	5.499	3.814e-08	6	chr6:25706318:C:T	25706318	T	ADD	18915	1.153	0.02416	1.099	1.209	5.88	4.113e-09
6	chr6:25707408:T:A	25707408	A	ADD	13280	1.328	0.05154	1.2	1.469	5.499	3.814e-08	6	chr6:25707408:T:A	25707408	A	ADD	18915	1.152	0.02416	1.099	1.208	5.864	4.529e-09
6	chr6:25710182:C:T	25710182	T	ADD	13280	1.328	0.05152	1.2	1.469	5.501	3.782e-08	6	chr6:25710182:C:T	25710182	T	ADD	18915	1.152	0.02415	1.099	1.208	5.872	4.314e-09
6	chr6:25710343:G:A	25710343	A	ADD	13280	2.116	0.07613	1.823	2.457	9.848	7.004e-23	6	chr6:25710343:G:A	25710343	A	ADD	18915	1.985	0.03882	1.839	2.141	17.66	8.974e-70
6	chr6:25714731:A:G	25714731	G	ADD	13280	2.054	0.07563	1.771	2.383	9.52	1.735e-21	6	chr6:25714731:A:G	25714731	G	ADD	18915	1.931	0.03835	1.792	2.082	17.17	4.759e-66
6	chr6:25725458:T:C	25725458	C	ADD	13280	1.329	0.0515	1.202	1.471	5.53	3.203e-08	6	chr6:25725458:T:C	25725458	C	ADD	18915	1.152	0.02415	1.099	1.208	5.87	4.357e-09
6	chr6:25726393:C:T	25726393	T	ADD	13280	1.328	0.05148	1.201	1.469	5.51	3.584e-08	6	chr6:25726393:C:T	25726393	T	ADD	18915	1.15	0.02414	1.097	1.205	5.778	7.544e-09
6	chr6:25727948:C:T	25727948	T	ADD	13280	1.331	0.0515	1.203	1.473	5.554	2.792e-08	6	chr6:25727948:C:T	25727948	T	ADD	18915	1.154	0.02415	1.101	1.21	5.946	2.745e-09
6	chr6:25736228:G:A	25736228	A	ADD	13280	1.33	0.05151	1.202	1.471	5.53	3.198e-08	6	chr6:25736228:G:A	25736228	A	ADD	18915	1.154	0.02414	1.101	1.21	5.947	2.732e-09
6	chr6:25750565:C:A	25750565	A	ADD	13280	1.33	0.05155	1.202	1.471	5.529	3.226e-08	6	chr6:25750565:C:A	25750565	A	ADD	18915	1.15	0.02421	1.097	1.206	5.79	7.056e-09
6	chr6:25758742:CT:C	25758742	CT	ADD	13280	1.506	0.06256	1.332	1.702	6.541	6.118e-11	6	chr6:25758742:CT:C	25758742	CT	ADD	18915	1.277	0.0304	1.203	1.355	8.034	9.405e-16
6	chr6:25760981:T:C	25760981	T	ADD	13280	1.728	0.07136	1.502	1.987	7.665	1.795e-14	6	chr6:25760981:T:C	25760981	T	ADD	18915	1.667	0.03505	1.556	1.785	14.57	4.162e-48
6	chr6:25763964:A:G	25763964	A	ADD	13280	1.726	0.07136	1.501	1.985	7.65	2.011e-14	6	chr6:25763964:A:G	25763964	A	ADD	18915	1.667	0.03503	1.556	1.785	14.58	3.501e-48
6	chr6:25767209:G:A	25767209	G	ADD	13280	1.715	0.0712	1.491	1.971	7.573	3.652e-14	6	chr6:25767209:G:A	25767209	G	ADD	18915	1.659	0.03495	1.549	1.776	14.48	1.642e-47
6	chr6:25768796:T:C	25768796	T	ADD	13280	1.726	0.07136	1.501	1.985	7.65	2.011e-14	6	chr6:25768796:T:C	25768796	T	ADD	18915	1.667	0.03503	1.556	1.785	14.58	3.501e-48
6	chr6:25769121:T:C	25769121	T	ADD	13280	1.493	0.06692	1.309	1.702	5.986	2.152e-09	6	chr6:25769121:T:C	25769121	T	ADD	18915	1.403	0.03218	1.317	1.494	10.52	6.997e-26
6	chr6:25769380:G:C	25769380	G	ADD	13280	1.487	0.06699	1.304	1.695	5.918	3.251e-09	6	chr6:25769380:G:C	25769380	G	ADD	18915	1.402	0.03218	1.316	1.493	10.5	8.687e-26
6	chr6:25772411:G:C	25772411	G	ADD	13280	1.394	0.06069	1.238	1.57	5.472	4.44e-08	6	chr6:25772411:G:C	25772411	G	ADD	18915	1.256	0.02889	1.187	1.329	7.887	3.091e-15
6	chr6:25773902:C:T	25773902	C	ADD	13280	1.726	0.07136	1.501	1.985	7.65	2.011e-14	6	chr6:25773902:C:T	25773902	C	ADD	18915	1.668	0.03502	1.557	1.786	14.61	2.561e-48
6	chr6:25775342:T:A	25775342	T	ADD	13280	1.716	0.07119	1.492	1.973	7.582	3.391e-14	6	chr6:25775342:T:A	25775342	T	ADD	18915	1.661	0.03495	1.551	1.778	14.51	1.006e-47
6	chr6:25775832:T:C	25775832	T	ADD	13280	1.716	0.07119	1.492	1.973	7.582	3.391e-14	6	chr6:25775832:T:C	25775832	T	ADD	18915	1.661	0.03495	1.551	1.778	14.51	1.006e-47
6	chr6:25777269:A:T	25777269	A	ADD	13280	1.716	0.07119	1.492	1.973	7.582	3.391e-14	6	chr6:25777269:A:T	25777269	A	ADD	18915	1.661	0.03495	1.551	1.778	14.51	1.006e-47
6	chr6:25780583:A:G	25780583	A	ADD	13280	1.493	0.06691	1.31	1.703	5.994	2.047e-09	6	chr6:25780583:A:G	25780583	A	ADD	18915	1.404	0.03218	1.318	1.496	10.55	5.016e-26
6	chr6:25782086:T:G	25782086	T	ADD	13280	1.493	0.06691	1.31	1.703	5.994	2.047e-09	6	chr6:25782086:T:G	25782086	T	ADD	18915	1.404	0.03218	1.318	1.496	10.55	5.016e-26
6	chr6:25785998:T:C	25785998	C	ADD	13280	2.086	0.07598	1.797	2.421	9.675	3.869e-22	6	chr6:25785998:T:C	25785998	C	ADD	18915	1.977	0.03863	1.833	2.132	17.64	1.222e-69
6	chr6:25790150:T:C	25790150	C	ADD	13280	1.782	0.07206	1.548	2.053	8.02	1.061e-15	6	chr6:25790150:T:C	25790150	C	ADD	18915	1.681	0.03566	1.568	1.803	14.57	4.268e-48
6	chr6:25792540:C:T	25792540	T	ADD	13280	1.769	0.07206	1.536	2.037	7.912	2.532e-15	6	chr6:25792540:C:T	25792540	T	ADD	18915	1.677	0.0356	1.564	1.798	14.52	8.576e-48
6	chr6:25803484:A:G	25803484	G	ADD	13280	1.775	0.07197	1.542	2.044	7.975	1.529e-15	6	chr6:25803484:A:G	25803484	G	ADD	18915	1.677	0.03558	1.564	1.798	14.54	7.196e-48
6	chr6:25808515:A:T	25808515	T	ADD	13280	1.783	0.07188	1.549	2.053	8.044	8.674e-16	6	chr6:25808515:A:T	25808515	T	ADD	18915	1.681	0.03555	1.567	1.802	14.6	2.71e-48
6	chr6:25808990:A:G	25808990	G	ADD	13280	1.775	0.07197	1.542	2.044	7.976	1.512e-15	6	chr6:25808990:A:G	25808990	G	ADD	18915	1.677	0.03558	1.564	1.798	14.54	7.155e-48
6	chr6:25809249:G:A	25809249	A	ADD	13280	1.788	0.07178	1.553	2.058	8.094	5.752e-16	6	chr6:25809249:G:A	25809249	A	ADD	18915	1.679	0.03555	1.566	1.8	14.57	4.433e-48
6	chr6:25809523:A:G	25809523	G	ADD	13280	1.775	0.07197	1.542	2.044	7.976	1.512e-15	6	chr6:25809523:A:G	25809523	G	ADD	18915	1.677	0.03558	1.564	1.798	14.54	7.155e-48
6	chr6:25812413:T:C	25812413	C	ADD	13280	1.779	0.07206	1.545	2.049	7.998	1.268e-15	6	chr6:25812413:T:C	25812413	C	ADD	18915	1.68	0.03561	1.567	1.802	14.57	4.183e-48
6	chr6:25817568:AT:A	25817568	A	ADD	13280	1.761	0.07198	1.529	2.028	7.86	3.847e-15	6	chr6:25817568:AT:A	25817568	A	ADD	18915	1.672	0.03554	1.559	1.792	14.46	2.192e-47
6	chr6:25820996:C:T	25820996	T	ADD	13280	1.761	0.07198	1.529	2.028	7.86	3.847e-15	6	chr6:25820996:C:T	25820996	T	ADD	18915	1.672	0.03554	1.559	1.792	14.46	2.192e-47
6	chr6:25821352:C:T	25821352	T	ADD	13280	1.761	0.07198	1.529	2.028	7.86	3.847e-15	6	chr6:25821352:C:T	25821352	T	ADD	18915	1.672	0.03554	1.559	1.792	14.46	2.192e-47
6	chr6:25821764:TATACA:T	25821764	T	ADD	13280	1.76	0.07189	1.529	2.027	7.866	3.655e-15	6	chr6:25821764:TATACA:T	25821764	T	ADD	18915	1.67	0.03552	1.557	1.79	14.43	3.233e-47
6	chr6:25821906:GA:G	25821906	G	ADD	13280	1.76	0.07189	1.529	2.027	7.866	3.655e-15	6	chr6:25821906:GA:G	25821906	G	ADD	18915	1.67	0.03552	1.557	1.79	14.43	3.233e-47
6	chr6:25822433:C:T	25822433	T	ADD	13280	2.097	0.07611	1.806	2.434	9.729	2.268e-22	6	chr6:25822433:C:T	25822433	T	ADD	18915	2	0.03873	1.853	2.157	17.89	1.362e-71
6	chr6:25828554:A:T	25828554	T	ADD	13280	1.762	0.07189	1.531	2.029	7.881	3.235e-15	6	chr6:25828554:A:T	25828554	T	ADD	18915	1.669	0.03553	1.557	1.789	14.42	4.09e-47
6	chr6:25832782:T:C	25832782	C	ADD	13280	1.762	0.07189	1.531	2.029	7.881	3.235e-15	6	chr6:25832782:T:C	25832782	C	ADD	18915	1.669	0.03553	1.557	1.789	14.42	4.09e-47
6	chr6:25836699:C:G	25836699	G	ADD	13280	1.762	0.07189	1.531	2.029	7.881	3.235e-15	6	chr6:25836699:C:G	25836699	G	ADD	18915	1.669	0.03553	1.557	1.789	14.42	4.09e-47
6	chr6:25846153:A:T	25846153	T	ADD	13280	2.074	0.07547	1.789	2.404	9.663	4.31e-22	6	chr6:25846153:A:T	25846153	T	ADD	18915	1.967	0.03846	1.824	2.121	17.59	2.976e-69
6	chr6:25847797:T:C	25847797	C	ADD	13280	1.765	0.07184	1.534	2.032	7.912	2.539e-15	6	chr6:25847797:T:C	25847797	C	ADD	18915	1.674	0.03554	1.561	1.795	14.49	1.347e-47
6	chr6:25851110:G:A	25851110	A	ADD	13280	1.768	0.07188	1.536	2.036	7.929	2.201e-15	6	chr6:25851110:G:A	25851110	A	ADD	18915	1.676	0.03556	1.563	1.797	14.52	8.465e-48
6	chr6:25854416:C:A	25854416	A	ADD	13280	1.766	0.07188	1.534	2.034	7.915	2.464e-15	6	chr6:25854416:C:A	25854416	A	ADD	18915	1.676	0.03555	1.563	1.797	14.52	9.21e-48
6	chr6:25860352:G:A	25860352	A	ADD	13280	1.768	0.07197	1.535	2.035	7.916	2.46e-15	6	chr6:25860352:G:A	25860352	A	ADD	18915	1.679	0.03557	1.566	1.8	14.56	5.094e-48
6	chr6:25862790:TGAAAA:T	25862790	T	ADD	13280	1.768	0.07197	1.535	2.035	7.916	2.46e-15	6	chr6:25862790:TGAAAA:T	25862790	T	ADD	18915	1.679	0.03557	1.566	1.8	14.56	5.094e-48
6	chr6:25864590:C:T	25864590	T	ADD	13280	2.1	0.07611	1.809	2.437	9.746	1.923e-22	6	chr6:25864590:C:T	25864590	T	ADD	18915	2.006	0.03873	1.859	2.164	17.97	3.519e-72
6	chr6:25864654:G:C	25864654	C	ADD	13280	1.49	0.06675	1.307	1.698	5.973	2.327e-09	6	chr6:25864654:G:C	25864654	C	ADD	18915	1.466	0.03179	1.378	1.561	12.04	2.077e-33
6	chr6:25866004:T:A	25866004	A	ADD	13280	1.826	0.07322	1.582	2.108	8.223	1.983e-16	6	chr6:25866004:T:A	25866004	A	ADD	18915	1.747	0.03627	1.627	1.876	15.38	2.128e-53
6	chr6:25866015:A:T	25866015	T	ADD	13280	1.826	0.07322	1.582	2.108	8.223	1.983e-16	6	chr6:25866015:A:T	25866015	T	ADD	18915	1.747	0.03627	1.627	1.876	15.38	2.128e-53
6	chr6:25866707:T:C	25866707	C	ADD	13280	2.069	0.07595	1.783	2.401	9.572	1.053e-21	6	chr6:25866707:T:C	25866707	C	ADD	18915	1.984	0.0386	1.839	2.14	17.75	1.799e-70
6	chr6:25872351:A:G	25872351	G	ADD	13280	1.682	0.0694	1.468	1.928	7.495	6.617e-14	6	chr6:25872351:A:G	25872351	G	ADD	18915	1.588	0.03386	1.486	1.697	13.66	1.757e-42
6	chr6:25873518:C:A	25873518	A	ADD	13280	1.767	0.07188	1.535	2.035	7.922	2.34e-15	6	chr6:25873518:C:A	25873518	A	ADD	18915	1.675	0.03556	1.562	1.796	14.51	1.037e-47
6	chr6:25874195:G:A	25874195	A	ADD	13280	2.084	0.0771	1.792	2.424	9.523	1.682e-21	6	chr6:25874195:G:A	25874195	A	ADD	18915	2.001	0.03916	1.854	2.161	17.72	3.084e-70
6	chr6:25874856:T:C	25874856	C	ADD	13280	2.072	0.07547	1.787	2.403	9.654	4.71e-22	6	chr6:25874856:T:C	25874856	C	ADD	18915	1.972	0.03844	1.829	2.126	17.66	8.003e-70
6	chr6:25875339:CTGTAT:C	25875339	C	ADD	13280	1.775	0.07179	1.542	2.043	7.992	1.325e-15	6	chr6:25875339:CTGTAT:C	25875339	C	ADD	18915	1.682	0.03554	1.569	1.803	14.63	1.907e-48
6	chr6:25884291:G:A	25884291	A	ADD	13280	2.05	0.07569	1.768	2.378	9.485	2.415e-21	6	chr6:25884291:G:A	25884291	A	ADD	18915	1.984	0.03846	1.84	2.139	17.82	5.296e-71
6	chr6:25885586:C:T	25885586	T	ADD	13280	1.528	0.06738	1.339	1.743	6.288	3.206e-10	6	chr6:25885586:C:T	25885586	T	ADD	18915	1.494	0.03232	1.402	1.592	12.42	2.047e-35
6	chr6:25886349:T:C	25886349	C	ADD	13280	1.584	0.06873	1.384	1.812	6.69	2.238e-11	6	chr6:25886349:T:C	25886349	C	ADD	18915	1.523	0.03325	1.427	1.625	12.65	1.19e-36
6	chr6:25886989:A:C	25886989	C	ADD	13280	1.583	0.06873	1.383	1.811	6.683	2.343e-11	6	chr6:25886989:A:C	25886989	C	ADD	18915	1.522	0.03324	1.426	1.624	12.63	1.401e-36
6	chr6:25889478:A:G	25889478	G	ADD	13280	1.617	0.06941	1.411	1.852	6.922	4.447e-12	6	chr6:25889478:A:G	25889478	G	ADD	18915	1.532	0.03375	1.434	1.637	12.64	1.326e-36
6	chr6:25890428:A:G	25890428	G	ADD	13280	1.584	0.06873	1.384	1.812	6.691	2.219e-11	6	chr6:25890428:A:G	25890428	G	ADD	18915	1.522	0.03326	1.426	1.624	12.63	1.493e-36
6	chr6:25891129:A:T	25891129	T	ADD	13280	1.333	0.04924	1.21	1.468	5.833	5.446e-09	6	chr6:25891129:A:T	25891129	T	ADD	18915	1.24	0.02279	1.186	1.297	9.443	3.634e-21
6	chr6:25894381:G:A	25894381	A	ADD	13280	1.68	0.07041	1.464	1.929	7.37	1.712e-13	6	chr6:25894381:G:A	25894381	A	ADD	18915	1.592	0.03436	1.488	1.703	13.53	9.825e-42
6	chr6:25896679:A:G	25896679	G	ADD	13280	1.681	0.07041	1.464	1.93	7.378	1.601e-13	6	chr6:25896679:A:G	25896679	G	ADD	18915	1.593	0.03436	1.489	1.704	13.55	8.309e-42
6	chr6:25900905:C:T	25900905	T	ADD	13280	1.672	0.07046	1.456	1.919	7.293	3.031e-13	6	chr6:25900905:C:T	25900905	T	ADD	18915	1.591	0.03435	1.488	1.702	13.53	1.056e-41
6	chr6:25902819:A:G	25902819	G	ADD	13280	1.639	0.06968	1.43	1.879	7.091	1.334e-12	6	chr6:25902819:A:G	25902819	G	ADD	18915	1.579	0.03377	1.478	1.687	13.52	1.184e-41
6	chr6:25904424:A:C	25904424	C	ADD	13280	1.641	0.06831	1.435	1.876	7.247	4.269e-13	6	chr6:25904424:A:C	25904424	C	ADD	18915	1.546	0.03316	1.449	1.65	13.14	1.838e-39
6	chr6:25904883:G:A	25904883	A	ADD	13280	1.64	0.06968	1.431	1.88	7.102	1.225e-12	6	chr6:25904883:G:A	25904883	A	ADD	18915	1.58	0.03377	1.479	1.688	13.55	8.392e-42
6	chr6:25908938:A:C	25908938	C	ADD	13280	1.639	0.06968	1.43	1.879	7.091	1.334e-12	6	chr6:25908938:A:C	25908938	C	ADD	18915	1.579	0.03377	1.478	1.687	13.52	1.184e-41
6	chr6:25914625:G:A	25914625	A	ADD	13280	1.638	0.06969	1.429	1.877	7.079	1.453e-12	6	chr6:25914625:G:A	25914625	A	ADD	18915	1.577	0.03376	1.476	1.685	13.5	1.668e-41
6	chr6:25917799:A:C	25917799	C	ADD	13280	1.67	0.07046	1.455	1.918	7.281	3.315e-13	6	chr6:25917799:A:C	25917799	C	ADD	18915	1.59	0.03434	1.486	1.701	13.5	1.498e-41
6	chr6:25918107:T:C	25918107	C	ADD	13280	1.638	0.06969	1.429	1.877	7.079	1.453e-12	6	chr6:25918107:T:C	25918107	C	ADD	18915	1.577	0.03376	1.476	1.685	13.5	1.668e-41
6	chr6:25918245:C:T	25918245	T	ADD	13280	1.656	0.06883	1.447	1.895	7.326	2.376e-13	6	chr6:25918245:C:T	25918245	T	ADD	18915	1.588	0.03347	1.487	1.696	13.82	2e-43
6	chr6:25918627:G:A	25918627	A	ADD	13280	2.041	0.0758	1.759	2.367	9.409	5.011e-21	6	chr6:25918627:G:A	25918627	A	ADD	18915	1.983	0.03846	1.839	2.138	17.8	7.701e-71
6	chr6:25919203:T:A	25919203	A	ADD	13280	1.667	0.07059	1.452	1.914	7.241	4.459e-13	6	chr6:25919203:T:A	25919203	A	ADD	18915	1.595	0.03436	1.491	1.706	13.59	4.489e-42
6	chr6:25925268:C:T	25925268	T	ADD	13280	1.67	0.07044	1.454	1.917	7.279	3.358e-13	6	chr6:25925268:C:T	25925268	T	ADD	18915	1.591	0.03431	1.488	1.702	13.54	9.517e-42
6	chr6:25925406:G:A	25925406	A	ADD	13280	1.641	0.06966	1.432	1.881	7.114	1.128e-12	6	chr6:25925406:G:A	25925406	A	ADD	18915	1.578	0.03376	1.477	1.686	13.51	1.344e-41
6	chr6:25925759:G:A	25925759	A	ADD	13280	1.641	0.06966	1.432	1.881	7.114	1.128e-12	6	chr6:25925759:G:A	25925759	A	ADD	18915	1.578	0.03376	1.477	1.686	13.51	1.344e-41
6	chr6:25928547:G:A	25928547	A	ADD	13280	1.668	0.0704	1.453	1.915	7.269	3.62e-13	6	chr6:25928547:G:A	25928547	A	ADD	18915	1.589	0.0343	1.486	1.699	13.5	1.611e-41
6	chr6:25929860:G:A	25929860	A	ADD	13280	2.075	0.07584	1.789	2.408	9.627	6.176e-22	6	chr6:25929860:G:A	25929860	A	ADD	18915	2.007	0.03856	1.86	2.164	18.06	6.59e-73
6	chr6:25930792:G:A	25930792	A	ADD	13280	1.668	0.0704	1.453	1.915	7.269	3.62e-13	6	chr6:25930792:G:A	25930792	A	ADD	18915	1.589	0.0343	1.486	1.699	13.5	1.611e-41
6	chr6:25931729:A:C	25931729	C	ADD	13280	1.629	0.06967	1.421	1.868	7.007	2.43e-12	6	chr6:25931729:A:C	25931729	C	ADD	18915	1.573	0.03373	1.473	1.681	13.43	3.898e-41
6	chr6:25933871:A:T	25933871	T	ADD	13280	1.666	0.07035	1.452	1.913	7.26	3.885e-13	6	chr6:25933871:A:T	25933871	T	ADD	18915	1.587	0.03429	1.484	1.698	13.47	2.272e-41
6	chr6:25934999:C:A	25934999	A	ADD	13280	1.667	0.07035	1.452	1.913	7.264	3.745e-13	6	chr6:25934999:C:A	25934999	A	ADD	18915	1.59	0.03429	1.487	1.701	13.53	1.064e-41
6	chr6:25935261:A:G	25935261	G	ADD	13280	1.68	0.06995	1.465	1.927	7.416	1.209e-13	6	chr6:25935261:A:G	25935261	G	ADD	18915	1.587	0.03418	1.484	1.697	13.51	1.33e-41
6	chr6:25935363:C:T	25935363	T	ADD	13280	2.025	0.07483	1.749	2.345	9.429	4.156e-21	6	chr6:25935363:C:T	25935363	T	ADD	18915	1.957	0.03798	1.816	2.108	17.68	6.284e-70
6	chr6:25937424:G:A	25937424	A	ADD	13280	1.671	0.07034	1.455	1.917	7.295	2.977e-13	6	chr6:25937424:G:A	25937424	A	ADD	18915	1.59	0.03431	1.487	1.701	13.52	1.205e-41
6	chr6:25938539:T:A	25938539	A	ADD	13280	2.048	0.07559	1.766	2.375	9.482	2.485e-21	6	chr6:25938539:T:A	25938539	A	ADD	18915	1.987	0.03836	1.843	2.142	17.9	1.175e-71
6	chr6:25943006:C:A	25943006	A	ADD	13280	1.687	0.06986	1.471	1.935	7.489	6.944e-14	6	chr6:25943006:C:A	25943006	A	ADD	18915	1.588	0.03417	1.485	1.698	13.53	9.932e-42
6	chr6:25943418:G:C	25943418	C	ADD	13280	1.687	0.06986	1.471	1.934	7.482	7.328e-14	6	chr6:25943418:G:C	25943418	C	ADD	18915	1.587	0.03417	1.484	1.697	13.52	1.189e-41
6	chr6:25944575:G:A	25944575	A	ADD	13280	1.687	0.06986	1.471	1.934	7.482	7.328e-14	6	chr6:25944575:G:A	25944575	A	ADD	18915	1.587	0.03417	1.484	1.697	13.52	1.189e-41
6	chr6:25946399:A:G	25946399	G	ADD	13280	1.681	0.06988	1.466	1.927	7.431	1.078e-13	6	chr6:25946399:A:G	25946399	G	ADD	18915	1.585	0.03414	1.482	1.694	13.48	2.032e-41
6	chr6:25947031:G:C	25947031	C	ADD	13280	1.687	0.06986	1.471	1.934	7.482	7.328e-14	6	chr6:25947031:G:C	25947031	C	ADD	18915	1.587	0.03417	1.484	1.697	13.52	1.189e-41
6	chr6:25955513:C:T	25955513	T	ADD	13280	1.675	0.07026	1.459	1.922	7.338	2.163e-13	6	chr6:25955513:C:T	25955513	T	ADD	18915	1.592	0.03428	1.489	1.703	13.57	5.961e-42
6	chr6:25957054:C:T	25957054	T	ADD	13280	1.678	0.07025	1.462	1.926	7.369	1.716e-13	6	chr6:25957054:C:T	25957054	T	ADD	18915	1.591	0.0343	1.488	1.702	13.54	8.99e-42
6	chr6:25961124:C:T	25961124	T	ADD	13280	1.86	0.07211	1.615	2.142	8.605	7.639e-18	6	chr6:25961124:C:T	25961124	T	ADD	18915	1.751	0.03599	1.632	1.879	15.56	1.26e-54
6	chr6:25962076:C:T	25962076	T	ADD	13280	1.859	0.07211	1.614	2.141	8.597	8.179e-18	6	chr6:25962076:C:T	25962076	T	ADD	18915	1.75	0.03598	1.631	1.878	15.55	1.571e-54
6	chr6:25962723:C:A	25962723	A	ADD	13280	1.687	0.06986	1.471	1.934	7.482	7.328e-14	6	chr6:25962723:C:A	25962723	A	ADD	18915	1.587	0.03417	1.484	1.697	13.52	1.189e-41
6	chr6:25973976:A:G	25973976	G	ADD	13280	1.594	0.0684	1.394	1.823	6.815	9.397e-12	6	chr6:25973976:A:G	25973976	G	ADD	18915	1.51	0.03302	1.416	1.611	12.49	9e-36
6	chr6:25975441:A:G	25975441	G	ADD	13280	1.592	0.06842	1.392	1.82	6.792	1.106e-11	6	chr6:25975441:A:G	25975441	G	ADD	18915	1.509	0.03303	1.414	1.61	12.46	1.274e-35
6	chr6:25975871:A:G	25975871	G	ADD	13280	1.594	0.0684	1.394	1.823	6.815	9.397e-12	6	chr6:25975871:A:G	25975871	G	ADD	18915	1.51	0.03302	1.416	1.611	12.49	9e-36
6	chr6:25975937:C:T	25975937	T	ADD	13280	1.594	0.06843	1.394	1.822	6.809	9.801e-12	6	chr6:25975937:C:T	25975937	T	ADD	18915	1.51	0.03304	1.416	1.611	12.48	9.312e-36
6	chr6:25978894:T:C	25978894	C	ADD	13280	1.682	0.07021	1.466	1.93	7.409	1.274e-13	6	chr6:25978894:T:C	25978894	C	ADD	18915	1.592	0.03429	1.489	1.703	13.57	6.347e-42
6	chr6:25980295:A:C	25980295	C	ADD	13280	1.602	0.06834	1.401	1.831	6.894	5.438e-12	6	chr6:25980295:A:C	25980295	C	ADD	18915	1.515	0.03304	1.42	1.616	12.57	3.051e-36
6	chr6:25982782:G:A	25982782	A	ADD	13280	2.076	0.07525	1.791	2.406	9.706	2.845e-22	6	chr6:25982782:G:A	25982782	A	ADD	18915	1.984	0.03835	1.841	2.139	17.87	1.977e-71
6	chr6:25983549:C:T	25983549	T	ADD	13280	2.067	0.07474	1.786	2.394	9.718	2.518e-22	6	chr6:25983549:C:T	25983549	T	ADD	18915	1.963	0.03813	1.822	2.115	17.69	5.271e-70
6	chr6:25986223:G:A	25986223	A	ADD	13280	1.682	0.07021	1.466	1.93	7.409	1.274e-13	6	chr6:25986223:G:A	25986223	A	ADD	18915	1.592	0.03429	1.489	1.703	13.57	6.347e-42
6	chr6:25993241:A:G	25993241	G	ADD	13280	2.069	0.07474	1.787	2.395	9.726	2.334e-22	6	chr6:25993241:A:G	25993241	G	ADD	18915	1.964	0.03814	1.823	2.117	17.7	4.064e-70
6	chr6:25993740:T:C	25993740	C	ADD	13280	1.601	0.06835	1.4	1.83	6.882	5.897e-12	6	chr6:25993740:T:C	25993740	C	ADD	18915	1.514	0.03304	1.419	1.615	12.55	3.964e-36
6	chr6:25995473:A:C	25995473	C	ADD	13280	1.607	0.06827	1.406	1.837	6.952	3.602e-12	6	chr6:25995473:A:C	25995473	C	ADD	18915	1.515	0.03304	1.42	1.616	12.57	3.056e-36
6	chr6:25998921:C:T	25998921	T	ADD	13280	1.607	0.06827	1.406	1.837	6.952	3.602e-12	6	chr6:25998921:C:T	25998921	T	ADD	18915	1.515	0.03304	1.42	1.616	12.57	3.056e-36
6	chr6:25998947:G:A	25998947	A	ADD	13280	1.607	0.06827	1.406	1.837	6.952	3.602e-12	6	chr6:25998947:G:A	25998947	A	ADD	18915	1.515	0.03304	1.42	1.616	12.57	3.056e-36
6	chr6:26002842:C:G	26002842	G	ADD	13280	2.079	0.07463	1.796	2.406	9.806	1.066e-22	6	chr6:26002842:C:G	26002842	G	ADD	18915	1.966	0.03814	1.824	2.118	17.72	2.75e-70
6	chr6:26008392:C:T	26008392	T	ADD	13280	1.6	0.06829	1.399	1.829	6.88	5.98e-12	6	chr6:26008392:C:T	26008392	T	ADD	18915	1.509	0.03301	1.414	1.61	12.46	1.18e-35
6	chr6:26014624:G:A	26014624	A	ADD	13280	1.552	0.06845	1.357	1.775	6.421	1.355e-10	6	chr6:26014624:G:A	26014624	A	ADD	18915	1.472	0.03289	1.38	1.57	11.75	7.091e-32
6	chr6:26015261:G:A	26015261	A	ADD	13280	2.057	0.07484	1.777	2.383	9.64	5.419e-22	6	chr6:26015261:G:A	26015261	A	ADD	18915	1.966	0.03814	1.824	2.118	17.72	3.12e-70
6	chr6:26017314:T:C	26017314	C	ADD	13280	1.551	0.06846	1.356	1.773	6.409	1.466e-10	6	chr6:26017314:T:C	26017314	C	ADD	18915	1.472	0.03288	1.38	1.57	11.75	7.181e-32
6	chr6:26021644:C:T	26021644	T	ADD	13280	2.12	0.07511	1.83	2.457	10.01	1.431e-23	6	chr6:26021644:C:T	26021644	T	ADD	18915	2.01	0.03844	1.864	2.167	18.17	9.63e-74
6	chr6:26022016:A:G	26022016	G	ADD	13280	1.57	0.06818	1.374	1.794	6.616	3.687e-11	6	chr6:26022016:A:G	26022016	G	ADD	18915	1.474	0.03287	1.382	1.572	11.81	3.571e-32
6	chr6:26022420:A:C	26022420	C	ADD	13280	1.561	0.06615	1.371	1.777	6.735	1.634e-11	6	chr6:26022420:A:C	26022420	C	ADD	18915	1.494	0.03178	1.404	1.59	12.63	1.394e-36
6	chr6:26025935:C:G	26025935	G	ADD	13280	1.569	0.06818	1.373	1.794	6.611	3.827e-11	6	chr6:26025935:C:G	26025935	G	ADD	18915	1.474	0.03286	1.382	1.572	11.8	4.127e-32
6	chr6:26029816:A:G	26029816	G	ADD	13280	1.646	0.06999	1.435	1.888	7.118	1.093e-12	6	chr6:26029816:A:G	26029816	G	ADD	18915	1.545	0.03407	1.445	1.651	12.76	2.739e-37
6	chr6:26030264:C:A	26030264	A	ADD	13280	1.57	0.06818	1.374	1.795	6.617	3.659e-11	6	chr6:26030264:C:A	26030264	A	ADD	18915	1.473	0.03287	1.381	1.571	11.78	4.71e-32
6	chr6:26031583:T:G	26031583	G	ADD	13280	1.646	0.06999	1.435	1.888	7.118	1.093e-12	6	chr6:26031583:T:G	26031583	G	ADD	18915	1.546	0.03407	1.446	1.652	12.78	2.088e-37
6	chr6:26033582:A:AAGT	26033582	AAGT	ADD	13280	1.646	0.06999	1.435	1.888	7.118	1.093e-12	6	chr6:26033582:A:AAGT	26033582	AAGT	ADD	18915	1.546	0.03407	1.446	1.652	12.78	2.088e-37
6	chr6:26035578:G:A	26035578	A	ADD	13280	1.569	0.06818	1.373	1.794	6.611	3.827e-11	6	chr6:26035578:G:A	26035578	A	ADD	18915	1.474	0.03286	1.382	1.572	11.8	4.127e-32
6	chr6:26037373:G:A	26037373	A	ADD	13280	2.119	0.07511	1.829	2.455	9.999	1.544e-23	6	chr6:26037373:G:A	26037373	A	ADD	18915	2.009	0.03843	1.863	2.166	18.15	1.259e-73
6	chr6:26038453:C:G	26038453	G	ADD	13280	1.57	0.06818	1.373	1.794	6.612	3.796e-11	6	chr6:26038453:C:G	26038453	G	ADD	18915	1.474	0.03286	1.382	1.572	11.8	4.106e-32
6	chr6:26040367:G:A	26040367	A	ADD	13280	1.571	0.06827	1.374	1.796	6.613	3.756e-11	6	chr6:26040367:G:A	26040367	A	ADD	18915	1.478	0.0329	1.386	1.576	11.87	1.663e-32
6	chr6:26041642:G:T	26041642	T	ADD	13280	1.571	0.06827	1.374	1.796	6.613	3.756e-11	6	chr6:26041642:G:T	26041642	T	ADD	18915	1.478	0.0329	1.386	1.576	11.87	1.663e-32
6	chr6:26044145:C:T	26044145	T	ADD	13280	1.571	0.06827	1.374	1.796	6.619	3.616e-11	6	chr6:26044145:C:T	26044145	T	ADD	18915	1.478	0.0329	1.386	1.577	11.88	1.438e-32
6	chr6:26044636:T:C	26044636	C	ADD	13280	2.087	0.07462	1.803	2.415	9.858	6.336e-23	6	chr6:26044636:T:C	26044636	C	ADD	18915	1.977	0.03816	1.834	2.13	17.86	2.537e-71
6	chr6:26045677:G:C	26045677	C	ADD	13280	1.643	0.06942	1.434	1.882	7.15	8.648e-13	6	chr6:26045677:G:C	26045677	C	ADD	18915	1.552	0.03379	1.453	1.658	13.01	1.059e-38
6	chr6:26048331:T:G	26048331	G	ADD	13280	1.571	0.06773	1.376	1.794	6.667	2.605e-11	6	chr6:26048331:T:G	26048331	G	ADD	18915	1.483	0.03265	1.391	1.581	12.07	1.592e-33
6	chr6:26053943:T:A	26053943	A	ADD	13280	1.568	0.0677	1.373	1.79	6.641	3.126e-11	6	chr6:26053943:T:A	26053943	A	ADD	18915	1.481	0.03262	1.389	1.578	12.03	2.419e-33
6	chr6:26055140:G:A	26055140	A	ADD	13280	1.65	0.06998	1.439	1.893	7.159	8.151e-13	6	chr6:26055140:G:A	26055140	A	ADD	18915	1.548	0.03409	1.448	1.655	12.82	1.316e-37
6	chr6:26057553:A:C	26057553	C	ADD	13280	1.561	0.0679	1.366	1.783	6.557	5.494e-11	6	chr6:26057553:A:C	26057553	C	ADD	18915	1.489	0.03267	1.397	1.587	12.18	3.748e-34
6	chr6:26058929:C:A	26058929	A	ADD	13280	1.645	0.06942	1.436	1.885	7.169	7.545e-13	6	chr6:26058929:C:A	26058929	A	ADD	18915	1.555	0.03379	1.456	1.662	13.07	4.846e-39
6	chr6:26062403:A:G	26062403	G	ADD	13280	1.644	0.06942	1.435	1.884	7.163	7.874e-13	6	chr6:26062403:A:G	26062403	G	ADD	18915	1.555	0.03379	1.455	1.661	13.06	5.722e-39
6	chr6:26067132:A:G	26067132	G	ADD	13280	2.089	0.07461	1.805	2.418	9.874	5.383e-23	6	chr6:26067132:A:G	26067132	G	ADD	18915	1.978	0.03818	1.835	2.132	17.86	2.23e-71
6	chr6:26072217:T:C	26072217	C	ADD	13280	1.646	0.06941	1.436	1.885	7.176	7.155e-13	6	chr6:26072217:T:C	26072217	C	ADD	18915	1.555	0.03379	1.455	1.661	13.06	5.408e-39
6	chr6:26072753:G:A	26072753	A	ADD	13280	1.646	0.06941	1.436	1.885	7.176	7.155e-13	6	chr6:26072753:G:A	26072753	A	ADD	18915	1.555	0.03379	1.455	1.661	13.06	5.408e-39
6	chr6:26073147:C:A	26073147	A	ADD	13280	2.127	0.07511	1.836	2.464	10.05	9.486e-24	6	chr6:26073147:C:A	26073147	A	ADD	18915	2.014	0.03846	1.868	2.172	18.2	4.901e-74
6	chr6:26073183:T:G	26073183	G	ADD	13280	1.651	0.07009	1.439	1.894	7.156	8.318e-13	6	chr6:26073183:T:G	26073183	G	ADD	18915	1.555	0.03413	1.454	1.662	12.93	3.15e-38
6	chr6:26074656:G:T	26074656	T	ADD	13280	1.646	0.06941	1.436	1.885	7.176	7.155e-13	6	chr6:26074656:G:T	26074656	T	ADD	18915	1.555	0.03379	1.455	1.661	13.06	5.408e-39
6	chr6:26078957:C:T	26078957	T	ADD	13280	1.561	0.06751	1.367	1.782	6.595	4.261e-11	6	chr6:26078957:C:T	26078957	T	ADD	18915	1.474	0.0325	1.383	1.571	11.94	6.929e-33
6	chr6:26083291:T:C	26083291	C	ADD	13280	2.119	0.07505	1.829	2.455	10.01	1.426e-23	6	chr6:26083291:T:C	26083291	C	ADD	18915	2.009	0.03843	1.863	2.166	18.16	1.118e-73
6	chr6:26089797:T:C	26089797	C	ADD	13280	1.461	0.06297	1.291	1.653	6.02	1.745e-09	6	chr6:26089797:T:C	26089797	C	ADD	18915	1.337	0.03025	1.26	1.419	9.613	7.053e-22
6	chr6:26095415:G:A	26095415	A	ADD	13280	1.505	0.06776	1.318	1.718	6.03	1.635e-09	6	chr6:26095415:G:A	26095415	A	ADD	18915	1.44	0.0324	1.352	1.535	11.26	2.127e-29
6	chr6:26096520:G:C	26096520	C	ADD	13280	1.498	0.06784	1.312	1.712	5.962	2.495e-09	6	chr6:26096520:G:C	26096520	C	ADD	18915	1.439	0.03241	1.351	1.534	11.24	2.68e-29
6	chr6:26099051:T:G	26099051	G	ADD	13280	1.531	0.06704	1.343	1.746	6.357	2.059e-10	6	chr6:26099051:T:G	26099051	G	ADD	18915	1.442	0.0322	1.354	1.536	11.37	5.777e-30
6	chr6:26099244:G:A	26099244	A	ADD	13280	1.505	0.06776	1.318	1.718	6.03	1.635e-09	6	chr6:26099244:G:A	26099244	A	ADD	18915	1.44	0.0324	1.352	1.535	11.26	2.127e-29
6	chr6:26099970:G:A	26099970	A	ADD	13280	1.544	0.06884	1.349	1.767	6.308	2.831e-10	6	chr6:26099970:G:A	26099970	A	ADD	18915	1.475	0.03308	1.383	1.574	11.76	6.462e-32
6	chr6:26104402:C:T	26104402	T	ADD	13280	1.544	0.06887	1.349	1.767	6.309	2.811e-10	6	chr6:26104402:C:T	26104402	T	ADD	18915	1.477	0.03309	1.384	1.576	11.78	4.72e-32
6	chr6:26105141:C:T	26105141	T	ADD	13280	1.544	0.06887	1.349	1.767	6.308	2.834e-10	6	chr6:26105141:C:T	26105141	T	ADD	18915	1.473	0.03311	1.381	1.572	11.7	1.254e-31
6	chr6:26106373:C:A	26106373	A	ADD	13280	1.383	0.05803	1.235	1.55	5.592	2.25e-08	6	chr6:26106373:C:A	26106373	A	ADD	18915	1.241	0.02737	1.177	1.31	7.899	2.818e-15
6	chr6:26106376:C:A	26106376	A	ADD	13280	1.533	0.06904	1.339	1.755	6.189	6.049e-10	6	chr6:26106376:C:A	26106376	A	ADD	18915	1.468	0.03313	1.376	1.567	11.6	4.21e-31
6	chr6:26106860:C:T	26106860	T	ADD	13280	1.506	0.06779	1.318	1.72	6.038	1.563e-09	6	chr6:26106860:C:T	26106860	T	ADD	18915	1.441	0.03241	1.352	1.536	11.27	1.799e-29
6	chr6:26107361:GAT:G	26107361	G	ADD	13280	1.543	0.06904	1.348	1.767	6.285	3.275e-10	6	chr6:26107361:GAT:G	26107361	G	ADD	18915	1.478	0.03316	1.385	1.577	11.78	4.975e-32
6	chr6:26109920:T:C	26109920	C	ADD	13280	1.535	0.06693	1.347	1.75	6.405	1.501e-10	6	chr6:26109920:T:C	26109920	C	ADD	18915	1.441	0.03218	1.353	1.535	11.35	7.107e-30
6	chr6:26111043:C:T	26111043	T	ADD	13280	1.572	0.06809	1.376	1.797	6.646	3.021e-11	6	chr6:26111043:C:T	26111043	T	ADD	18915	1.478	0.03286	1.386	1.576	11.88	1.469e-32
6	chr6:26111528:T:C	26111528	C	ADD	13280	1.532	0.06706	1.344	1.748	6.366	1.946e-10	6	chr6:26111528:T:C	26111528	C	ADD	18915	1.443	0.03221	1.355	1.537	11.39	4.864e-30
6	chr6:26117176:T:C	26117176	C	ADD	13280	1.543	0.06888	1.348	1.766	6.296	3.045e-10	6	chr6:26117176:T:C	26117176	C	ADD	18915	1.476	0.03308	1.383	1.574	11.76	6.344e-32
6	chr6:26119017:C:T	26119017	T	ADD	13280	1.544	0.06888	1.349	1.767	6.303	2.916e-10	6	chr6:26119017:C:T	26119017	T	ADD	18915	1.476	0.03309	1.384	1.575	11.77	5.485e-32
6	chr6:26122420:G:C	26122420	C	ADD	13280	1.505	0.06779	1.317	1.718	6.026	1.682e-09	6	chr6:26122420:G:C	26122420	C	ADD	18915	1.44	0.03241	1.351	1.534	11.25	2.381e-29
6	chr6:26122729:G:A	26122729	A	ADD	13280	1.541	0.06905	1.346	1.765	6.267	3.678e-10	6	chr6:26122729:G:A	26122729	A	ADD	18915	1.476	0.03315	1.383	1.575	11.74	7.775e-32
6	chr6:26124075:T:C	26124075	C	ADD	13280	1.505	0.06779	1.317	1.718	6.026	1.682e-09	6	chr6:26124075:T:C	26124075	C	ADD	18915	1.439	0.03241	1.35	1.533	11.23	3.01e-29
6	chr6:26128310:C:G	26128310	G	ADD	13280	1.505	0.06779	1.317	1.718	6.026	1.682e-09	6	chr6:26128310:C:G	26128310	G	ADD	18915	1.44	0.03241	1.351	1.534	11.25	2.381e-29
6	chr6:26132842:G:A	26132842	A	ADD	13280	2.079	0.07478	1.796	2.407	9.788	1.263e-22	6	chr6:26132842:G:A	26132842	A	ADD	18915	1.984	0.03823	1.841	2.138	17.92	8.475e-72
6	chr6:26157534:C:T	26157534	T	ADD	13280	1.719	0.06092	1.526	1.937	8.896	5.814e-19	6	chr6:26157534:C:T	26157534	T	ADD	18915	1.477	0.03038	1.391	1.567	12.83	1.141e-37
6	chr6:26157851:A:C	26157851	C	ADD	13280	1.76	0.06128	1.561	1.984	9.222	2.911e-20	6	chr6:26157851:A:C	26157851	C	ADD	18915	1.505	0.03063	1.417	1.598	13.35	1.182e-40
6	chr6:26161791:T:A	26161791	A	ADD	13280	1.721	0.06092	1.527	1.939	8.912	5.027e-19	6	chr6:26161791:T:A	26161791	A	ADD	18915	1.48	0.03037	1.394	1.57	12.9	4.695e-38
6	chr6:26167723:C:G	26167723	G	ADD	13280	1.328	0.04852	1.207	1.46	5.839	5.258e-09	6	chr6:26167723:C:G	26167723	G	ADD	18915	1.277	0.0223	1.222	1.334	10.96	5.704e-28
6	chr6:26171022:T:C	26171022	C	ADD	13280	1.305	0.04846	1.187	1.435	5.492	3.97e-08	6	chr6:26171022:T:C	26171022	C	ADD	18915	1.256	0.02224	1.202	1.312	10.23	1.384e-24
6	chr6:26173250:T:G	26173250	G	ADD	13280	1.761	0.06145	1.561	1.987	9.211	3.231e-20	6	chr6:26173250:T:G	26173250	G	ADD	18915	1.513	0.0307	1.424	1.607	13.48	1.925e-41
6	chr6:26175638:A:C	26175638	C	ADD	13280	2.143	0.07245	1.86	2.47	10.52	6.784e-26	6	chr6:26175638:A:C	26175638	C	ADD	18915	2.015	0.03732	1.873	2.168	18.77	1.343e-78
6	chr6:26189128:G:C	26189128	C	ADD	13280	2.15	0.07225	1.866	2.477	10.6	3.079e-26	6	chr6:26189128:G:C	26189128	C	ADD	18915	2.016	0.0373	1.874	2.169	18.8	8.031e-79
6	chr6:26199675:C:T	26199675	T	ADD	13280	2.163	0.07235	1.877	2.493	10.66	1.499e-26	6	chr6:26199675:C:T	26199675	T	ADD	18915	2.023	0.03738	1.88	2.177	18.85	2.845e-79
6	chr6:26266083:A:C	26266083	C	ADD	13280	2.158	0.07171	1.875	2.484	10.73	7.598e-27	6	chr6:26266083:A:C	26266083	C	ADD	18915	2.027	0.03705	1.885	2.18	19.08	3.988e-81
6	chr6:26309680:G:A	26309680	A	ADD	13280	2.049	0.07045	1.785	2.352	10.18	2.415e-24	6	chr6:26309680:G:A	26309680	A	ADD	18915	1.935	0.03607	1.803	2.076	18.29	9.281e-75
6	chr6:26311942:G:C	26311942	C	ADD	13280	1.656	0.06656	1.453	1.886	7.575	3.599e-14	6	chr6:26311942:G:C	26311942	C	ADD	18915	1.648	0.03252	1.546	1.756	15.35	3.312e-53
6	chr6:26313120:C:T	26313120	T	ADD	13280	1.655	0.06656	1.453	1.886	7.569	3.757e-14	6	chr6:26313120:C:T	26313120	T	ADD	18915	1.647	0.03252	1.545	1.755	15.34	3.991e-53
6	chr6:26314005:G:C	26314005	C	ADD	13280	1.727	0.06695	1.514	1.969	8.159	3.377e-16	6	chr6:26314005:G:C	26314005	C	ADD	18915	1.688	0.03307	1.582	1.801	15.84	1.773e-56
6	chr6:26316067:G:A	26316067	A	ADD	13280	2.178	0.07195	1.892	2.508	10.82	2.743e-27	6	chr6:26316067:G:A	26316067	A	ADD	18915	2.052	0.03719	1.908	2.207	19.33	3.094e-83
6	chr6:26316754:A:G	26316754	G	ADD	13280	1.446	0.06175	1.282	1.633	5.978	2.265e-09	6	chr6:26316754:A:G	26316754	G	ADD	18915	1.417	0.02959	1.337	1.502	11.79	4.481e-32
6	chr6:26318034:C:T	26318034	T	ADD	13280	2.047	0.07051	1.783	2.351	10.16	2.933e-24	6	chr6:26318034:C:T	26318034	T	ADD	18915	1.933	0.03607	1.801	2.074	18.26	1.625e-74
6	chr6:26319258:C:T	26319258	T	ADD	13280	1.715	0.06686	1.504	1.955	8.065	7.312e-16	6	chr6:26319258:C:T	26319258	T	ADD	18915	1.695	0.03288	1.589	1.807	16.04	6.241e-58
6	chr6:26321887:C:T	26321887	T	ADD	13280	1.657	0.06653	1.454	1.888	7.592	3.158e-14	6	chr6:26321887:C:T	26321887	T	ADD	18915	1.647	0.03252	1.546	1.756	15.35	3.458e-53
6	chr6:26321925:A:G	26321925	G	ADD	13280	1.657	0.06653	1.454	1.888	7.592	3.158e-14	6	chr6:26321925:A:G	26321925	G	ADD	18915	1.647	0.03252	1.546	1.756	15.35	3.458e-53
6	chr6:26322298:A:G	26322298	G	ADD	13280	1.657	0.06653	1.454	1.888	7.592	3.158e-14	6	chr6:26322298:A:G	26322298	G	ADD	18915	1.647	0.03252	1.546	1.756	15.35	3.458e-53
6	chr6:26322633:C:T	26322633	T	ADD	13280	1.657	0.06653	1.454	1.888	7.592	3.158e-14	6	chr6:26322633:C:T	26322633	T	ADD	18915	1.647	0.03252	1.546	1.756	15.35	3.458e-53
6	chr6:26327677:G:C	26327677	C	ADD	13280	1.657	0.06653	1.454	1.888	7.592	3.157e-14	6	chr6:26327677:G:C	26327677	C	ADD	18915	1.647	0.03252	1.546	1.756	15.35	3.457e-53
6	chr6:26327728:T:C	26327728	C	ADD	13280	1.656	0.06653	1.454	1.887	7.585	3.328e-14	6	chr6:26327728:T:C	26327728	C	ADD	18915	1.646	0.03252	1.544	1.754	15.32	5.686e-53
6	chr6:26328125:T:C	26328125	C	ADD	13280	2.163	0.07189	1.879	2.491	10.73	6.999e-27	6	chr6:26328125:T:C	26328125	C	ADD	18915	2.044	0.03714	1.9	2.198	19.24	1.581e-82
6	chr6:26328138:G:A	26328138	A	ADD	13280	1.657	0.06653	1.454	1.888	7.592	3.157e-14	6	chr6:26328138:G:A	26328138	A	ADD	18915	1.646	0.03252	1.545	1.755	15.33	4.695e-53
6	chr6:26328234:G:C	26328234	C	ADD	13280	1.658	0.06653	1.455	1.889	7.597	3.027e-14	6	chr6:26328234:G:C	26328234	C	ADD	18915	1.647	0.03252	1.545	1.756	15.34	3.845e-53
6	chr6:26332377:A:C	26332377	C	ADD	13280	1.668	0.06654	1.464	1.9	7.689	1.488e-14	6	chr6:26332377:A:C	26332377	C	ADD	18915	1.656	0.03254	1.554	1.765	15.5	3.272e-54
6	chr6:26334078:A:G	26334078	G	ADD	13280	1.668	0.06654	1.464	1.9	7.688	1.496e-14	6	chr6:26334078:A:G	26334078	G	ADD	18915	1.656	0.03254	1.554	1.765	15.5	3.258e-54
6	chr6:26336344:G:A	26336344	A	ADD	13280	2.104	0.07115	1.83	2.419	10.46	1.39e-25	6	chr6:26336344:G:A	26336344	A	ADD	18915	2.024	0.03649	1.884	2.174	19.32	3.91e-83
6	chr6:26337900:T:C	26337900	C	ADD	13280	1.68	0.06552	1.478	1.91	7.919	2.4e-15	6	chr6:26337900:T:C	26337900	C	ADD	18915	1.643	0.03221	1.543	1.75	15.42	1.151e-53
6	chr6:26338903:A:G	26338903	G	ADD	13280	2.044	0.07081	1.779	2.349	10.1	5.621e-24	6	chr6:26338903:A:G	26338903	G	ADD	18915	1.962	0.03612	1.828	2.106	18.66	1.028e-77
6	chr6:26340557:G:A	26340557	A	ADD	13280	1.606	0.06348	1.418	1.819	7.462	8.517e-14	6	chr6:26340557:G:A	26340557	A	ADD	18915	1.474	0.03117	1.387	1.567	12.45	1.322e-35
6	chr6:26342083:AAGG:A	26342083	A	ADD	13280	1.406	0.05932	1.252	1.58	5.747	9.083e-09	6	chr6:26342083:AAGG:A	26342083	A	ADD	18915	1.391	0.02801	1.317	1.47	11.79	4.617e-32
6	chr6:26342829:C:G	26342829	G	ADD	13280	1.403	0.05941	1.248	1.576	5.694	1.243e-08	6	chr6:26342829:C:G	26342829	G	ADD	18915	1.392	0.02803	1.318	1.471	11.81	3.367e-32
6	chr6:26350582:T:A	26350582	A	ADD	13280	1.455	0.05444	1.308	1.619	6.891	5.553e-12	6	chr6:26350582:T:A	26350582	A	ADD	18915	1.574	0.0254	1.497	1.654	17.85	2.826e-71
6	chr6:26351841:TAAG:T	26351841	T	ADD	13280	1.448	0.05459	1.301	1.611	6.778	1.215e-11	6	chr6:26351841:TAAG:T	26351841	T	ADD	18915	1.565	0.02544	1.489	1.645	17.6	2.43e-69
6	chr6:26353872:G:T	26353872	T	ADD	13280	1.881	0.06462	1.658	2.136	9.781	1.363e-22	6	chr6:26353872:G:T	26353872	T	ADD	18915	1.704	0.03243	1.599	1.816	16.43	1.174e-60
6	chr6:26353991:C:G	26353991	G	ADD	13280	1.341	0.05087	1.214	1.482	5.773	7.772e-09	6	chr6:26353991:C:G	26353991	G	ADD	18915	1.25	0.02356	1.194	1.31	9.486	2.394e-21
6	chr6:26354019:G:A	26354019	A	ADD	13280	1.912	0.0643	1.686	2.169	10.08	6.762e-24	6	chr6:26354019:G:A	26354019	A	ADD	18915	1.708	0.0324	1.603	1.82	16.52	2.449e-61
6	chr6:26354552:A:C	26354552	C	ADD	13280	1.881	0.06451	1.657	2.134	9.792	1.216e-22	6	chr6:26354552:A:C	26354552	C	ADD	18915	1.701	0.03237	1.596	1.812	16.41	1.626e-60
6	chr6:26354866:G:A	26354866	A	ADD	13280	1.88	0.06463	1.656	2.134	9.769	1.528e-22	6	chr6:26354866:G:A	26354866	A	ADD	18915	1.703	0.03242	1.598	1.815	16.42	1.351e-60
6	chr6:26355055:A:C	26355055	C	ADD	13280	1.35	0.05074	1.223	1.492	5.92	3.211e-09	6	chr6:26355055:A:C	26355055	C	ADD	18915	1.248	0.02351	1.191	1.307	9.412	4.885e-21
6	chr6:26355530:T:G	26355530	G	ADD	13280	1.35	0.05074	1.222	1.491	5.913	3.356e-09	6	chr6:26355530:T:G	26355530	G	ADD	18915	1.247	0.02351	1.191	1.306	9.395	5.699e-21
6	chr6:26355810:TTTTC:T	26355810	T	ADD	13280	1.899	0.06489	1.672	2.156	9.881	5.022e-23	6	chr6:26355810:TTTTC:T	26355810	T	ADD	18915	1.714	0.03259	1.608	1.827	16.53	2.137e-61
6	chr6:26356119:C:A	26356119	A	ADD	13280	1.88	0.06463	1.656	2.134	9.769	1.528e-22	6	chr6:26356119:C:A	26356119	A	ADD	18915	1.703	0.03242	1.598	1.815	16.42	1.351e-60
6	chr6:26356594:A:G	26356594	G	ADD	13280	1.35	0.05074	1.222	1.491	5.916	3.29e-09	6	chr6:26356594:A:G	26356594	G	ADD	18915	1.247	0.02351	1.191	1.306	9.403	5.282e-21
6	chr6:26356625:C:T	26356625	T	ADD	13280	1.881	0.06451	1.657	2.134	9.792	1.216e-22	6	chr6:26356625:C:T	26356625	T	ADD	18915	1.701	0.03237	1.596	1.812	16.41	1.626e-60
6	chr6:26356723:T:C	26356723	C	ADD	13280	1.881	0.06451	1.657	2.134	9.792	1.216e-22	6	chr6:26356723:T:C	26356723	C	ADD	18915	1.701	0.03237	1.596	1.812	16.41	1.626e-60
6	chr6:26356783:C:T	26356783	T	ADD	13280	1.881	0.06451	1.657	2.134	9.792	1.216e-22	6	chr6:26356783:C:T	26356783	T	ADD	18915	1.701	0.03237	1.596	1.812	16.41	1.626e-60
6	chr6:26357050:A:G	26357050	G	ADD	13280	1.88	0.06463	1.656	2.134	9.769	1.528e-22	6	chr6:26357050:A:G	26357050	G	ADD	18915	1.703	0.03242	1.598	1.815	16.42	1.351e-60
6	chr6:26357407:A:G	26357407	G	ADD	13280	1.88	0.06463	1.656	2.134	9.769	1.528e-22	6	chr6:26357407:A:G	26357407	G	ADD	18915	1.703	0.03242	1.598	1.815	16.42	1.351e-60
6	chr6:26358547:T:C	26358547	C	ADD	13280	1.888	0.06456	1.663	2.142	9.842	7.436e-23	6	chr6:26358547:T:C	26358547	C	ADD	18915	1.705	0.03242	1.6	1.817	16.45	7.998e-61
6	chr6:26359013:A:T	26359013	T	ADD	13280	1.881	0.06462	1.657	2.135	9.776	1.43e-22	6	chr6:26359013:A:T	26359013	T	ADD	18915	1.704	0.03242	1.599	1.815	16.43	1.101e-60
6	chr6:26360083:G:A	26360083	A	ADD	13280	1.881	0.06462	1.657	2.135	9.776	1.43e-22	6	chr6:26360083:G:A	26360083	A	ADD	18915	1.704	0.03242	1.599	1.815	16.43	1.101e-60
6	chr6:26360369:A:G	26360369	G	ADD	13280	1.455	0.05263	1.313	1.613	7.128	1.017e-12	6	chr6:26360369:A:G	26360369	G	ADD	18915	1.304	0.02475	1.242	1.368	10.72	8.519e-27
6	chr6:26360783:G:A	26360783	A	ADD	13280	1.881	0.06462	1.657	2.135	9.776	1.43e-22	6	chr6:26360783:G:A	26360783	A	ADD	18915	1.704	0.03242	1.599	1.815	16.43	1.101e-60
6	chr6:26361202:C:T	26361202	T	ADD	13280	1.355	0.05081	1.226	1.497	5.975	2.304e-09	6	chr6:26361202:C:T	26361202	T	ADD	18915	1.249	0.02356	1.193	1.308	9.448	3.443e-21
6	chr6:26361272:G:A	26361272	A	ADD	13280	1.881	0.06462	1.657	2.135	9.776	1.43e-22	6	chr6:26361272:G:A	26361272	A	ADD	18915	1.704	0.03242	1.599	1.815	16.43	1.101e-60
6	chr6:26361718:C:G	26361718	G	ADD	13280	1.354	0.05081	1.226	1.496	5.971	2.361e-09	6	chr6:26361718:C:G	26361718	G	ADD	18915	1.25	0.02356	1.193	1.309	9.456	3.211e-21
6	chr6:26361757:A:G	26361757	G	ADD	13280	1.881	0.06462	1.657	2.135	9.776	1.43e-22	6	chr6:26361757:A:G	26361757	G	ADD	18915	1.704	0.03242	1.599	1.815	16.43	1.101e-60
6	chr6:26361891:A:T	26361891	T	ADD	13280	1.881	0.06462	1.657	2.135	9.776	1.43e-22	6	chr6:26361891:A:T	26361891	T	ADD	18915	1.704	0.03242	1.599	1.815	16.43	1.101e-60
6	chr6:26362258:T:C	26362258	C	ADD	13280	1.881	0.06462	1.657	2.135	9.776	1.43e-22	6	chr6:26362258:T:C	26362258	C	ADD	18915	1.704	0.03242	1.599	1.815	16.43	1.101e-60
6	chr6:26362415:T:C	26362415	C	ADD	13280	1.881	0.06462	1.657	2.135	9.776	1.43e-22	6	chr6:26362415:T:C	26362415	C	ADD	18915	1.704	0.03242	1.599	1.815	16.43	1.101e-60
6	chr6:26362477:C:T	26362477	T	ADD	13280	1.881	0.06462	1.657	2.135	9.776	1.43e-22	6	chr6:26362477:C:T	26362477	T	ADD	18915	1.704	0.03242	1.599	1.815	16.43	1.101e-60
6	chr6:26362626:T:C	26362626	C	ADD	13280	1.881	0.06462	1.657	2.135	9.776	1.43e-22	6	chr6:26362626:T:C	26362626	C	ADD	18915	1.704	0.03242	1.599	1.815	16.43	1.101e-60
6	chr6:26363460:C:T	26363460	T	ADD	13280	1.355	0.05081	1.226	1.497	5.974	2.314e-09	6	chr6:26363460:C:T	26363460	T	ADD	18915	1.25	0.02356	1.193	1.309	9.464	2.973e-21
6	chr6:26363527:G:C	26363527	C	ADD	13280	1.881	0.06462	1.657	2.135	9.776	1.43e-22	6	chr6:26363527:G:C	26363527	C	ADD	18915	1.704	0.03242	1.599	1.815	16.43	1.101e-60
6	chr6:26363828:C:T	26363828	T	ADD	13280	1.317	0.04858	1.198	1.449	5.673	1.403e-08	6	chr6:26363828:C:T	26363828	T	ADD	18915	1.324	0.02221	1.267	1.383	12.62	1.551e-36
6	chr6:26364400:A:C	26364400	C	ADD	13280	1.882	0.06462	1.658	2.136	9.783	1.337e-22	6	chr6:26364400:A:C	26364400	C	ADD	18915	1.704	0.03243	1.599	1.816	16.43	1.165e-60
6	chr6:26364702:T:C	26364702	C	ADD	13280	1.882	0.06462	1.658	2.136	9.783	1.337e-22	6	chr6:26364702:T:C	26364702	C	ADD	18915	1.704	0.03243	1.599	1.816	16.43	1.165e-60
6	chr6:26364919:C:T	26364919	T	ADD	13280	1.317	0.04857	1.198	1.449	5.675	1.387e-08	6	chr6:26364919:C:T	26364919	T	ADD	18915	1.323	0.02221	1.267	1.382	12.62	1.708e-36
6	chr6:26365118:G:C	26365118	C	ADD	13280	1.317	0.04857	1.198	1.449	5.675	1.387e-08	6	chr6:26365118:G:C	26365118	C	ADD	18915	1.323	0.02221	1.267	1.382	12.62	1.708e-36
6	chr6:26365358:T:C	26365358	C	ADD	13280	1.881	0.06462	1.657	2.135	9.777	1.416e-22	6	chr6:26365358:T:C	26365358	C	ADD	18915	1.703	0.03243	1.598	1.815	16.42	1.42e-60
6	chr6:26365451:T:G	26365451	G	ADD	13280	1.831	0.06352	1.617	2.074	9.522	1.706e-21	6	chr6:26365451:T:G	26365451	G	ADD	18915	1.759	0.0315	1.654	1.871	17.94	6.268e-72
6	chr6:26365531:T:C	26365531	C	ADD	13280	1.881	0.06462	1.657	2.135	9.777	1.416e-22	6	chr6:26365531:T:C	26365531	C	ADD	18915	1.703	0.03243	1.598	1.815	16.42	1.42e-60
6	chr6:26365538:T:C	26365538	C	ADD	13280	1.881	0.06462	1.657	2.135	9.777	1.416e-22	6	chr6:26365538:T:C	26365538	C	ADD	18915	1.703	0.03243	1.598	1.815	16.42	1.42e-60
6	chr6:26365685:G:T	26365685	T	ADD	13280	1.881	0.06462	1.657	2.135	9.777	1.416e-22	6	chr6:26365685:G:T	26365685	T	ADD	18915	1.703	0.03243	1.598	1.815	16.42	1.42e-60
6	chr6:26366283:T:A	26366283	A	ADD	13280	1.881	0.06462	1.657	2.135	9.777	1.416e-22	6	chr6:26366283:T:A	26366283	A	ADD	18915	1.703	0.03243	1.598	1.815	16.42	1.42e-60
6	chr6:26366608:A:C	26366608	C	ADD	13280	1.88	0.06463	1.656	2.134	9.765	1.586e-22	6	chr6:26366608:A:C	26366608	C	ADD	18915	1.702	0.03243	1.597	1.813	16.39	2.111e-60
6	chr6:26366990:C:T	26366990	T	ADD	13280	1.317	0.04856	1.198	1.449	5.673	1.4e-08	6	chr6:26366990:C:T	26366990	T	ADD	18915	1.322	0.0222	1.266	1.381	12.59	2.541e-36
6	chr6:26367217:C:A	26367217	A	ADD	13280	1.317	0.04856	1.197	1.448	5.668	1.444e-08	6	chr6:26367217:C:A	26367217	A	ADD	18915	1.323	0.02221	1.267	1.382	12.6	2.095e-36
6	chr6:26367426:G:C	26367426	C	ADD	13280	1.881	0.06462	1.657	2.135	9.777	1.416e-22	6	chr6:26367426:G:C	26367426	C	ADD	18915	1.703	0.03243	1.598	1.815	16.42	1.42e-60
6	chr6:26367461:T:C	26367461	C	ADD	13280	1.881	0.06462	1.657	2.135	9.777	1.416e-22	6	chr6:26367461:T:C	26367461	C	ADD	18915	1.703	0.03243	1.598	1.815	16.42	1.42e-60
6	chr6:26367605:A:G	26367605	G	ADD	13280	1.881	0.06462	1.657	2.135	9.777	1.416e-22	6	chr6:26367605:A:G	26367605	G	ADD	18915	1.703	0.03243	1.598	1.815	16.42	1.42e-60
6	chr6:26368051:G:A	26368051	A	ADD	13280	1.885	0.06457	1.661	2.14	9.821	9.16e-23	6	chr6:26368051:G:A	26368051	A	ADD	18915	1.701	0.03242	1.597	1.813	16.39	2.266e-60
6	chr6:26369321:C:T	26369321	T	ADD	13280	1.882	0.06462	1.658	2.136	9.784	1.324e-22	6	chr6:26369321:C:T	26369321	T	ADD	18915	1.704	0.03243	1.599	1.816	16.43	1.157e-60
6	chr6:26369359:A:G	26369359	G	ADD	13280	1.882	0.06462	1.658	2.136	9.784	1.324e-22	6	chr6:26369359:A:G	26369359	G	ADD	18915	1.704	0.03243	1.599	1.816	16.43	1.157e-60
6	chr6:26370137:G:C	26370137	C	ADD	13280	1.882	0.06462	1.658	2.136	9.784	1.324e-22	6	chr6:26370137:G:C	26370137	C	ADD	18915	1.704	0.03243	1.599	1.816	16.43	1.157e-60
6	chr6:26370246:C:T	26370246	T	ADD	13280	1.882	0.06462	1.658	2.136	9.784	1.324e-22	6	chr6:26370246:C:T	26370246	T	ADD	18915	1.704	0.03243	1.599	1.816	16.43	1.157e-60
6	chr6:26370344:C:T	26370344	T	ADD	13280	1.882	0.06462	1.658	2.136	9.784	1.324e-22	6	chr6:26370344:C:T	26370344	T	ADD	18915	1.704	0.03243	1.599	1.816	16.43	1.157e-60
6	chr6:26370429:A:G	26370429	G	ADD	13280	1.882	0.06462	1.658	2.136	9.784	1.324e-22	6	chr6:26370429:A:G	26370429	G	ADD	18915	1.704	0.03243	1.599	1.816	16.43	1.157e-60
6	chr6:26370431:C:T	26370431	T	ADD	13280	1.874	0.0646	1.651	2.127	9.719	2.493e-22	6	chr6:26370431:C:T	26370431	T	ADD	18915	1.702	0.03239	1.597	1.813	16.41	1.611e-60
6	chr6:26370479:T:C	26370479	C	ADD	13280	1.455	0.05263	1.312	1.613	7.126	1.033e-12	6	chr6:26370479:T:C	26370479	C	ADD	18915	1.303	0.02475	1.241	1.368	10.69	1.088e-26
6	chr6:26370772:G:C	26370772	C	ADD	13280	1.882	0.06462	1.658	2.136	9.784	1.324e-22	6	chr6:26370772:G:C	26370772	C	ADD	18915	1.704	0.03243	1.599	1.816	16.43	1.157e-60
6	chr6:26371451:A:G	26371451	G	ADD	13280	1.882	0.06462	1.658	2.136	9.784	1.324e-22	6	chr6:26371451:A:G	26371451	G	ADD	18915	1.704	0.03243	1.599	1.816	16.43	1.157e-60
6	chr6:26372199:A:G	26372199	G	ADD	13280	1.873	0.06492	1.649	2.127	9.667	4.183e-22	6	chr6:26372199:A:G	26372199	G	ADD	18915	1.712	0.03253	1.606	1.824	16.53	2.417e-61
6	chr6:26372232:C:CT	26372232	CT	ADD	13280	1.876	0.06466	1.653	2.13	9.732	2.199e-22	6	chr6:26372232:C:CT	26372232	CT	ADD	18915	1.704	0.03248	1.599	1.816	16.41	1.611e-60
6	chr6:26372356:G:A	26372356	A	ADD	13280	1.872	0.06493	1.649	2.126	9.66	4.47e-22	6	chr6:26372356:G:A	26372356	A	ADD	18915	1.711	0.03253	1.605	1.824	16.51	2.974e-61
6	chr6:26372558:A:G	26372558	G	ADD	13280	1.872	0.06493	1.649	2.126	9.66	4.47e-22	6	chr6:26372558:A:G	26372558	G	ADD	18915	1.711	0.03253	1.605	1.824	16.51	2.974e-61
6	chr6:26372599:C:T	26372599	T	ADD	13280	1.872	0.06493	1.649	2.126	9.66	4.47e-22	6	chr6:26372599:C:T	26372599	T	ADD	18915	1.71	0.03253	1.604	1.823	16.49	4.154e-61
6	chr6:26372858:C:T	26372858	T	ADD	13280	1.863	0.06479	1.641	2.116	9.606	7.576e-22	6	chr6:26372858:C:T	26372858	T	ADD	18915	1.693	0.03244	1.589	1.804	16.23	3.121e-59
6	chr6:26372893:G:A	26372893	A	ADD	13280	1.901	0.06497	1.674	2.159	9.889	4.652e-23	6	chr6:26372893:G:A	26372893	A	ADD	18915	1.733	0.03266	1.625	1.847	16.83	1.371e-63
6	chr6:26372922:C:T	26372922	T	ADD	13280	1.872	0.06493	1.649	2.126	9.66	4.47e-22	6	chr6:26372922:C:T	26372922	T	ADD	18915	1.711	0.03253	1.605	1.824	16.51	2.974e-61
6	chr6:26373279:G:A	26373279	A	ADD	13280	1.866	0.06499	1.643	2.119	9.598	8.167e-22	6	chr6:26373279:G:A	26373279	A	ADD	18915	1.71	0.03253	1.604	1.822	16.48	4.714e-61
6	chr6:26373450:G:A	26373450	A	ADD	13280	1.872	0.06493	1.649	2.126	9.66	4.47e-22	6	chr6:26373450:G:A	26373450	A	ADD	18915	1.711	0.03253	1.605	1.824	16.51	2.974e-61
6	chr6:26373512:G:T	26373512	T	ADD	13280	1.872	0.06493	1.649	2.126	9.66	4.47e-22	6	chr6:26373512:G:T	26373512	T	ADD	18915	1.711	0.03253	1.605	1.824	16.51	2.974e-61
6	chr6:26374046:C:G	26374046	G	ADD	13280	1.872	0.06493	1.649	2.126	9.66	4.47e-22	6	chr6:26374046:C:G	26374046	G	ADD	18915	1.711	0.03253	1.605	1.824	16.51	2.974e-61
6	chr6:26374182:A:G	26374182	G	ADD	13280	1.341	0.05081	1.214	1.481	5.775	7.712e-09	6	chr6:26374182:A:G	26374182	G	ADD	18915	1.248	0.02353	1.192	1.307	9.414	4.795e-21
6	chr6:26374675:A:G	26374675	G	ADD	13280	1.336	0.05083	1.209	1.476	5.695	1.232e-08	6	chr6:26374675:A:G	26374675	G	ADD	18915	1.244	0.02354	1.188	1.303	9.277	1.74e-20
6	chr6:26374750:T:C	26374750	C	ADD	13280	1.872	0.06493	1.649	2.126	9.66	4.47e-22	6	chr6:26374750:T:C	26374750	C	ADD	18915	1.711	0.03253	1.605	1.824	16.51	2.974e-61
6	chr6:26374915:G:C	26374915	C	ADD	13280	1.347	0.05086	1.219	1.488	5.86	4.626e-09	6	chr6:26374915:G:C	26374915	C	ADD	18915	1.25	0.02358	1.193	1.309	9.459	3.123e-21
6	chr6:26374931:A:G	26374931	G	ADD	13280	1.872	0.06493	1.649	2.126	9.66	4.47e-22	6	chr6:26374931:A:G	26374931	G	ADD	18915	1.711	0.03253	1.605	1.824	16.51	2.974e-61
6	chr6:26375015:T:C	26375015	C	ADD	13280	1.872	0.06493	1.649	2.126	9.66	4.47e-22	6	chr6:26375015:T:C	26375015	C	ADD	18915	1.711	0.03253	1.605	1.824	16.51	2.974e-61
6	chr6:26375028:A:G	26375028	G	ADD	13280	1.872	0.06493	1.649	2.126	9.66	4.47e-22	6	chr6:26375028:A:G	26375028	G	ADD	18915	1.711	0.03253	1.605	1.824	16.51	2.974e-61
6	chr6:26375414:C:G	26375414	G	ADD	13280	1.347	0.05086	1.219	1.488	5.86	4.626e-09	6	chr6:26375414:C:G	26375414	G	ADD	18915	1.249	0.02358	1.193	1.309	9.445	3.569e-21
6	chr6:26375417:G:A	26375417	A	ADD	13280	1.873	0.06492	1.649	2.127	9.665	4.226e-22	6	chr6:26375417:G:A	26375417	A	ADD	18915	1.711	0.03253	1.605	1.823	16.51	3.377e-61
6	chr6:26375430:G:A	26375430	A	ADD	13280	1.872	0.06493	1.649	2.126	9.66	4.47e-22	6	chr6:26375430:G:A	26375430	A	ADD	18915	1.71	0.03253	1.604	1.823	16.49	4.123e-61
6	chr6:26375626:C:G	26375626	G	ADD	13280	1.836	0.06451	1.618	2.083	9.414	4.759e-21	6	chr6:26375626:C:G	26375626	G	ADD	18915	1.667	0.03216	1.565	1.775	15.89	7.647e-57
6	chr6:26375875:A:G	26375875	G	ADD	13280	1.872	0.06493	1.649	2.126	9.66	4.47e-22	6	chr6:26375875:A:G	26375875	G	ADD	18915	1.711	0.03253	1.605	1.824	16.51	2.974e-61
6	chr6:26375933:A:G	26375933	G	ADD	13280	1.35	0.0505	1.223	1.49	5.943	2.803e-09	6	chr6:26375933:A:G	26375933	G	ADD	18915	1.258	0.02336	1.202	1.317	9.832	8.228e-23
6	chr6:26376086:A:G	26376086	G	ADD	13280	1.872	0.06493	1.649	2.126	9.66	4.47e-22	6	chr6:26376086:A:G	26376086	G	ADD	18915	1.711	0.03253	1.605	1.824	16.51	2.974e-61
6	chr6:26376140:A:G	26376140	G	ADD	13280	1.872	0.06493	1.649	2.126	9.66	4.47e-22	6	chr6:26376140:A:G	26376140	G	ADD	18915	1.711	0.03253	1.605	1.824	16.51	2.974e-61
6	chr6:26376640:A:G	26376640	G	ADD	13280	1.39	0.05744	1.242	1.556	5.734	9.805e-09	6	chr6:26376640:A:G	26376640	G	ADD	18915	1.459	0.02651	1.385	1.537	14.25	4.579e-46
6	chr6:26376800:G:A	26376800	A	ADD	13280	1.894	0.06488	1.668	2.151	9.848	7.007e-23	6	chr6:26376800:G:A	26376800	A	ADD	18915	1.72	0.03258	1.614	1.834	16.65	2.871e-62
6	chr6:26377157:C:G	26377157	G	ADD	13280	1.878	0.06491	1.654	2.133	9.71	2.727e-22	6	chr6:26377157:C:G	26377157	G	ADD	18915	1.713	0.03257	1.607	1.826	16.52	2.586e-61
6	chr6:26377318:A:G	26377318	G	ADD	13280	1.878	0.06491	1.654	2.133	9.71	2.727e-22	6	chr6:26377318:A:G	26377318	G	ADD	18915	1.713	0.03257	1.607	1.826	16.52	2.586e-61
6	chr6:26377345:T:A	26377345	A	ADD	13280	1.878	0.06491	1.654	2.133	9.71	2.727e-22	6	chr6:26377345:T:A	26377345	A	ADD	18915	1.713	0.03257	1.607	1.826	16.52	2.586e-61
6	chr6:26377363:G:T	26377363	T	ADD	13280	1.878	0.06491	1.654	2.133	9.71	2.727e-22	6	chr6:26377363:G:T	26377363	T	ADD	18915	1.713	0.03257	1.607	1.826	16.52	2.586e-61
6	chr6:26377699:T:C	26377699	C	ADD	13280	1.879	0.06491	1.654	2.134	9.717	2.551e-22	6	chr6:26377699:T:C	26377699	C	ADD	18915	1.712	0.03257	1.607	1.825	16.51	2.937e-61
6	chr6:26377711:G:A	26377711	A	ADD	13280	1.88	0.0649	1.655	2.135	9.723	2.411e-22	6	chr6:26377711:G:A	26377711	A	ADD	18915	1.713	0.03258	1.607	1.826	16.53	2.401e-61
6	chr6:26378060:T:A	26378060	A	ADD	13280	1.873	0.06488	1.649	2.127	9.673	3.915e-22	6	chr6:26378060:T:A	26378060	A	ADD	18915	1.709	0.03254	1.603	1.822	16.47	6.013e-61
6	chr6:26384865:C:G	26384865	G	ADD	13280	1.805	0.06487	1.59	2.05	9.107	8.485e-20	6	chr6:26384865:C:G	26384865	G	ADD	18915	1.669	0.03226	1.566	1.778	15.87	9.651e-57
6	chr6:26387318:C:T	26387318	T	ADD	13280	1.805	0.06483	1.59	2.05	9.111	8.174e-20	6	chr6:26387318:C:T	26387318	T	ADD	18915	1.674	0.03223	1.571	1.783	15.98	1.826e-57
6	chr6:26391167:A:G	26391167	G	ADD	13280	1.518	0.05552	1.361	1.692	7.516	5.634e-14	6	chr6:26391167:A:G	26391167	G	ADD	18915	1.643	0.02601	1.561	1.729	19.08	3.677e-81
6	chr6:26392287:G:C	26392287	C	ADD	13280	1.811	0.06477	1.595	2.056	9.172	4.647e-20	6	chr6:26392287:G:C	26392287	C	ADD	18915	1.675	0.03223	1.572	1.784	16.01	1.176e-57
6	chr6:26402489:T:C	26402489	C	ADD	13280	1.869	0.06531	1.645	2.124	9.576	1.006e-21	6	chr6:26402489:T:C	26402489	C	ADD	18915	1.727	0.03268	1.619	1.841	16.71	1.025e-62
6	chr6:26404146:A:G	26404146	G	ADD	13280	1.452	0.05379	1.307	1.614	6.936	4.031e-12	6	chr6:26404146:A:G	26404146	G	ADD	18915	1.265	0.02551	1.204	1.33	9.231	2.684e-20
6	chr6:26407254:G:A	26407254	A	ADD	13280	1.868	0.06535	1.643	2.123	9.558	1.199e-21	6	chr6:26407254:G:A	26407254	A	ADD	18915	1.726	0.03267	1.619	1.84	16.7	1.235e-62
6	chr6:26408323:T:G	26408323	G	ADD	13280	2.262	0.07033	1.971	2.597	11.61	3.722e-31	6	chr6:26408323:T:G	26408323	G	ADD	18915	2.05	0.0366	1.908	2.202	19.61	1.285e-85
6	chr6:26409662:G:C	26409662	C	ADD	13280	2.253	0.07054	1.962	2.587	11.52	1.097e-30	6	chr6:26409662:G:C	26409662	C	ADD	18915	2.052	0.03665	1.909	2.205	19.61	1.337e-85
6	chr6:26415181:T:A	26415181	A	ADD	13280	1.871	0.0653	1.646	2.126	9.591	8.701e-22	6	chr6:26415181:T:A	26415181	A	ADD	18915	1.73	0.03264	1.622	1.844	16.79	3.05e-63
6	chr6:26416559:C:G	26416559	G	ADD	13280	1.871	0.0653	1.646	2.126	9.591	8.701e-22	6	chr6:26416559:C:G	26416559	G	ADD	18915	1.73	0.03264	1.622	1.844	16.79	3.05e-63
6	chr6:26421117:T:C	26421117	C	ADD	13280	1.867	0.06536	1.643	2.122	9.553	1.265e-21	6	chr6:26421117:T:C	26421117	C	ADD	18915	1.732	0.03265	1.624	1.846	16.81	1.898e-63
6	chr6:26422399:C:A	26422399	A	ADD	13280	1.86	0.06542	1.636	2.114	9.484	2.438e-21	6	chr6:26422399:C:A	26422399	A	ADD	18915	1.73	0.03265	1.623	1.845	16.8	2.649e-63
6	chr6:26426628:G:A	26426628	A	ADD	13280	1.861	0.06542	1.637	2.115	9.49	2.306e-21	6	chr6:26426628:G:A	26426628	A	ADD	18915	1.731	0.03266	1.624	1.846	16.81	2.158e-63
6	chr6:26431754:C:T	26431754	T	ADD	13280	1.863	0.06542	1.638	2.117	9.508	1.948e-21	6	chr6:26431754:C:T	26431754	T	ADD	18915	1.737	0.03262	1.629	1.852	16.93	2.936e-64
6	chr6:26434402:T:C	26434402	C	ADD	13280	1.864	0.06541	1.64	2.119	9.519	1.743e-21	6	chr6:26434402:T:C	26434402	C	ADD	18915	1.737	0.03263	1.63	1.852	16.93	2.719e-64
6	chr6:26441412:C:T	26441412	T	ADD	13280	2.254	0.07028	1.964	2.586	11.56	6.538e-31	6	chr6:26441412:C:T	26441412	T	ADD	18915	2.054	0.03648	1.912	2.206	19.73	1.128e-86
6	chr6:26441497:C:CT	26441497	CT	ADD	13280	1.846	0.06476	1.626	2.096	9.47	2.79e-21	6	chr6:26441497:C:CT	26441497	CT	ADD	18915	1.705	0.03227	1.6	1.816	16.53	2.388e-61
6	chr6:26444504:C:T	26444504	T	ADD	13280	1.862	0.06538	1.638	2.117	9.51	1.907e-21	6	chr6:26444504:C:T	26444504	T	ADD	18915	1.733	0.03263	1.626	1.848	16.86	9.202e-64
6	chr6:26444710:T:A	26444710	A	ADD	13280	1.862	0.06538	1.638	2.117	9.51	1.907e-21	6	chr6:26444710:T:A	26444710	A	ADD	18915	1.733	0.03263	1.626	1.848	16.86	9.202e-64
6	chr6:26454135:C:T	26454135	T	ADD	13280	2.113	0.06771	1.85	2.413	11.05	2.243e-28	6	chr6:26454135:C:T	26454135	T	ADD	18915	1.932	0.03471	1.805	2.068	18.98	2.51e-80
6	chr6:26454728:C:T	26454728	T	ADD	13280	2.118	0.06753	1.855	2.417	11.11	1.133e-28	6	chr6:26454728:C:T	26454728	T	ADD	18915	1.944	0.03462	1.816	2.08	19.2	3.683e-82
6	chr6:26455586:T:C	26455586	C	ADD	13280	2.113	0.06771	1.85	2.413	11.05	2.243e-28	6	chr6:26455586:T:C	26455586	C	ADD	18915	1.932	0.03471	1.805	2.068	18.98	2.51e-80
6	chr6:26455846:T:G	26455846	G	ADD	13280	2.113	0.06771	1.85	2.413	11.05	2.243e-28	6	chr6:26455846:T:G	26455846	G	ADD	18915	1.932	0.03471	1.805	2.068	18.98	2.51e-80
6	chr6:26461876:C:T	26461876	T	ADD	13280	2.105	0.06778	1.844	2.405	10.98	4.556e-28	6	chr6:26461876:C:T	26461876	T	ADD	18915	1.932	0.03471	1.805	2.068	18.97	2.859e-80
6	chr6:26463043:T:A	26463043	A	ADD	13280	2.105	0.06778	1.844	2.405	10.98	4.556e-28	6	chr6:26463043:T:A	26463043	A	ADD	18915	1.932	0.03471	1.805	2.068	18.97	2.859e-80
6	chr6:26463346:G:T	26463346	T	ADD	13280	2.26	0.07027	1.969	2.593	11.6	4.075e-31	6	chr6:26463346:G:T	26463346	T	ADD	18915	2.055	0.03645	1.914	2.208	19.77	5.571e-87
6	chr6:26463347:G:T	26463347	T	ADD	13280	2.26	0.07027	1.969	2.593	11.6	4.075e-31	6	chr6:26463347:G:T	26463347	T	ADD	18915	2.055	0.03645	1.914	2.208	19.77	5.571e-87
6	chr6:26463432:G:A	26463432	A	ADD	13280	2.105	0.06778	1.844	2.405	10.98	4.556e-28	6	chr6:26463432:G:A	26463432	A	ADD	18915	1.932	0.03471	1.805	2.068	18.97	2.859e-80
6	chr6:26466954:T:C	26466954	C	ADD	13280	1.365	0.05606	1.223	1.524	5.553	2.802e-08	6	chr6:26466954:T:C	26466954	C	ADD	18915	1.307	0.02641	1.241	1.376	10.13	4.272e-24
6	chr6:26467303:A:G	26467303	G	ADD	13280	1.361	0.0561	1.219	1.519	5.496	3.893e-08	6	chr6:26467303:A:G	26467303	G	ADD	18915	1.305	0.02641	1.24	1.375	10.09	5.954e-24
6	chr6:26468098:G:A	26468098	A	ADD	13280	2.107	0.06761	1.845	2.405	11.02	2.981e-28	6	chr6:26468098:G:A	26468098	A	ADD	18915	1.922	0.03468	1.796	2.057	18.84	3.451e-79
6	chr6:26468317:G:C	26468317	C	ADD	13280	2.107	0.06761	1.845	2.405	11.02	2.981e-28	6	chr6:26468317:G:C	26468317	C	ADD	18915	1.925	0.03468	1.798	2.06	18.88	1.587e-79
6	chr6:26468432:G:A	26468432	A	ADD	13280	1.387	0.05783	1.238	1.554	5.658	1.53e-08	6	chr6:26468432:G:A	26468432	A	ADD	18915	1.377	0.02717	1.305	1.452	11.77	5.58e-32
6	chr6:26469638:G:A	26469638	A	ADD	13280	1.387	0.05783	1.238	1.554	5.658	1.53e-08	6	chr6:26469638:G:A	26469638	A	ADD	18915	1.376	0.02717	1.305	1.451	11.75	6.879e-32
6	chr6:26469647:A:C	26469647	C	ADD	13280	1.387	0.05783	1.238	1.553	5.653	1.575e-08	6	chr6:26469647:A:C	26469647	C	ADD	18915	1.376	0.02717	1.304	1.451	11.74	7.74e-32
6	chr6:26469804:T:C	26469804	C	ADD	13280	1.387	0.05783	1.238	1.553	5.653	1.575e-08	6	chr6:26469804:T:C	26469804	C	ADD	18915	1.376	0.02717	1.304	1.451	11.74	7.74e-32
6	chr6:26470927:T:C	26470927	C	ADD	13280	1.361	0.0561	1.219	1.519	5.494	3.933e-08	6	chr6:26470927:T:C	26470927	C	ADD	18915	1.306	0.02641	1.24	1.375	10.1	5.601e-24
6	chr6:26471886:A:G	26471886	G	ADD	13280	1.387	0.05783	1.238	1.553	5.653	1.575e-08	6	chr6:26471886:A:G	26471886	G	ADD	18915	1.376	0.02717	1.305	1.452	11.76	6.282e-32
6	chr6:26473816:C:T	26473816	T	ADD	13280	1.387	0.05783	1.238	1.553	5.653	1.575e-08	6	chr6:26473816:C:T	26473816	T	ADD	18915	1.376	0.02717	1.305	1.452	11.76	6.282e-32
6	chr6:26473868:G:GT	26473868	GT	ADD	13280	1.388	0.05782	1.239	1.554	5.666	1.462e-08	6	chr6:26473868:G:GT	26473868	GT	ADD	18915	1.376	0.02718	1.305	1.452	11.76	6.562e-32
6	chr6:26473975:T:TA	26473975	TA	ADD	13280	1.386	0.05783	1.238	1.553	5.649	1.617e-08	6	chr6:26473975:T:TA	26473975	TA	ADD	18915	1.375	0.02717	1.304	1.451	11.73	8.66e-32
6	chr6:26474343:C:T	26474343	T	ADD	13280	1.387	0.05783	1.238	1.553	5.653	1.575e-08	6	chr6:26474343:C:T	26474343	T	ADD	18915	1.376	0.02717	1.305	1.452	11.76	6.282e-32
6	chr6:26476554:T:A	26476554	A	ADD	13280	1.385	0.0578	1.237	1.551	5.636	1.743e-08	6	chr6:26476554:T:A	26476554	A	ADD	18915	1.375	0.02716	1.304	1.45	11.73	9.348e-32
6	chr6:26476915:T:A	26476915	A	ADD	13280	1.385	0.0578	1.237	1.551	5.636	1.743e-08	6	chr6:26476915:T:A	26476915	A	ADD	18915	1.375	0.02716	1.304	1.45	11.73	9.348e-32
6	chr6:26477551:G:A	26477551	A	ADD	13280	1.36	0.05607	1.218	1.517	5.478	4.313e-08	6	chr6:26477551:G:A	26477551	A	ADD	18915	1.304	0.0264	1.239	1.374	10.07	7.743e-24
6	chr6:26478024:C:T	26478024	T	ADD	13280	2.108	0.06761	1.846	2.407	11.03	2.772e-28	6	chr6:26478024:C:T	26478024	T	ADD	18915	1.928	0.03469	1.801	2.063	18.92	7.637e-80
6	chr6:26478597:G:C	26478597	C	ADD	13280	1.379	0.05628	1.235	1.539	5.704	1.171e-08	6	chr6:26478597:G:C	26478597	C	ADD	18915	1.313	0.02657	1.246	1.383	10.24	1.322e-24
6	chr6:26478699:G:A	26478699	A	ADD	13280	1.385	0.0578	1.237	1.551	5.636	1.743e-08	6	chr6:26478699:G:A	26478699	A	ADD	18915	1.375	0.02716	1.304	1.45	11.73	9.348e-32
6	chr6:26478772:G:A	26478772	A	ADD	13280	1.385	0.0578	1.237	1.551	5.635	1.751e-08	6	chr6:26478772:G:A	26478772	A	ADD	18915	1.375	0.02716	1.304	1.45	11.73	9.385e-32
6	chr6:26478922:C:T	26478922	T	ADD	13280	1.836	0.06442	1.618	2.083	9.433	3.989e-21	6	chr6:26478922:C:T	26478922	T	ADD	18915	1.695	0.0322	1.591	1.805	16.38	2.459e-60
6	chr6:26481414:T:G	26481414	G	ADD	13280	1.384	0.05781	1.236	1.55	5.62	1.906e-08	6	chr6:26481414:T:G	26481414	G	ADD	18915	1.373	0.02716	1.302	1.448	11.68	1.584e-31
6	chr6:26482240:G:A	26482240	A	ADD	13280	1.384	0.05781	1.236	1.55	5.62	1.906e-08	6	chr6:26482240:G:A	26482240	A	ADD	18915	1.373	0.02716	1.302	1.448	11.68	1.591e-31
6	chr6:26483578:G:A	26483578	A	ADD	13280	1.385	0.0578	1.237	1.551	5.639	1.711e-08	6	chr6:26483578:G:A	26483578	A	ADD	18915	1.375	0.02716	1.304	1.45	11.73	9.224e-32
6	chr6:26485345:A:G	26485345	G	ADD	13280	1.889	0.06491	1.663	2.145	9.798	1.145e-22	6	chr6:26485345:A:G	26485345	G	ADD	18915	1.725	0.03264	1.618	1.838	16.7	1.381e-62
6	chr6:26485489:A:C	26485489	C	ADD	13280	1.421	0.05776	1.269	1.591	6.079	1.21e-09	6	chr6:26485489:A:C	26485489	C	ADD	18915	1.43	0.02719	1.356	1.509	13.16	1.438e-39
6	chr6:26486941:C:T	26486941	T	ADD	13280	1.875	0.06494	1.651	2.13	9.684	3.514e-22	6	chr6:26486941:C:T	26486941	T	ADD	18915	1.719	0.0326	1.613	1.833	16.63	4.419e-62
6	chr6:26488632:C:A	26488632	A	ADD	13280	1.889	0.06491	1.663	2.145	9.798	1.145e-22	6	chr6:26488632:C:A	26488632	A	ADD	18915	1.723	0.03265	1.616	1.837	16.66	2.505e-62
6	chr6:26489379:C:T	26489379	T	ADD	13280	1.41	0.05798	1.259	1.58	5.929	3.046e-09	6	chr6:26489379:C:T	26489379	T	ADD	18915	1.384	0.02736	1.312	1.46	11.88	1.487e-32
6	chr6:26489638:A:T	26489638	T	ADD	13280	1.416	0.0581	1.263	1.586	5.981	2.214e-09	6	chr6:26489638:A:T	26489638	T	ADD	18915	1.384	0.02741	1.311	1.46	11.85	2.252e-32
6	chr6:26491006:A:G	26491006	G	ADD	13280	1.382	0.0563	1.238	1.544	5.751	8.849e-09	6	chr6:26491006:A:G	26491006	G	ADD	18915	1.314	0.02659	1.247	1.384	10.26	1.056e-24
6	chr6:26491921:C:T	26491921	T	ADD	13280	1.382	0.05631	1.237	1.543	5.743	9.317e-09	6	chr6:26491921:C:T	26491921	T	ADD	18915	1.313	0.02659	1.246	1.383	10.24	1.286e-24
6	chr6:26493156:G:T	26493156	T	ADD	13280	1.412	0.05797	1.261	1.582	5.954	2.609e-09	6	chr6:26493156:G:T	26493156	T	ADD	18915	1.385	0.02737	1.313	1.462	11.91	1.095e-32
6	chr6:26493681:T:C	26493681	C	ADD	13280	1.382	0.05631	1.238	1.543	5.747	9.1e-09	6	chr6:26493681:T:C	26493681	C	ADD	18915	1.313	0.02659	1.247	1.384	10.25	1.167e-24
6	chr6:26494871:C:T	26494871	T	ADD	13280	1.392	0.05773	1.243	1.559	5.732	9.897e-09	6	chr6:26494871:C:T	26494871	T	ADD	18915	1.375	0.02717	1.303	1.45	11.71	1.137e-31
6	chr6:26496350:A:T	26496350	T	ADD	13280	1.362	0.0561	1.22	1.521	5.511	3.568e-08	6	chr6:26496350:A:T	26496350	T	ADD	18915	1.304	0.02642	1.239	1.374	10.06	8.344e-24
6	chr6:26496688:G:A	26496688	A	ADD	13280	1.374	0.0579	1.226	1.539	5.484	4.164e-08	6	chr6:26496688:G:A	26496688	A	ADD	18915	1.367	0.02717	1.296	1.442	11.51	1.141e-30
6	chr6:26498530:G:T	26498530	T	ADD	13280	2.262	0.07052	1.97	2.598	11.58	5.356e-31	6	chr6:26498530:G:T	26498530	T	ADD	18915	2.056	0.03654	1.914	2.209	19.72	1.352e-86
6	chr6:26498957:C:T	26498957	T	ADD	13280	2.111	0.06766	1.849	2.411	11.04	2.353e-28	6	chr6:26498957:C:T	26498957	T	ADD	18915	1.929	0.03469	1.802	2.064	18.94	5.823e-80
6	chr6:26499783:C:G	26499783	G	ADD	13280	1.768	0.06347	1.561	2.002	8.979	2.738e-19	6	chr6:26499783:C:G	26499783	G	ADD	18915	1.636	0.03147	1.538	1.74	15.65	3.324e-55
6	chr6:26501540:C:T	26501540	T	ADD	13280	1.767	0.06344	1.56	2.001	8.97	2.955e-19	6	chr6:26501540:C:T	26501540	T	ADD	18915	1.635	0.03146	1.538	1.739	15.63	4.23e-55
6	chr6:26509154:C:T	26509154	T	ADD	13280	2.111	0.06766	1.849	2.411	11.04	2.353e-28	6	chr6:26509154:C:T	26509154	T	ADD	18915	1.929	0.03469	1.802	2.064	18.94	5.823e-80
6	chr6:26510520:C:T	26510520	T	ADD	13280	1.766	0.06348	1.56	2	8.961	3.207e-19	6	chr6:26510520:C:T	26510520	T	ADD	18915	1.634	0.03146	1.537	1.738	15.61	5.769e-55
6	chr6:26510848:C:T	26510848	T	ADD	13280	1.767	0.06348	1.56	2.001	8.967	3.053e-19	6	chr6:26510848:C:T	26510848	T	ADD	18915	1.634	0.03147	1.536	1.737	15.59	8.297e-55
6	chr6:26511516:G:C	26511516	C	ADD	13280	2.112	0.06766	1.85	2.412	11.05	2.144e-28	6	chr6:26511516:G:C	26511516	C	ADD	18915	1.93	0.03469	1.803	2.066	18.95	4.56e-80
6	chr6:26514712:C:T	26514712	T	ADD	13280	1.76	0.06354	1.554	1.993	8.895	5.847e-19	6	chr6:26514712:C:T	26514712	T	ADD	18915	1.633	0.03146	1.536	1.737	15.6	7.86e-55
6	chr6:26529662:G:A	26529662	A	ADD	13280	2.11	0.06766	1.848	2.409	11.04	2.568e-28	6	chr6:26529662:G:A	26529662	A	ADD	18915	1.928	0.03469	1.801	2.063	18.92	7.515e-80
6	chr6:26530148:C:T	26530148	T	ADD	13280	2.11	0.06766	1.848	2.409	11.04	2.568e-28	6	chr6:26530148:C:T	26530148	T	ADD	18915	1.928	0.03469	1.801	2.063	18.92	7.515e-80
6	chr6:26530191:A:G	26530191	G	ADD	13280	1.766	0.06348	1.559	2	8.959	3.267e-19	6	chr6:26530191:A:G	26530191	G	ADD	18915	1.634	0.03146	1.537	1.738	15.61	5.84e-55
6	chr6:26537573:G:A	26537573	A	ADD	13280	1.808	0.06394	1.595	2.049	9.258	2.076e-20	6	chr6:26537573:G:A	26537573	A	ADD	18915	1.663	0.03184	1.562	1.77	15.98	1.803e-57
6	chr6:26548984:G:A	26548984	A	ADD	13280	2.11	0.06766	1.848	2.409	11.04	2.568e-28	6	chr6:26548984:G:A	26548984	A	ADD	18915	1.926	0.03469	1.8	2.062	18.9	1.114e-79
6	chr6:26549916:C:T	26549916	T	ADD	13280	2.11	0.06766	1.848	2.409	11.04	2.568e-28	6	chr6:26549916:C:T	26549916	T	ADD	18915	1.928	0.03469	1.801	2.063	18.92	7.516e-80
6	chr6:26555205:C:A	26555205	A	ADD	13280	1.776	0.06355	1.568	2.011	9.037	1.615e-19	6	chr6:26555205:C:A	26555205	A	ADD	18915	1.638	0.03153	1.54	1.742	15.65	3.404e-55
6	chr6:26562041:G:T	26562041	T	ADD	13280	2.118	0.06775	1.855	2.419	11.08	1.579e-28	6	chr6:26562041:G:T	26562041	T	ADD	18915	1.933	0.03473	1.806	2.069	18.98	2.554e-80
6	chr6:26563636:A:C	26563636	C	ADD	13280	2.122	0.06748	1.859	2.422	11.15	7.095e-29	6	chr6:26563636:A:C	26563636	C	ADD	18915	1.933	0.03465	1.806	2.069	19.02	1.176e-80
6	chr6:26568907:T:C	26568907	C	ADD	13280	2.121	0.06748	1.858	2.421	11.14	7.629e-29	6	chr6:26568907:T:C	26568907	C	ADD	18915	1.935	0.03465	1.808	2.071	19.05	6.84e-81
6	chr6:26573403:C:G	26573403	G	ADD	13280	1.586	0.0623	1.404	1.792	7.407	1.29e-13	6	chr6:26573403:C:G	26573403	G	ADD	18915	1.464	0.03041	1.379	1.554	12.53	4.938e-36
6	chr6:26577261:C:CA	26577261	CA	ADD	13280	1.428	0.05962	1.271	1.605	5.979	2.247e-09	6	chr6:26577261:C:CA	26577261	CA	ADD	18915	1.302	0.02859	1.231	1.377	9.224	2.86e-20
6	chr6:26579332:C:T	26579332	T	ADD	13280	1.587	0.0623	1.404	1.793	7.412	1.247e-13	6	chr6:26579332:C:T	26579332	T	ADD	18915	1.463	0.03042	1.378	1.553	12.51	6.485e-36
6	chr6:26581807:C:T	26581807	T	ADD	13280	2.275	0.07018	1.983	2.61	11.71	1.097e-31	6	chr6:26581807:C:T	26581807	T	ADD	18915	2.06	0.03642	1.918	2.213	19.85	1.166e-87
6	chr6:26582099:A:G	26582099	G	ADD	13280	1.613	0.06266	1.427	1.824	7.635	2.265e-14	6	chr6:26582099:A:G	26582099	G	ADD	18915	1.482	0.0307	1.395	1.574	12.81	1.419e-37
6	chr6:26584440:C:T	26584440	T	ADD	13280	1.374	0.0554	1.233	1.532	5.738	9.596e-09	6	chr6:26584440:C:T	26584440	T	ADD	18915	1.296	0.02602	1.231	1.364	9.963	2.204e-23
6	chr6:26587145:G:T	26587145	T	ADD	13280	2.133	0.06766	1.868	2.435	11.19	4.386e-29	6	chr6:26587145:G:T	26587145	T	ADD	18915	1.934	0.0347	1.807	2.071	19.01	1.285e-80
6	chr6:26587178:G:A	26587178	A	ADD	13280	1.374	0.0554	1.233	1.532	5.738	9.596e-09	6	chr6:26587178:G:A	26587178	A	ADD	18915	1.296	0.02602	1.231	1.364	9.963	2.204e-23
6	chr6:26588293:C:T	26588293	T	ADD	13280	1.906	0.06477	1.679	2.164	9.962	2.241e-23	6	chr6:26588293:C:T	26588293	T	ADD	18915	1.742	0.03249	1.635	1.857	17.08	2.041e-65
6	chr6:26590350:A:T	26590350	T	ADD	13280	1.906	0.06477	1.679	2.164	9.962	2.241e-23	6	chr6:26590350:A:T	26590350	T	ADD	18915	1.742	0.03249	1.635	1.857	17.08	2.041e-65
6	chr6:26592479:A:G	26592479	G	ADD	13280	1.368	0.0554	1.227	1.525	5.653	1.573e-08	6	chr6:26592479:A:G	26592479	G	ADD	18915	1.294	0.026	1.229	1.361	9.904	3.989e-23
6	chr6:26592809:A:G	26592809	G	ADD	13280	2.124	0.06758	1.861	2.425	11.15	7.347e-29	6	chr6:26592809:A:G	26592809	G	ADD	18915	1.928	0.03466	1.801	2.063	18.94	5.608e-80
6	chr6:26593047:C:T	26593047	T	ADD	13280	2.275	0.07018	1.982	2.61	11.71	1.117e-31	6	chr6:26593047:C:T	26593047	T	ADD	18915	2.056	0.03642	1.915	2.209	19.8	3.081e-87
6	chr6:26597776:A:G	26597776	G	ADD	13280	1.901	0.06475	1.675	2.158	9.922	3.346e-23	6	chr6:26597776:A:G	26597776	G	ADD	18915	1.742	0.03247	1.635	1.856	17.09	1.661e-65
6	chr6:26599281:A:G	26599281	G	ADD	13280	2.274	0.07032	1.981	2.61	11.68	1.522e-31	6	chr6:26599281:A:G	26599281	G	ADD	18915	2.062	0.03646	1.92	2.215	19.85	1.202e-87
6	chr6:26601298:T:C	26601298	C	ADD	13280	1.901	0.06475	1.675	2.158	9.922	3.346e-23	6	chr6:26601298:T:C	26601298	C	ADD	18915	1.742	0.03247	1.635	1.856	17.09	1.661e-65
6	chr6:26601712:G:A	26601712	A	ADD	13280	1.884	0.06463	1.66	2.139	9.803	1.097e-22	6	chr6:26601712:G:A	26601712	A	ADD	18915	1.722	0.03238	1.616	1.835	16.79	2.883e-63
6	chr6:26602225:A:G	26602225	G	ADD	13280	1.901	0.06475	1.675	2.158	9.922	3.346e-23	6	chr6:26602225:A:G	26602225	G	ADD	18915	1.742	0.03247	1.635	1.856	17.09	1.661e-65
6	chr6:26602787:T:A	26602787	A	ADD	13280	1.905	0.06474	1.678	2.162	9.953	2.458e-23	6	chr6:26602787:T:A	26602787	A	ADD	18915	1.742	0.03248	1.634	1.856	17.08	1.92e-65
6	chr6:26603583:A:C	26603583	C	ADD	13280	1.907	0.06473	1.68	2.165	9.975	1.955e-23	6	chr6:26603583:A:C	26603583	C	ADD	18915	1.743	0.0325	1.636	1.858	17.1	1.508e-65
6	chr6:26603638:T:C	26603638	C	ADD	13280	1.904	0.06474	1.677	2.161	9.944	2.674e-23	6	chr6:26603638:T:C	26603638	C	ADD	18915	1.741	0.03248	1.634	1.856	17.07	2.334e-65
6	chr6:26603696:C:A	26603696	A	ADD	13280	2.124	0.06758	1.861	2.425	11.15	7.347e-29	6	chr6:26603696:C:A	26603696	A	ADD	18915	1.929	0.03466	1.802	2.065	18.96	3.786e-80
6	chr6:26604978:G:A	26604978	A	ADD	13280	1.904	0.06474	1.677	2.161	9.944	2.674e-23	6	chr6:26604978:G:A	26604978	A	ADD	18915	1.741	0.03248	1.634	1.856	17.07	2.334e-65
6	chr6:26609761:G:C	26609761	C	ADD	13280	2.124	0.06758	1.861	2.425	11.15	7.347e-29	6	chr6:26609761:G:C	26609761	C	ADD	18915	1.929	0.03466	1.802	2.065	18.96	3.786e-80
6	chr6:26610198:G:T	26610198	T	ADD	13280	1.37	0.05554	1.229	1.527	5.666	1.464e-08	6	chr6:26610198:G:T	26610198	T	ADD	18915	1.303	0.02606	1.238	1.371	10.16	2.953e-24
6	chr6:26610485:CTG:C	26610485	C	ADD	13280	2.274	0.07032	1.981	2.61	11.68	1.522e-31	6	chr6:26610485:CTG:C	26610485	C	ADD	18915	2.061	0.03648	1.919	2.214	19.83	1.592e-87
6	chr6:26612642:G:T	26612642	T	ADD	13280	1.374	0.05562	1.232	1.532	5.714	1.101e-08	6	chr6:26612642:G:T	26612642	T	ADD	18915	1.309	0.02611	1.244	1.378	10.32	5.477e-25
6	chr6:26617078:G:A	26617078	A	ADD	13280	1.377	0.05558	1.235	1.536	5.757	8.573e-09	6	chr6:26617078:G:A	26617078	A	ADD	18915	1.31	0.0261	1.244	1.378	10.34	4.724e-25
6	chr6:26620084:G:A	26620084	A	ADD	13280	1.38	0.05558	1.237	1.539	5.793	6.93e-09	6	chr6:26620084:G:A	26620084	A	ADD	18915	1.311	0.02611	1.246	1.38	10.38	3.062e-25
6	chr6:26620430:G:A	26620430	A	ADD	13280	1.379	0.05556	1.237	1.538	5.786	7.189e-09	6	chr6:26620430:G:A	26620430	A	ADD	18915	1.312	0.0261	1.247	1.381	10.4	2.404e-25
6	chr6:26622317:TTGA:T	26622317	T	ADD	13280	1.38	0.05558	1.237	1.539	5.793	6.93e-09	6	chr6:26622317:TTGA:T	26622317	T	ADD	18915	1.311	0.02611	1.246	1.38	10.38	3.062e-25
6	chr6:26622321:T:C	26622321	C	ADD	13280	1.38	0.05558	1.237	1.539	5.793	6.93e-09	6	chr6:26622321:T:C	26622321	C	ADD	18915	1.311	0.02611	1.246	1.38	10.38	3.062e-25
6	chr6:26626302:TA:T	26626302	T	ADD	13280	1.38	0.05557	1.238	1.539	5.797	6.771e-09	6	chr6:26626302:TA:T	26626302	T	ADD	18915	1.312	0.02611	1.246	1.38	10.39	2.783e-25
6	chr6:26630762:G:A	26630762	A	ADD	13280	1.379	0.05559	1.237	1.538	5.78	7.462e-09	6	chr6:26630762:G:A	26630762	A	ADD	18915	1.312	0.0261	1.247	1.381	10.41	2.242e-25
6	chr6:26631340:G:T	26631340	T	ADD	13280	2.274	0.07031	1.981	2.61	11.68	1.586e-31	6	chr6:26631340:G:T	26631340	T	ADD	18915	2.06	0.03648	1.918	2.213	19.81	2.391e-87
6	chr6:26633483:T:A	26633483	A	ADD	13280	2.273	0.07018	1.981	2.608	11.7	1.283e-31	6	chr6:26633483:T:A	26633483	A	ADD	18915	2.058	0.03641	1.917	2.211	19.83	1.721e-87
6	chr6:26633812:T:C	26633812	C	ADD	13280	1.379	0.0556	1.237	1.538	5.785	7.234e-09	6	chr6:26633812:T:C	26633812	C	ADD	18915	1.313	0.02611	1.247	1.382	10.42	2.002e-25
6	chr6:26634208:G:A	26634208	A	ADD	13280	1.379	0.0556	1.237	1.538	5.785	7.234e-09	6	chr6:26634208:G:A	26634208	A	ADD	18915	1.313	0.02611	1.247	1.382	10.42	2.002e-25
6	chr6:26640658:C:T	26640658	T	ADD	13280	1.38	0.05559	1.238	1.539	5.794	6.867e-09	6	chr6:26640658:C:T	26640658	T	ADD	18915	1.313	0.02611	1.248	1.382	10.44	1.646e-25
6	chr6:26640667:C:T	26640667	T	ADD	13280	1.383	0.05563	1.24	1.542	5.83	5.534e-09	6	chr6:26640667:C:T	26640667	T	ADD	18915	1.315	0.02613	1.249	1.384	10.48	1.112e-25
6	chr6:26642077:G:A	26642077	A	ADD	13280	1.38	0.0556	1.237	1.539	5.79	7.06e-09	6	chr6:26642077:G:A	26642077	A	ADD	18915	1.313	0.02611	1.247	1.382	10.43	1.818e-25
6	chr6:26646293:C:T	26646293	T	ADD	13280	1.377	0.05561	1.235	1.536	5.758	8.522e-09	6	chr6:26646293:C:T	26646293	T	ADD	18915	1.313	0.0261	1.247	1.382	10.43	1.891e-25
6	chr6:26646446:A:C	26646446	C	ADD	13280	1.378	0.05551	1.236	1.536	5.771	7.882e-09	6	chr6:26646446:A:C	26646446	C	ADD	18915	1.311	0.02607	1.246	1.38	10.4	2.49e-25
6	chr6:26646738:T:G	26646738	G	ADD	13280	1.378	0.05551	1.236	1.536	5.771	7.882e-09	6	chr6:26646738:T:G	26646738	G	ADD	18915	1.311	0.02607	1.246	1.38	10.4	2.49e-25
6	chr6:26649127:T:C	26649127	C	ADD	13280	1.377	0.05551	1.235	1.536	5.766	8.105e-09	6	chr6:26649127:T:C	26649127	C	ADD	18915	1.311	0.02607	1.246	1.38	10.39	2.748e-25
6	chr6:26650078:T:C	26650078	C	ADD	13280	1.377	0.05551	1.235	1.536	5.766	8.105e-09	6	chr6:26650078:T:C	26650078	C	ADD	18915	1.311	0.02607	1.246	1.38	10.39	2.748e-25
6	chr6:26650825:T:A	26650825	A	ADD	13280	2.273	0.07018	1.981	2.608	11.7	1.283e-31	6	chr6:26650825:T:A	26650825	A	ADD	18915	2.055	0.03641	1.914	2.207	19.78	4.011e-87
6	chr6:26652261:A:C	26652261	C	ADD	13280	1.377	0.05561	1.235	1.536	5.757	8.565e-09	6	chr6:26652261:A:C	26652261	C	ADD	18915	1.312	0.0261	1.247	1.381	10.41	2.261e-25
6	chr6:26653961:A:G	26653961	G	ADD	13280	1.4	0.05572	1.255	1.561	6.035	1.591e-09	6	chr6:26653961:A:G	26653961	G	ADD	18915	1.339	0.02622	1.272	1.409	11.12	9.812e-29
6	chr6:26654090:C:T	26654090	T	ADD	13280	1.377	0.05551	1.235	1.536	5.766	8.105e-09	6	chr6:26654090:C:T	26654090	T	ADD	18915	1.311	0.02607	1.246	1.38	10.39	2.748e-25
6	chr6:26654105:A:G	26654105	G	ADD	13280	1.377	0.05551	1.235	1.536	5.766	8.105e-09	6	chr6:26654105:A:G	26654105	G	ADD	18915	1.311	0.02607	1.246	1.38	10.39	2.748e-25
6	chr6:26654589:A:C	26654589	C	ADD	13280	1.379	0.0555	1.237	1.537	5.788	7.118e-09	6	chr6:26654589:A:C	26654589	C	ADD	18915	1.311	0.02607	1.246	1.38	10.39	2.62e-25
6	chr6:26655845:G:A	26655845	A	ADD	13280	1.377	0.05551	1.235	1.536	5.766	8.105e-09	6	chr6:26655845:G:A	26655845	A	ADD	18915	1.311	0.02607	1.246	1.38	10.39	2.748e-25
6	chr6:26662868:T:A	26662868	A	ADD	13280	1.375	0.05538	1.234	1.533	5.751	8.895e-09	6	chr6:26662868:T:A	26662868	A	ADD	18915	1.315	0.02598	1.249	1.383	10.53	6.334e-26
6	chr6:26663250:A:G	26663250	G	ADD	13280	1.373	0.05535	1.232	1.53	5.724	1.043e-08	6	chr6:26663250:A:G	26663250	G	ADD	18915	1.311	0.02596	1.246	1.38	10.44	1.588e-25
6	chr6:26664040:T:C	26664040	C	ADD	13280	1.367	0.05536	1.227	1.524	5.652	1.59e-08	6	chr6:26664040:T:C	26664040	C	ADD	18915	1.308	0.02595	1.243	1.376	10.35	4.196e-25
6	chr6:26665007:T:G	26665007	G	ADD	13280	1.367	0.05536	1.227	1.524	5.652	1.59e-08	6	chr6:26665007:T:G	26665007	G	ADD	18915	1.308	0.02595	1.243	1.376	10.35	4.196e-25
6	chr6:26668604:TG:T	26668604	T	ADD	13280	2.106	0.0674	1.845	2.403	11.05	2.25e-28	6	chr6:26668604:TG:T	26668604	T	ADD	18915	1.918	0.0345	1.793	2.052	18.88	1.807e-79
6	chr6:26670390:A:G	26670390	G	ADD	13280	2.11	0.06667	1.852	2.405	11.2	3.982e-29	6	chr6:26670390:A:G	26670390	G	ADD	18915	1.932	0.03401	1.808	2.065	19.37	1.523e-83
6	chr6:26670580:GCA:G	26670580	G	ADD	13280	1.362	0.05549	1.222	1.519	5.569	2.562e-08	6	chr6:26670580:GCA:G	26670580	G	ADD	18915	1.31	0.02597	1.245	1.379	10.41	2.176e-25
6	chr6:26732200:C:G	26732200	G	ADD	13280	2.11	0.06739	1.849	2.408	11.08	1.549e-28	6	chr6:26732200:C:G	26732200	G	ADD	18915	1.92	0.03453	1.794	2.054	18.89	1.441e-79
6	chr6:26739799:G:A	26739799	A	ADD	13280	2.11	0.06739	1.849	2.408	11.08	1.549e-28	6	chr6:26739799:G:A	26739799	A	ADD	18915	1.92	0.03453	1.794	2.054	18.89	1.441e-79
6	chr6:26740141:A:G	26740141	G	ADD	13280	2.108	0.06739	1.847	2.406	11.07	1.832e-28	6	chr6:26740141:A:G	26740141	G	ADD	18915	1.918	0.03452	1.792	2.052	18.86	2.394e-79
6	chr6:26740598:AAC:A	26740598	A	ADD	13280	2.109	0.06739	1.848	2.407	11.07	1.684e-28	6	chr6:26740598:AAC:A	26740598	A	ADD	18915	1.919	0.03452	1.793	2.053	18.87	1.857e-79
6	chr6:26742807:G:T	26742807	T	ADD	13280	1.765	0.06106	1.566	1.99	9.306	1.33e-20	6	chr6:26742807:G:T	26742807	T	ADD	18915	1.571	0.03011	1.481	1.666	15	7.65e-51
6	chr6:26745970:G:A	26745970	A	ADD	13280	2.103	0.0673	1.843	2.4	11.05	2.246e-28	6	chr6:26745970:G:A	26745970	A	ADD	18915	1.914	0.03445	1.789	2.048	18.84	3.562e-79
6	chr6:26831005:G:A	26831005	A	ADD	13280	2.08	0.06728	1.823	2.374	10.89	1.302e-27	6	chr6:26831005:G:A	26831005	A	ADD	18915	1.891	0.03439	1.768	2.023	18.53	1.195e-76
6	chr6:26831017:G:T	26831017	T	ADD	13280	2.08	0.06728	1.823	2.374	10.89	1.302e-27	6	chr6:26831017:G:T	26831017	T	ADD	18915	1.891	0.03439	1.768	2.023	18.53	1.195e-76
6	chr6:26835246:T:C	26835246	C	ADD	13280	1.438	0.05528	1.291	1.603	6.575	4.856e-11	6	chr6:26835246:T:C	26835246	C	ADD	18915	1.316	0.02612	1.25	1.385	10.51	7.519e-26
6	chr6:26854230:TC:T	26854230	T	ADD	13280	2.08	0.06728	1.823	2.373	10.89	1.316e-27	6	chr6:26854230:TC:T	26854230	T	ADD	18915	1.892	0.03438	1.769	2.024	18.54	9.184e-77
6	chr6:26857141:T:C	26857141	C	ADD	13280	2.08	0.06728	1.823	2.373	10.89	1.316e-27	6	chr6:26857141:T:C	26857141	C	ADD	18915	1.892	0.03438	1.769	2.024	18.54	9.184e-77
6	chr6:26860580:C:T	26860580	T	ADD	13280	2.08	0.06728	1.823	2.373	10.89	1.316e-27	6	chr6:26860580:C:T	26860580	T	ADD	18915	1.892	0.03438	1.769	2.024	18.54	9.184e-77
6	chr6:26873086:T:G	26873086	G	ADD	13280	1.676	0.06122	1.487	1.89	8.436	3.285e-17	6	chr6:26873086:T:G	26873086	G	ADD	18915	1.47	0.03011	1.386	1.56	12.8	1.575e-37
6	chr6:26875738:A:C	26875738	C	ADD	13280	2.238	0.0701	1.95	2.567	11.49	1.492e-30	6	chr6:26875738:A:C	26875738	C	ADD	18915	2.02	0.03622	1.882	2.169	19.42	5.537e-84
6	chr6:26881319:C:T	26881319	T	ADD	13280	1.723	0.06047	1.53	1.94	8.996	2.341e-19	6	chr6:26881319:C:T	26881319	T	ADD	18915	1.514	0.02975	1.429	1.605	13.95	3.085e-44
6	chr6:26883636:G:A	26883636	A	ADD	13280	2.076	0.06738	1.819	2.369	10.84	2.267e-27	6	chr6:26883636:G:A	26883636	A	ADD	18915	1.886	0.0344	1.763	2.017	18.44	6.748e-76
6	chr6:26887764:G:C	26887764	C	ADD	13280	1.447	0.0553	1.298	1.612	6.677	2.431e-11	6	chr6:26887764:G:C	26887764	C	ADD	18915	1.32	0.02617	1.254	1.39	10.62	2.372e-26
6	chr6:26904630:C:T	26904630	C	ADD	13280	1.403	0.05381	1.263	1.559	6.295	3.065e-10	6	chr6:26904630:C:T	26904630	C	ADD	18915	1.329	0.02531	1.265	1.397	11.25	2.275e-29
6	chr6:26918363:C:A	26918363	A	ADD	13280	1.721	0.06048	1.528	1.937	8.972	2.909e-19	6	chr6:26918363:C:A	26918363	A	ADD	18915	1.511	0.02974	1.425	1.602	13.88	8.743e-44
6	chr6:26920042:G:A	26920042	A	ADD	13280	2.076	0.06738	1.819	2.369	10.84	2.299e-27	6	chr6:26920042:G:A	26920042	A	ADD	18915	1.883	0.03441	1.76	2.014	18.39	1.465e-75
6	chr6:26925550:C:G	26925550	G	ADD	13280	1.446	0.0553	1.298	1.612	6.673	2.498e-11	6	chr6:26925550:C:G	26925550	G	ADD	18915	1.32	0.02616	1.254	1.39	10.61	2.617e-26
6	chr6:26927469:C:A	26927469	A	ADD	13280	2.08	0.06732	1.823	2.374	10.88	1.419e-27	6	chr6:26927469:C:A	26927469	A	ADD	18915	1.883	0.03439	1.76	2.014	18.4	1.227e-75
6	chr6:26935600:C:T	26935600	T	ADD	13280	2.271	0.07019	1.979	2.606	11.69	1.488e-31	6	chr6:26935600:C:T	26935600	T	ADD	18915	2.055	0.03638	1.914	2.207	19.8	3.18e-87
6	chr6:26935806:T:G	26935806	G	ADD	13280	2.176	0.06871	1.902	2.49	11.31	1.106e-29	6	chr6:26935806:T:G	26935806	G	ADD	18915	1.944	0.03541	1.814	2.084	18.77	1.318e-78
6	chr6:26940052:T:C	26940052	C	ADD	13280	1.765	0.06117	1.565	1.989	9.285	1.62e-20	6	chr6:26940052:T:C	26940052	C	ADD	18915	1.529	0.03029	1.441	1.622	14.01	1.286e-44
6	chr6:26940235:C:CT	26940235	CT	ADD	13280	1.476	0.05565	1.324	1.646	6.999	2.574e-12	6	chr6:26940235:C:CT	26940235	CT	ADD	18915	1.327	0.02651	1.259	1.397	10.66	1.514e-26
6	chr6:26947660:T:G	26947660	G	ADD	13280	2.225	0.07012	1.94	2.553	11.41	3.81e-30	6	chr6:26947660:T:G	26947660	G	ADD	18915	2.021	0.0362	1.882	2.169	19.43	4.221e-84
6	chr6:26955320:G:C	26955320	C	ADD	13280	1.76	0.06121	1.561	1.984	9.232	2.649e-20	6	chr6:26955320:G:C	26955320	C	ADD	18915	1.528	0.03029	1.44	1.622	14	1.611e-44
6	chr6:26956578:C:G	26956578	G	ADD	13280	2.172	0.06878	1.898	2.485	11.28	1.701e-29	6	chr6:26956578:C:G	26956578	G	ADD	18915	1.945	0.03544	1.815	2.085	18.77	1.212e-78
6	chr6:26958135:TTGTG:T	26958135	T	ADD	13280	2.245	0.07033	1.956	2.577	11.5	1.36e-30	6	chr6:26958135:TTGTG:T	26958135	T	ADD	18915	2.045	0.03638	1.904	2.196	19.67	3.879e-86
6	chr6:26959823:G:A	26959823	A	ADD	13280	2.171	0.06878	1.897	2.484	11.27	1.835e-29	6	chr6:26959823:G:A	26959823	A	ADD	18915	1.946	0.03543	1.815	2.085	18.78	1.047e-78
6	chr6:26967600:C:T	26967600	T	ADD	13280	2.178	0.06871	1.904	2.492	11.33	9.343e-30	6	chr6:26967600:C:T	26967600	T	ADD	18915	1.946	0.03542	1.816	2.086	18.8	7.898e-79
6	chr6:26970051:C:A	26970051	C	ADD	13280	1.725	0.05919	1.536	1.937	9.212	3.194e-20	6	chr6:26970051:C:A	26970051	C	ADD	18915	1.458	0.0293	1.377	1.544	12.87	6.372e-38
6	chr6:26974248:T:C	26974248	C	ADD	13280	1.764	0.06103	1.566	1.989	9.304	1.347e-20	6	chr6:26974248:T:C	26974248	C	ADD	18915	1.526	0.03022	1.439	1.619	13.99	1.755e-44
6	chr6:26974367:A:C	26974367	C	ADD	13280	2.226	0.07018	1.94	2.554	11.4	4.171e-30	6	chr6:26974367:A:C	26974367	C	ADD	18915	2.019	0.0362	1.881	2.168	19.41	6.298e-84
6	chr6:26978908:C:T	26978908	T	ADD	13280	2.177	0.06871	1.903	2.491	11.32	1.008e-29	6	chr6:26978908:C:T	26978908	T	ADD	18915	1.945	0.03542	1.815	2.085	18.78	1.016e-78
6	chr6:26981893:A:G	26981893	G	ADD	13280	2.177	0.06871	1.903	2.491	11.32	1.008e-29	6	chr6:26981893:A:G	26981893	G	ADD	18915	1.945	0.03542	1.815	2.085	18.78	1.016e-78
6	chr6:26993501:C:T	26993501	T	ADD	13280	2.271	0.07019	1.979	2.606	11.69	1.509e-31	6	chr6:26993501:C:T	26993501	T	ADD	18915	2.053	0.03638	1.912	2.205	19.78	4.851e-87
6	chr6:27003116:C:A	27003116	A	ADD	13280	1.794	0.06374	1.583	2.033	9.17	4.727e-20	6	chr6:27003116:C:A	27003116	A	ADD	18915	1.73	0.03149	1.626	1.84	17.4	8.559e-68
6	chr6:27010173:G:T	27010173	T	ADD	13280	1.801	0.06368	1.589	2.04	9.237	2.545e-20	6	chr6:27010173:G:T	27010173	T	ADD	18915	1.731	0.0315	1.627	1.841	17.42	6.28e-68
6	chr6:27010921:T:C	27010921	C	ADD	13280	1.889	0.06458	1.664	2.144	9.849	6.916e-23	6	chr6:27010921:T:C	27010921	C	ADD	18915	1.68	0.03247	1.576	1.79	15.97	1.993e-57
6	chr6:27017828:C:A	27017828	A	ADD	13280	1.795	0.06374	1.584	2.034	9.177	4.445e-20	6	chr6:27017828:C:A	27017828	A	ADD	18915	1.73	0.0315	1.626	1.84	17.4	8.992e-68
6	chr6:27027389:G:A	27027389	A	ADD	13280	1.795	0.06378	1.584	2.034	9.17	4.717e-20	6	chr6:27027389:G:A	27027389	A	ADD	18915	1.727	0.03151	1.624	1.837	17.34	2.278e-67
6	chr6:27030914:T:C	27030914	C	ADD	13280	1.795	0.06378	1.584	2.034	9.17	4.717e-20	6	chr6:27030914:T:C	27030914	C	ADD	18915	1.727	0.03151	1.624	1.837	17.34	2.278e-67
6	chr6:27032066:C:T	27032066	T	ADD	13280	1.889	0.06462	1.664	2.144	9.843	7.367e-23	6	chr6:27032066:C:T	27032066	T	ADD	18915	1.678	0.03247	1.574	1.788	15.93	3.787e-57
6	chr6:27032129:G:C	27032129	C	ADD	13280	1.795	0.06378	1.584	2.034	9.17	4.717e-20	6	chr6:27032129:G:C	27032129	C	ADD	18915	1.727	0.03151	1.624	1.837	17.34	2.278e-67
6	chr6:27036319:C:T	27036319	T	ADD	13280	1.794	0.06373	1.584	2.033	9.173	4.604e-20	6	chr6:27036319:C:T	27036319	T	ADD	18915	1.728	0.03151	1.625	1.838	17.36	1.629e-67
6	chr6:27037306:ATTGT:A	27037306	A	ADD	13280	1.89	0.06456	1.666	2.145	9.864	5.941e-23	6	chr6:27037306:ATTGT:A	27037306	A	ADD	18915	1.68	0.03248	1.576	1.79	15.97	2.079e-57
6	chr6:27039908:T:C	27039908	C	ADD	13280	1.827	0.06297	1.615	2.068	9.574	1.026e-21	6	chr6:27039908:T:C	27039908	C	ADD	18915	1.581	0.03147	1.486	1.681	14.55	6.085e-48
6	chr6:27051796:G:A	27051796	A	ADD	13280	1.385	0.0497	1.256	1.527	6.553	5.643e-11	6	chr6:27051796:G:A	27051796	A	ADD	18915	1.38	0.0229	1.319	1.443	14.06	6.431e-45
6	chr6:27053394:A:G	27053394	G	ADD	13280	1.647	0.05596	1.476	1.838	8.919	4.711e-19	6	chr6:27053394:A:G	27053394	G	ADD	18915	1.673	0.0266	1.588	1.763	19.36	1.833e-83
6	chr6:27055302:G:A	27055302	A	ADD	13280	1.653	0.05599	1.482	1.845	8.981	2.693e-19	6	chr6:27055302:G:A	27055302	A	ADD	18915	1.678	0.02663	1.593	1.768	19.44	3.628e-84
6	chr6:27055915:T:A	27055915	A	ADD	13280	1.566	0.05381	1.41	1.74	8.34	7.458e-17	6	chr6:27055915:T:A	27055915	A	ADD	18915	1.627	0.02534	1.549	1.71	19.21	2.84e-82
6	chr6:27056908:C:T	27056908	T	ADD	13280	1.61	0.0553	1.445	1.794	8.613	7.087e-18	6	chr6:27056908:C:T	27056908	T	ADD	18915	1.724	0.02619	1.637	1.814	20.79	5.572e-96
6	chr6:27057502:T:C	27057502	C	ADD	13280	1.606	0.05528	1.441	1.79	8.57	1.037e-17	6	chr6:27057502:T:C	27057502	C	ADD	18915	1.72	0.02618	1.634	1.81	20.71	2.928e-95
6	chr6:27063145:A:G	27063145	G	ADD	13280	1.61	0.0553	1.444	1.794	8.609	7.393e-18	6	chr6:27063145:A:G	27063145	G	ADD	18915	1.725	0.02619	1.638	1.816	20.81	3.397e-96
6	chr6:27063201:T:C	27063201	C	ADD	13280	1.61	0.0553	1.444	1.794	8.609	7.393e-18	6	chr6:27063201:T:C	27063201	C	ADD	18915	1.725	0.02619	1.638	1.816	20.81	3.397e-96
6	chr6:27063250:A:G	27063250	G	ADD	13280	1.912	0.06438	1.685	2.169	10.07	7.84e-24	6	chr6:27063250:A:G	27063250	G	ADD	18915	1.678	0.03244	1.575	1.788	15.96	2.377e-57
6	chr6:27063321:C:T	27063321	T	ADD	13280	1.61	0.0553	1.444	1.794	8.609	7.393e-18	6	chr6:27063321:C:T	27063321	T	ADD	18915	1.725	0.02619	1.638	1.816	20.81	3.397e-96
6	chr6:27064932:T:G	27064932	G	ADD	13280	1.606	0.0552	1.442	1.79	8.586	9.013e-18	6	chr6:27064932:T:G	27064932	G	ADD	18915	1.72	0.02616	1.634	1.81	20.73	1.993e-95
6	chr6:27065325:T:C	27065325	C	ADD	13280	1.61	0.0553	1.444	1.794	8.609	7.393e-18	6	chr6:27065325:T:C	27065325	C	ADD	18915	1.725	0.02619	1.638	1.816	20.81	3.397e-96
6	chr6:27066402:A:G	27066402	G	ADD	13280	1.407	0.05018	1.275	1.552	6.8	1.047e-11	6	chr6:27066402:A:G	27066402	G	ADD	18915	1.36	0.02315	1.3	1.423	13.28	3.018e-40
6	chr6:27071454:T:C	27071454	C	ADD	13280	1.653	0.05595	1.481	1.844	8.98	2.707e-19	6	chr6:27071454:T:C	27071454	C	ADD	18915	1.677	0.02662	1.592	1.767	19.43	4.676e-84
6	chr6:27072494:T:A	27072494	A	ADD	13280	1.653	0.05595	1.481	1.844	8.979	2.744e-19	6	chr6:27072494:T:A	27072494	A	ADD	18915	1.677	0.02662	1.591	1.766	19.42	5.685e-84
6	chr6:27072623:G:C	27072623	C	ADD	13280	1.919	0.06433	1.692	2.177	10.13	3.946e-24	6	chr6:27072623:G:C	27072623	C	ADD	18915	1.677	0.03244	1.574	1.787	15.94	3.305e-57
6	chr6:27074508:C:A	27074508	A	ADD	13280	1.915	0.06438	1.688	2.173	10.09	5.825e-24	6	chr6:27074508:C:A	27074508	A	ADD	18915	1.678	0.03246	1.575	1.789	15.95	2.679e-57
6	chr6:27078471:A:G	27078471	G	ADD	13280	1.654	0.05595	1.482	1.846	8.993	2.395e-19	6	chr6:27078471:A:G	27078471	G	ADD	18915	1.68	0.02662	1.594	1.769	19.48	1.634e-84
6	chr6:27079477:G:A	27079477	A	ADD	13280	1.524	0.05747	1.362	1.706	7.333	2.253e-13	6	chr6:27079477:G:A	27079477	A	ADD	18915	1.404	0.02768	1.33	1.482	12.26	1.413e-34
6	chr6:27082617:A:G	27082617	G	ADD	13280	1.524	0.05747	1.362	1.706	7.332	2.26e-13	6	chr6:27082617:A:G	27082617	G	ADD	18915	1.402	0.02769	1.328	1.48	12.21	2.885e-34
6	chr6:27086993:G:A	27086993	A	ADD	13280	2.244	0.06991	1.957	2.573	11.56	6.424e-31	6	chr6:27086993:G:A	27086993	A	ADD	18915	2.02	0.03614	1.882	2.169	19.46	2.463e-84
6	chr6:27090166:T:G	27090166	G	ADD	13280	1.388	0.04965	1.259	1.53	6.599	4.132e-11	6	chr6:27090166:T:G	27090166	G	ADD	18915	1.381	0.02288	1.32	1.444	14.09	4.215e-45
6	chr6:27091664:A:T	27091664	T	ADD	13280	1.524	0.05747	1.362	1.706	7.333	2.253e-13	6	chr6:27091664:A:T	27091664	T	ADD	18915	1.402	0.02768	1.328	1.48	12.21	2.742e-34
6	chr6:27096496:C:T	27096496	T	ADD	13280	1.406	0.05311	1.267	1.561	6.422	1.341e-10	6	chr6:27096496:C:T	27096496	T	ADD	18915	1.295	0.02508	1.233	1.36	10.31	6.174e-25
6	chr6:27099304:C:T	27099304	T	ADD	13280	1.522	0.05751	1.36	1.704	7.306	2.76e-13	6	chr6:27099304:C:T	27099304	T	ADD	18915	1.402	0.0277	1.328	1.481	12.21	2.865e-34
6	chr6:27099411:T:A	27099411	A	ADD	13280	1.387	0.04965	1.259	1.529	6.592	4.338e-11	6	chr6:27099411:T:A	27099411	A	ADD	18915	1.381	0.02288	1.321	1.445	14.12	2.897e-45
6	chr6:27104763:A:G	27104763	G	ADD	13280	2.277	0.07004	1.985	2.613	11.75	6.907e-32	6	chr6:27104763:A:G	27104763	G	ADD	18915	2.052	0.03631	1.911	2.203	19.79	3.591e-87
6	chr6:27107150:G:A	27107150	A	ADD	13280	1.403	0.05313	1.264	1.557	6.375	1.828e-10	6	chr6:27107150:G:A	27107150	A	ADD	18915	1.296	0.02508	1.234	1.361	10.34	4.748e-25
6	chr6:27112426:A:G	27112426	G	ADD	13280	1.386	0.04965	1.258	1.528	6.576	4.837e-11	6	chr6:27112426:A:G	27112426	G	ADD	18915	1.38	0.02288	1.319	1.443	14.06	6.707e-45
6	chr6:27122625:C:T	27122625	T	ADD	13280	1.399	0.05312	1.261	1.553	6.327	2.497e-10	6	chr6:27122625:C:T	27122625	T	ADD	18915	1.293	0.02508	1.231	1.359	10.26	1.076e-24
6	chr6:27123646:C:A	27123646	A	ADD	13280	1.519	0.05753	1.357	1.7	7.267	3.681e-13	6	chr6:27123646:C:A	27123646	A	ADD	18915	1.401	0.02769	1.327	1.479	12.17	4.492e-34
6	chr6:27123882:T:C	27123882	C	ADD	13280	2.276	0.07004	1.984	2.611	11.74	7.632e-32	6	chr6:27123882:T:C	27123882	C	ADD	18915	2.049	0.03631	1.908	2.2	19.76	7.256e-87
6	chr6:27135875:G:A	27135875	A	ADD	13280	1.518	0.05754	1.356	1.7	7.258	3.922e-13	6	chr6:27135875:G:A	27135875	A	ADD	18915	1.399	0.02769	1.325	1.477	12.13	7.093e-34
6	chr6:27144657:AGAT:A	27144657	A	ADD	13280	1.505	0.05764	1.344	1.685	7.095	1.295e-12	6	chr6:27144657:AGAT:A	27144657	A	ADD	18915	1.395	0.02768	1.321	1.473	12.03	2.572e-33
6	chr6:27146273:G:T	27146273	T	ADD	13280	1.375	0.05002	1.247	1.517	6.371	1.877e-10	6	chr6:27146273:G:T	27146273	T	ADD	18915	1.409	0.02305	1.346	1.474	14.86	5.663e-50
6	chr6:27152047:G:A	27152047	A	ADD	13280	1.379	0.04967	1.251	1.52	6.466	1.01e-10	6	chr6:27152047:G:A	27152047	A	ADD	18915	1.377	0.02288	1.317	1.44	13.98	2.047e-44
6	chr6:27153546:T:G	27153546	G	ADD	13280	1.376	0.04968	1.248	1.516	6.419	1.372e-10	6	chr6:27153546:T:G	27153546	G	ADD	18915	1.378	0.02288	1.317	1.441	14.01	1.328e-44
6	chr6:27161027:T:C	27161027	C	ADD	13280	1.376	0.04971	1.248	1.517	6.424	1.329e-10	6	chr6:27161027:T:C	27161027	C	ADD	18915	1.377	0.02288	1.317	1.44	13.99	1.87e-44
6	chr6:27161978:G:A	27161978	A	ADD	13280	1.37	0.04972	1.243	1.511	6.337	2.349e-10	6	chr6:27161978:G:A	27161978	A	ADD	18915	1.376	0.02288	1.315	1.439	13.94	3.594e-44
6	chr6:27164750:C:G	27164750	G	ADD	13280	1.378	0.05005	1.249	1.52	6.404	1.51e-10	6	chr6:27164750:C:G	27164750	G	ADD	18915	1.409	0.02305	1.347	1.474	14.87	4.825e-50
6	chr6:27165506:ATAAT:A	27165506	A	ADD	13280	1.394	0.05317	1.256	1.547	6.241	4.344e-10	6	chr6:27165506:ATAAT:A	27165506	A	ADD	18915	1.29	0.02508	1.228	1.355	10.16	3.135e-24
6	chr6:27165700:A:G	27165700	G	ADD	13280	1.397	0.05316	1.258	1.55	6.282	3.341e-10	6	chr6:27165700:A:G	27165700	G	ADD	18915	1.29	0.02508	1.228	1.355	10.16	2.844e-24
6	chr6:27168446:A:G	27168446	G	ADD	13280	1.522	0.0575	1.36	1.704	7.305	2.781e-13	6	chr6:27168446:A:G	27168446	G	ADD	18915	1.401	0.02769	1.327	1.479	12.17	4.285e-34
6	chr6:27170427:C:G	27170427	G	ADD	13280	1.394	0.05317	1.256	1.547	6.241	4.344e-10	6	chr6:27170427:C:G	27170427	G	ADD	18915	1.291	0.02508	1.229	1.356	10.17	2.648e-24
6	chr6:27170750:C:A	27170750	A	ADD	13280	1.37	0.04974	1.243	1.51	6.325	2.529e-10	6	chr6:27170750:C:A	27170750	A	ADD	18915	1.375	0.02288	1.315	1.438	13.92	4.725e-44
6	chr6:27171269:C:T	27171269	T	ADD	13280	1.522	0.05751	1.359	1.703	7.3	2.871e-13	6	chr6:27171269:C:T	27171269	T	ADD	18915	1.4	0.02769	1.326	1.478	12.15	6.022e-34
6	chr6:27173087:T:A	27173087	A	ADD	13280	1.522	0.0575	1.36	1.704	7.309	2.7e-13	6	chr6:27173087:T:A	27173087	A	ADD	18915	1.4	0.02769	1.326	1.479	12.16	4.979e-34
6	chr6:27174125:C:T	27174125	T	ADD	13280	2.276	0.07005	1.984	2.611	11.74	7.926e-32	6	chr6:27174125:C:T	27174125	T	ADD	18915	2.048	0.0363	1.907	2.199	19.75	8.503e-87
6	chr6:27176104:T:C	27176104	C	ADD	13280	1.523	0.0575	1.36	1.704	7.313	2.608e-13	6	chr6:27176104:T:C	27176104	C	ADD	18915	1.402	0.0277	1.328	1.48	12.2	3.277e-34
6	chr6:27176484:TACAAG:T	27176484	T	ADD	13280	1.523	0.0575	1.36	1.704	7.313	2.608e-13	6	chr6:27176484:TACAAG:T	27176484	T	ADD	18915	1.402	0.0277	1.328	1.48	12.2	3.277e-34
6	chr6:27177532:C:T	27177532	T	ADD	13280	1.399	0.05312	1.261	1.552	6.319	2.633e-10	6	chr6:27177532:C:T	27177532	T	ADD	18915	1.292	0.02508	1.23	1.357	10.2	1.914e-24
6	chr6:27177562:C:T	27177562	T	ADD	13280	2.237	0.06991	1.951	2.566	11.52	1.053e-30	6	chr6:27177562:C:T	27177562	T	ADD	18915	2.016	0.03612	1.878	2.164	19.41	6.209e-84
6	chr6:27182820:A:G	27182820	G	ADD	13280	1.368	0.05306	1.233	1.518	5.912	3.377e-09	6	chr6:27182820:A:G	27182820	G	ADD	18915	1.267	0.02503	1.206	1.331	9.457	3.183e-21
6	chr6:27186205:A:C	27186205	C	ADD	13280	1.521	0.05751	1.359	1.703	7.295	2.981e-13	6	chr6:27186205:A:C	27186205	C	ADD	18915	1.4	0.0277	1.326	1.479	12.16	5.031e-34
6	chr6:27190254:A:G	27190254	G	ADD	13280	1.497	0.05707	1.339	1.674	7.07	1.551e-12	6	chr6:27190254:A:G	27190254	G	ADD	18915	1.369	0.02741	1.298	1.445	11.46	2.004e-30
6	chr6:27195677:G:A	27195677	A	ADD	13280	1.92	0.06418	1.693	2.178	10.17	2.819e-24	6	chr6:27195677:G:A	27195677	A	ADD	18915	1.665	0.03241	1.563	1.774	15.73	8.819e-56
6	chr6:27203921:T:C	27203921	C	ADD	13280	1.515	0.05726	1.355	1.695	7.26	3.866e-13	6	chr6:27203921:T:C	27203921	C	ADD	18915	1.391	0.02757	1.318	1.468	11.97	4.958e-33
6	chr6:27208849:G:A	27208849	A	ADD	13280	1.889	0.06354	1.668	2.14	10.01	1.375e-23	6	chr6:27208849:G:A	27208849	A	ADD	18915	1.638	0.03214	1.538	1.745	15.36	2.989e-53
6	chr6:27217575:G:A	27217575	A	ADD	13280	1.889	0.06354	1.668	2.14	10.01	1.377e-23	6	chr6:27217575:G:A	27217575	A	ADD	18915	1.641	0.03212	1.541	1.748	15.42	1.257e-53
6	chr6:27217885:T:C	27217885	C	ADD	13280	1.894	0.06349	1.672	2.145	10.06	8.423e-24	6	chr6:27217885:T:C	27217885	C	ADD	18915	1.641	0.03212	1.541	1.748	15.43	1.082e-53
6	chr6:27218013:T:A	27218013	A	ADD	13280	1.402	0.05532	1.258	1.563	6.112	9.839e-10	6	chr6:27218013:T:A	27218013	A	ADD	18915	1.293	0.02623	1.228	1.361	9.786	1.293e-22
6	chr6:27219833:G:A	27219833	A	ADD	13280	1.399	0.05534	1.255	1.559	6.065	1.317e-09	6	chr6:27219833:G:A	27219833	A	ADD	18915	1.292	0.02622	1.227	1.36	9.766	1.577e-22
6	chr6:27230564:T:G	27230564	G	ADD	13280	1.894	0.06349	1.672	2.145	10.06	8.423e-24	6	chr6:27230564:T:G	27230564	G	ADD	18915	1.642	0.03212	1.542	1.749	15.45	7.926e-54
6	chr6:27237643:C:T	27237643	T	ADD	13280	1.901	0.06351	1.679	2.153	10.12	4.606e-24	6	chr6:27237643:C:T	27237643	T	ADD	18915	1.641	0.03216	1.541	1.748	15.4	1.654e-53
6	chr6:27249940:G:C	27249940	C	ADD	13280	1.319	0.0493	1.198	1.453	5.623	1.876e-08	6	chr6:27249940:G:C	27249940	C	ADD	18915	1.37	0.02263	1.31	1.432	13.91	5.621e-44
6	chr6:27251712:C:G	27251712	G	ADD	13280	1.422	0.05543	1.276	1.585	6.355	2.081e-10	6	chr6:27251712:C:G	27251712	G	ADD	18915	1.313	0.02631	1.247	1.382	10.34	4.614e-25
6	chr6:27255285:AAAGGAGAGCCAGATT:A	27255285	A	ADD	13280	1.424	0.05552	1.277	1.588	6.37	1.892e-10	6	chr6:27255285:AAAGGAGAGCCAGATT:A	27255285	A	ADD	18915	1.317	0.02635	1.25	1.386	10.44	1.597e-25
6	chr6:27261486:G:A	27261486	A	ADD	13280	1.906	0.06361	1.682	2.159	10.14	3.811e-24	6	chr6:27261486:G:A	27261486	A	ADD	18915	1.648	0.0322	1.547	1.755	15.51	2.828e-54
6	chr6:27263371:A:G	27263371	G	ADD	13280	1.406	0.05514	1.262	1.566	6.177	6.515e-10	6	chr6:27263371:A:G	27263371	G	ADD	18915	1.302	0.02611	1.237	1.37	10.09	6.014e-24
6	chr6:27269584:G:T	27269584	T	ADD	13280	1.426	0.05552	1.279	1.59	6.393	1.623e-10	6	chr6:27269584:G:T	27269584	T	ADD	18915	1.32	0.02635	1.254	1.39	10.54	5.601e-26
6	chr6:27273177:C:T	27273177	T	ADD	13280	1.324	0.04943	1.202	1.458	5.675	1.387e-08	6	chr6:27273177:C:T	27273177	T	ADD	18915	1.367	0.02265	1.307	1.429	13.79	2.846e-43
6	chr6:27273264:C:T	27273264	T	ADD	13280	1.389	0.05524	1.247	1.548	5.952	2.649e-09	6	chr6:27273264:C:T	27273264	T	ADD	18915	1.288	0.02614	1.224	1.356	9.694	3.2e-22
6	chr6:27275355:C:T	27275355	T	ADD	13280	1.393	0.05511	1.25	1.551	6.008	1.877e-09	6	chr6:27275355:C:T	27275355	T	ADD	18915	1.282	0.02611	1.218	1.35	9.522	1.695e-21
6	chr6:27281152:T:C	27281152	C	ADD	13280	1.424	0.05102	1.289	1.574	6.934	4.084e-12	6	chr6:27281152:T:C	27281152	C	ADD	18915	1.248	0.02422	1.19	1.309	9.14	6.226e-20
6	chr6:27281907:G:A	27281907	A	ADD	13280	2.299	0.06971	2.006	2.636	11.94	6.921e-33	6	chr6:27281907:G:A	27281907	A	ADD	18915	2.051	0.03629	1.91	2.203	19.8	3.134e-87
6	chr6:27283600:A:G	27283600	G	ADD	13280	2.282	0.06968	1.99	2.616	11.84	2.465e-32	6	chr6:27283600:A:G	27283600	G	ADD	18915	2.043	0.03623	1.903	2.194	19.72	1.334e-86
6	chr6:27286696:G:A	27286696	A	ADD	13280	1.495	0.05245	1.349	1.657	7.672	1.698e-14	6	chr6:27286696:G:A	27286696	A	ADD	18915	1.248	0.02518	1.188	1.311	8.807	1.29e-18
6	chr6:27287188:T:C	27287188	C	ADD	13280	1.332	0.04842	1.211	1.464	5.919	3.238e-09	6	chr6:27287188:T:C	27287188	C	ADD	18915	1.321	0.02235	1.264	1.38	12.45	1.441e-35
6	chr6:27288567:G:C	27288567	C	ADD	13280	1.498	0.05248	1.351	1.66	7.694	1.424e-14	6	chr6:27288567:G:C	27288567	C	ADD	18915	1.248	0.02519	1.188	1.311	8.804	1.318e-18
6	chr6:27293545:C:T	27293545	T	ADD	13280	1.519	0.05598	1.361	1.695	7.47	8.011e-14	6	chr6:27293545:C:T	27293545	T	ADD	18915	1.271	0.02716	1.205	1.341	8.839	9.662e-19
6	chr6:27293882:A:C	27293882	C	ADD	13280	1.522	0.05596	1.364	1.698	7.506	6.104e-14	6	chr6:27293882:A:C	27293882	C	ADD	18915	1.27	0.02716	1.204	1.34	8.809	1.265e-18
6	chr6:27295862:A:T	27295862	T	ADD	13280	1.516	0.056	1.358	1.692	7.428	1.104e-13	6	chr6:27295862:A:T	27295862	T	ADD	18915	1.27	0.02715	1.204	1.339	8.794	1.443e-18
6	chr6:27298161:T:A	27298161	A	ADD	13280	1.516	0.05602	1.359	1.692	7.434	1.057e-13	6	chr6:27298161:T:A	27298161	A	ADD	18915	1.273	0.02715	1.207	1.342	8.876	6.944e-19
6	chr6:27307055:C:T	27307055	T	ADD	13280	2.277	0.06958	1.987	2.61	11.83	2.842e-32	6	chr6:27307055:C:T	27307055	T	ADD	18915	2.046	0.03616	1.906	2.196	19.8	3.214e-87
6	chr6:27310241:C:A	27310241	A	ADD	13280	1.534	0.05605	1.374	1.712	7.63	2.347e-14	6	chr6:27310241:C:A	27310241	A	ADD	18915	1.255	0.02737	1.189	1.324	8.292	1.113e-16
6	chr6:27315475:A:T	27315475	T	ADD	13280	1.52	0.0561	1.362	1.697	7.469	8.098e-14	6	chr6:27315475:A:T	27315475	T	ADD	18915	1.276	0.02718	1.21	1.346	8.978	2.747e-19
6	chr6:27332531:A:G	27332531	G	ADD	13280	1.825	0.06555	1.605	2.075	9.177	4.448e-20	6	chr6:27332531:A:G	27332531	G	ADD	18915	1.673	0.0326	1.569	1.783	15.78	4.113e-56
6	chr6:27333733:T:A	27333733	A	ADD	13280	2.152	0.06902	1.879	2.463	11.1	1.232e-28	6	chr6:27333733:T:A	27333733	A	ADD	18915	1.978	0.03541	1.845	2.12	19.26	1.216e-82
6	chr6:27336807:T:A	27336807	A	ADD	13280	1.321	0.04882	1.2	1.453	5.7	1.195e-08	6	chr6:27336807:T:A	27336807	A	ADD	18915	1.202	0.02247	1.15	1.256	8.199	2.426e-16
6	chr6:27342000:G:C	27342000	C	ADD	13280	2.183	0.06797	1.911	2.494	11.49	1.566e-30	6	chr6:27342000:G:C	27342000	C	ADD	18915	1.97	0.03521	1.838	2.111	19.26	1.259e-82
6	chr6:27342754:G:A	27342754	A	ADD	13280	1.331	0.04835	1.21	1.463	5.91	3.421e-09	6	chr6:27342754:G:A	27342754	A	ADD	18915	1.293	0.02214	1.238	1.351	11.62	3.372e-31
6	chr6:27349237:AC:A	27349237	A	ADD	13280	2.265	0.06937	1.977	2.594	11.78	4.726e-32	6	chr6:27349237:AC:A	27349237	A	ADD	18915	2.05	0.03595	1.911	2.2	19.97	1.042e-88
6	chr6:27359221:C:T	27359221	T	ADD	13280	2.258	0.06944	1.97	2.587	11.73	9.173e-32	6	chr6:27359221:C:T	27359221	T	ADD	18915	2.049	0.03599	1.909	2.199	19.93	2.356e-88
6	chr6:27365112:T:C	27365112	C	ADD	13280	2.155	0.0687	1.884	2.466	11.18	5.293e-29	6	chr6:27365112:T:C	27365112	C	ADD	18915	1.97	0.03539	1.838	2.112	19.16	8.453e-82
6	chr6:27384971:G:A	27384971	A	ADD	13280	2.142	0.06878	1.872	2.451	11.07	1.667e-28	6	chr6:27384971:G:A	27384971	A	ADD	18915	1.975	0.03535	1.843	2.117	19.25	1.439e-82
6	chr6:27389635:C:G	27389635	G	ADD	13280	2.14	0.06878	1.87	2.448	11.06	1.992e-28	6	chr6:27389635:C:G	27389635	G	ADD	18915	1.973	0.03534	1.841	2.114	19.22	2.448e-82
6	chr6:27390199:A:G	27390199	G	ADD	13280	2.26	0.06957	1.972	2.59	11.72	9.999e-32	6	chr6:27390199:A:G	27390199	G	ADD	18915	2.05	0.03599	1.911	2.2	19.95	1.524e-88
6	chr6:27390387:A:G	27390387	G	ADD	13280	2.141	0.06878	1.871	2.45	11.07	1.822e-28	6	chr6:27390387:A:G	27390387	G	ADD	18915	1.974	0.03535	1.842	2.115	19.24	1.877e-82
6	chr6:27401925:C:G	27401925	G	ADD	13280	2.237	0.06943	1.953	2.564	11.6	4.204e-31	6	chr6:27401925:C:G	27401925	G	ADD	18915	2.045	0.03587	1.906	2.194	19.95	1.61e-88
6	chr6:27406901:A:ACT	27406901	A	ADD	13280	1.315	0.04923	1.194	1.449	5.569	2.569e-08	6	chr6:27406901:A:ACT	27406901	A	ADD	18915	1.244	0.02268	1.19	1.3	9.613	7.039e-22
6	chr6:27407039:C:G	27407039	C	ADD	13280	1.312	0.04924	1.191	1.445	5.515	3.481e-08	6	chr6:27407039:C:G	27407039	C	ADD	18915	1.245	0.02268	1.191	1.302	9.663	4.334e-22
6	chr6:27407277:AGC:A	27407277	AGC	ADD	13280	1.306	0.04893	1.187	1.437	5.455	4.884e-08	6	chr6:27407277:AGC:A	27407277	AGC	ADD	18915	1.272	0.02246	1.218	1.33	10.72	7.938e-27
6	chr6:27407832:A:C	27407832	A	ADD	13280	1.312	0.04926	1.191	1.445	5.515	3.479e-08	6	chr6:27407832:A:C	27407832	A	ADD	18915	1.244	0.02269	1.19	1.301	9.637	5.576e-22
6	chr6:27408222:G:A	27408222	G	ADD	13280	1.306	0.04894	1.187	1.438	5.459	4.777e-08	6	chr6:27408222:G:A	27408222	G	ADD	18915	1.273	0.02246	1.218	1.33	10.73	7.15e-27
6	chr6:27408383:TGAA:T	27408383	T	ADD	13280	2.228	0.06932	1.945	2.553	11.56	6.677e-31	6	chr6:27408383:TGAA:T	27408383	T	ADD	18915	2.043	0.03583	1.904	2.191	19.93	2.054e-88
6	chr6:27409456:A:G	27409456	G	ADD	13280	2.14	0.06861	1.871	2.448	11.09	1.44e-28	6	chr6:27409456:A:G	27409456	G	ADD	18915	1.974	0.0353	1.842	2.115	19.26	1.16e-82
6	chr6:27411340:C:T	27411340	T	ADD	13280	2.22	0.06921	1.938	2.542	11.52	1.035e-30	6	chr6:27411340:C:T	27411340	T	ADD	18915	2.038	0.03579	1.899	2.186	19.88	5.497e-88
6	chr6:27411593:A:G	27411593	A	ADD	13280	1.304	0.04816	1.187	1.434	5.519	3.416e-08	6	chr6:27411593:A:G	27411593	A	ADD	18915	1.302	0.02188	1.247	1.359	12.05	1.986e-33
6	chr6:27413881:T:C	27413881	C	ADD	13280	2.136	0.06861	1.868	2.444	11.06	1.883e-28	6	chr6:27413881:T:C	27413881	C	ADD	18915	1.972	0.03528	1.84	2.113	19.24	1.714e-82
6	chr6:27414607:G:T	27414607	T	ADD	13280	2.138	0.06861	1.869	2.445	11.07	1.723e-28	6	chr6:27414607:G:T	27414607	T	ADD	18915	1.973	0.03529	1.841	2.114	19.25	1.315e-82
6	chr6:27416741:T:C	27416741	T	ADD	13280	1.308	0.04811	1.19	1.437	5.574	2.494e-08	6	chr6:27416741:T:C	27416741	T	ADD	18915	1.268	0.02187	1.214	1.323	10.84	2.138e-27
6	chr6:27420975:T:C	27420975	C	ADD	13280	2.226	0.06932	1.943	2.55	11.54	7.969e-31	6	chr6:27420975:T:C	27420975	C	ADD	18915	2.042	0.03582	1.903	2.19	19.93	2.337e-88
6	chr6:27422336:G:C	27422336	C	ADD	13280	2.226	0.06932	1.943	2.55	11.54	7.969e-31	6	chr6:27422336:G:C	27422336	C	ADD	18915	2.042	0.03582	1.903	2.19	19.93	2.337e-88
6	chr6:27424023:C:T	27424023	T	ADD	13280	2.12	0.06864	1.853	2.425	10.95	7.005e-28	6	chr6:27424023:C:T	27424023	T	ADD	18915	1.962	0.03521	1.831	2.102	19.14	1.192e-81
6	chr6:27438828:C:G	27438828	G	ADD	13280	2.139	0.0685	1.87	2.447	11.1	1.239e-28	6	chr6:27438828:C:G	27438828	G	ADD	18915	1.964	0.03521	1.833	2.105	19.17	6.144e-82
6	chr6:27442643:G:A	27442643	A	ADD	13280	2.053	0.06625	1.803	2.338	10.86	1.848e-27	6	chr6:27442643:G:A	27442643	A	ADD	18915	1.826	0.034	1.708	1.952	17.71	3.721e-70
6	chr6:27445566:C:T	27445566	T	ADD	13280	2.156	0.06847	1.885	2.466	11.22	3.263e-29	6	chr6:27445566:C:T	27445566	T	ADD	18915	1.974	0.03529	1.842	2.115	19.27	8.805e-83
6	chr6:27446052:A:T	27446052	A	ADD	13280	1.315	0.04809	1.197	1.445	5.693	1.247e-08	6	chr6:27446052:A:T	27446052	A	ADD	18915	1.295	0.02193	1.241	1.352	11.79	4.191e-32
6	chr6:27446145:A:G	27446145	G	ADD	13280	2.156	0.06847	1.885	2.466	11.22	3.263e-29	6	chr6:27446145:A:G	27446145	G	ADD	18915	1.974	0.03529	1.842	2.115	19.27	8.805e-83
6	chr6:27451068:T:G	27451068	T	ADD	13280	1.312	0.04818	1.194	1.442	5.633	1.768e-08	6	chr6:27451068:T:G	27451068	T	ADD	18915	1.294	0.02194	1.239	1.35	11.73	8.909e-32
6	chr6:27454287:C:T	27454287	C	ADD	13280	1.358	0.04947	1.232	1.496	6.184	6.265e-10	6	chr6:27454287:C:T	27454287	C	ADD	18915	1.303	0.02282	1.246	1.362	11.59	4.896e-31
6	chr6:27455411:G:A	27455411	G	ADD	13280	1.354	0.04986	1.228	1.493	6.081	1.195e-09	6	chr6:27455411:G:A	27455411	G	ADD	18915	1.327	0.02297	1.268	1.388	12.31	8.082e-35
6	chr6:27457570:T:C	27457570	C	ADD	13280	2.146	0.06854	1.876	2.454	11.14	8.075e-29	6	chr6:27457570:T:C	27457570	C	ADD	18915	1.972	0.03528	1.84	2.113	19.24	1.706e-82
6	chr6:27457865:G:C	27457865	C	ADD	13280	2.29	0.06979	1.997	2.626	11.87	1.632e-32	6	chr6:27457865:G:C	27457865	C	ADD	18915	2.072	0.03634	1.929	2.224	20.04	2.534e-89
6	chr6:27458055:T:A	27458055	T	ADD	13280	1.305	0.04853	1.186	1.435	5.479	4.277e-08	6	chr6:27458055:T:A	27458055	T	ADD	18915	1.215	0.0223	1.163	1.27	8.75	2.139e-18
6	chr6:27465250:C:T	27465250	T	ADD	13280	2.066	0.06636	1.814	2.353	10.93	7.914e-28	6	chr6:27465250:C:T	27465250	T	ADD	18915	2.009	0.03367	1.881	2.146	20.72	2.288e-95
6	chr6:27473944:T:A	27473944	A	ADD	13280	2.065	0.06636	1.813	2.352	10.93	8.331e-28	6	chr6:27473944:T:A	27473944	A	ADD	18915	2.004	0.03368	1.876	2.14	20.64	1.25e-94
6	chr6:27475423:G:T	27475423	T	ADD	13280	2.067	0.06636	1.815	2.354	10.94	7.254e-28	6	chr6:27475423:G:T	27475423	T	ADD	18915	2.006	0.03368	1.878	2.143	20.66	7.437e-95
6	chr6:27478787:T:C	27478787	C	ADD	13280	2.062	0.06632	1.81	2.348	10.91	1.041e-27	6	chr6:27478787:T:C	27478787	C	ADD	18915	2.003	0.03366	1.876	2.14	20.65	1.065e-94
6	chr6:27483640:A:G	27483640	G	ADD	13280	2.067	0.06636	1.815	2.354	10.94	7.254e-28	6	chr6:27483640:A:G	27483640	G	ADD	18915	2.006	0.03368	1.878	2.143	20.66	7.437e-95
6	chr6:27488273:CAG:C	27488273	C	ADD	13280	2.065	0.06636	1.813	2.352	10.93	8.331e-28	6	chr6:27488273:CAG:C	27488273	C	ADD	18915	2.004	0.03368	1.876	2.14	20.64	1.25e-94
6	chr6:27492144:G:A	27492144	A	ADD	13280	2.065	0.06636	1.813	2.352	10.93	8.331e-28	6	chr6:27492144:G:A	27492144	A	ADD	18915	2.004	0.03368	1.876	2.14	20.64	1.25e-94
6	chr6:27506936:A:G	27506936	G	ADD	13280	2.271	0.06805	1.987	2.595	12.05	1.89e-33	6	chr6:27506936:A:G	27506936	G	ADD	18915	2.007	0.03542	1.872	2.151	19.66	4.338e-86
6	chr6:27512747:C:T	27512747	T	ADD	13280	2.276	0.06793	1.993	2.601	12.11	9.421e-34	6	chr6:27512747:C:T	27512747	T	ADD	18915	2.007	0.0354	1.873	2.152	19.69	2.876e-86
6	chr6:27523520:G:A	27523520	A	ADD	13280	2.06	0.06589	1.81	2.343	10.96	5.699e-28	6	chr6:27523520:G:A	27523520	A	ADD	18915	2.009	0.03347	1.882	2.146	20.85	1.568e-96
6	chr6:27541714:A:C	27541714	C	ADD	13280	2.256	0.06762	1.976	2.576	12.03	2.371e-33	6	chr6:27541714:A:C	27541714	C	ADD	18915	2.005	0.03516	1.872	2.148	19.79	3.826e-87
6	chr6:27552973:T:A	27552973	A	ADD	13280	2.253	0.06757	1.973	2.572	12.02	2.767e-33	6	chr6:27552973:T:A	27552973	A	ADD	18915	2.005	0.03515	1.871	2.148	19.79	3.829e-87
6	chr6:27553317:C:T	27553317	T	ADD	13280	2.272	0.06869	1.986	2.6	11.95	6.711e-33	6	chr6:27553317:C:T	27553317	T	ADD	18915	2.049	0.03568	1.911	2.198	20.11	6.115e-90
6	chr6:27554077:A:G	27554077	G	ADD	13280	2.251	0.06757	1.971	2.569	12.01	3.319e-33	6	chr6:27554077:A:G	27554077	G	ADD	18915	2.002	0.03514	1.869	2.145	19.76	6.515e-87
6	chr6:27555519:T:G	27555519	G	ADD	13280	2.251	0.06757	1.971	2.569	12.01	3.319e-33	6	chr6:27555519:T:G	27555519	G	ADD	18915	2.001	0.03514	1.868	2.144	19.74	9.746e-87
6	chr6:27556090:G:A	27556090	A	ADD	13280	2.252	0.06757	1.972	2.57	12.01	3.065e-33	6	chr6:27556090:G:A	27556090	A	ADD	18915	2.002	0.03514	1.869	2.145	19.75	7.568e-87
6	chr6:27559448:GT:G	27559448	G	ADD	13280	2.277	0.06716	1.996	2.597	12.25	1.672e-34	6	chr6:27559448:GT:G	27559448	G	ADD	18915	2.001	0.03505	1.868	2.143	19.79	3.789e-87
6	chr6:27566749:A:G	27566749	G	ADD	13280	2.251	0.06757	1.971	2.569	12.01	3.319e-33	6	chr6:27566749:A:G	27566749	G	ADD	18915	2.004	0.03514	1.87	2.147	19.78	4.35e-87
6	chr6:27569325:G:A	27569325	A	ADD	13280	0.6912	0.06727	0.6058	0.7886	-5.491	3.996e-08	6	chr6:27569325:G:A	27569325	A	ADD	18915	0.8552	0.02797	0.8096	0.9034	-5.594	2.22e-08
6	chr6:27574503:CT:C	27574503	C	ADD	13280	2.252	0.06757	1.972	2.571	12.01	3.061e-33	6	chr6:27574503:CT:C	27574503	C	ADD	18915	2.005	0.03514	1.871	2.148	19.79	3.344e-87
6	chr6:27593026:C:T	27593026	T	ADD	13280	2.251	0.06757	1.971	2.569	12.01	3.323e-33	6	chr6:27593026:C:T	27593026	T	ADD	18915	2.002	0.03514	1.869	2.145	19.76	6.561e-87
6	chr6:27596768:C:T	27596768	C	ADD	13280	1.318	0.04759	1.2	1.446	5.795	6.829e-09	6	chr6:27596768:C:T	27596768	C	ADD	18915	1.285	0.0218	1.231	1.341	11.5	1.248e-30
6	chr6:27597100:T:C	27597100	C	ADD	13280	2.251	0.06757	1.971	2.569	12.01	3.323e-33	6	chr6:27597100:T:C	27597100	C	ADD	18915	2.002	0.03514	1.869	2.145	19.76	6.561e-87
6	chr6:27607489:T:A	27607489	A	ADD	13280	2.251	0.06757	1.971	2.569	12.01	3.323e-33	6	chr6:27607489:T:A	27607489	A	ADD	18915	2.002	0.03514	1.869	2.145	19.76	6.561e-87
6	chr6:27618441:C:T	27618441	T	ADD	13280	2.249	0.06757	1.97	2.567	11.99	3.92e-33	6	chr6:27618441:C:T	27618441	T	ADD	18915	2.001	0.03511	1.868	2.144	19.76	6.226e-87
6	chr6:27624224:C:T	27624224	T	ADD	13280	2.271	0.06869	1.985	2.598	11.94	7.296e-33	6	chr6:27624224:C:T	27624224	T	ADD	18915	2.05	0.03566	1.912	2.199	20.13	3.973e-90
6	chr6:27638937:C:T	27638937	T	ADD	13280	2.251	0.06757	1.972	2.57	12.01	3.269e-33	6	chr6:27638937:C:T	27638937	T	ADD	18915	2.003	0.03511	1.87	2.146	19.79	3.66e-87
6	chr6:27639881:C:A	27639881	A	ADD	13280	2.251	0.06757	1.971	2.569	12.01	3.322e-33	6	chr6:27639881:C:A	27639881	A	ADD	18915	2.003	0.03511	1.87	2.146	19.79	3.687e-87
6	chr6:27649064:C:T	27649064	T	ADD	13280	2.25	0.06757	1.971	2.568	12	3.602e-33	6	chr6:27649064:C:T	27649064	T	ADD	18915	2.002	0.03511	1.869	2.145	19.78	4.793e-87
6	chr6:27651912:C:CA	27651912	CA	ADD	13280	2.246	0.06758	1.968	2.565	11.98	4.711e-33	6	chr6:27651912:C:CA	27651912	CA	ADD	18915	2	0.0351	1.867	2.143	19.76	7.086e-87
6	chr6:27654305:T:C	27654305	C	ADD	13280	2.256	0.06751	1.976	2.575	12.05	1.97e-33	6	chr6:27654305:T:C	27654305	C	ADD	18915	2.015	0.03507	1.881	2.158	19.98	8.883e-89
6	chr6:27656861:A:G	27656861	G	ADD	13280	2.246	0.06758	1.967	2.564	11.97	5.057e-33	6	chr6:27656861:A:G	27656861	G	ADD	18915	1.999	0.03509	1.867	2.142	19.74	9.121e-87
6	chr6:27658852:A:G	27658852	G	ADD	13280	1.407	0.05168	1.271	1.557	6.603	4.04e-11	6	chr6:27658852:A:G	27658852	G	ADD	18915	1.544	0.02406	1.473	1.619	18.06	6.411e-73
6	chr6:27672467:G:A	27672467	A	ADD	13280	2.247	0.06758	1.968	2.565	11.98	4.668e-33	6	chr6:27672467:G:A	27672467	A	ADD	18915	2	0.0351	1.868	2.143	19.76	7.024e-87
6	chr6:27678713:A:G	27678713	G	ADD	13280	2.24	0.06764	1.962	2.557	11.92	9.238e-33	6	chr6:27678713:A:G	27678713	G	ADD	18915	2.001	0.03511	1.868	2.144	19.76	6.178e-87
6	chr6:27679730:G:T	27679730	T	ADD	13280	2.247	0.06758	1.968	2.565	11.98	4.668e-33	6	chr6:27679730:G:T	27679730	T	ADD	18915	2	0.0351	1.868	2.143	19.76	7.024e-87
6	chr6:27684095:GT:G	27684095	G	ADD	13280	1.326	0.04895	1.204	1.459	5.759	8.464e-09	6	chr6:27684095:GT:G	27684095	G	ADD	18915	1.338	0.0227	1.28	1.399	12.83	1.177e-37
6	chr6:27685341:C:T	27685341	T	ADD	13280	2.284	0.0691	1.995	2.616	11.95	6.116e-33	6	chr6:27685341:C:T	27685341	T	ADD	18915	2.069	0.03602	1.928	2.22	20.18	1.397e-90
6	chr6:27688311:G:T	27688311	T	ADD	13280	1.316	0.0491	1.195	1.449	5.596	2.198e-08	6	chr6:27688311:G:T	27688311	T	ADD	18915	1.343	0.02276	1.284	1.404	12.96	2.091e-38
6	chr6:27693347:C:T	27693347	T	ADD	13280	1.414	0.0516	1.278	1.565	6.719	1.836e-11	6	chr6:27693347:C:T	27693347	T	ADD	18915	1.518	0.02411	1.448	1.591	17.32	3.58e-67
6	chr6:27700521:A:C	27700521	C	ADD	13280	2.25	0.06763	1.971	2.569	11.99	3.866e-33	6	chr6:27700521:A:C	27700521	C	ADD	18915	2.002	0.03511	1.869	2.145	19.78	4.695e-87
6	chr6:27700686:TTTTG:T	27700686	T	ADD	13280	2.241	0.06764	1.963	2.559	11.93	7.96e-33	6	chr6:27700686:TTTTG:T	27700686	T	ADD	18915	1.995	0.03508	1.862	2.137	19.69	2.646e-86
6	chr6:27702197:A:G	27702197	G	ADD	13280	2.249	0.06763	1.97	2.568	11.99	4.19e-33	6	chr6:27702197:A:G	27702197	G	ADD	18915	2.001	0.03511	1.868	2.144	19.76	6.102e-87
6	chr6:27704046:G:A	27704046	A	ADD	13280	2.248	0.06763	1.969	2.567	11.98	4.54e-33	6	chr6:27704046:G:A	27704046	A	ADD	18915	2	0.0351	1.867	2.143	19.75	7.927e-87
6	chr6:27704256:C:G	27704256	G	ADD	13280	1.416	0.05161	1.28	1.567	6.74	1.58e-11	6	chr6:27704256:C:G	27704256	G	ADD	18915	1.519	0.02411	1.449	1.593	17.35	2.085e-67
6	chr6:27707511:A:T	27707511	T	ADD	13280	1.428	0.05083	1.293	1.577	7.008	2.421e-12	6	chr6:27707511:A:T	27707511	T	ADD	18915	1.375	0.02394	1.312	1.441	13.3	2.401e-40
6	chr6:27707690:A:G	27707690	G	ADD	13280	1.504	0.05534	1.349	1.676	7.369	1.714e-13	6	chr6:27707690:A:G	27707690	G	ADD	18915	1.303	0.02671	1.237	1.373	9.915	3.588e-23
6	chr6:27708530:A:G	27708530	G	ADD	13280	1.428	0.05083	1.293	1.578	7.011	2.363e-12	6	chr6:27708530:A:G	27708530	G	ADD	18915	1.375	0.02394	1.312	1.441	13.31	2.153e-40
6	chr6:27709015:A:G	27709015	G	ADD	13280	1.429	0.05082	1.293	1.579	7.023	2.173e-12	6	chr6:27709015:A:G	27709015	G	ADD	18915	1.372	0.02394	1.309	1.438	13.22	7.152e-40
6	chr6:27709949:A:G	27709949	G	ADD	13280	1.434	0.05081	1.298	1.584	7.098	1.263e-12	6	chr6:27709949:A:G	27709949	G	ADD	18915	1.373	0.02394	1.31	1.439	13.23	5.54e-40
6	chr6:27711938:T:C	27711938	C	ADD	13280	1.436	0.05047	1.301	1.585	7.169	7.551e-13	6	chr6:27711938:T:C	27711938	C	ADD	18915	1.345	0.02379	1.284	1.41	12.47	1.1e-35
6	chr6:27715135:G:T	27715135	T	ADD	13280	1.478	0.05203	1.334	1.636	7.503	6.256e-14	6	chr6:27715135:G:T	27715135	T	ADD	18915	1.448	0.02464	1.379	1.519	15.01	6.007e-51
6	chr6:27715284:T:A	27715284	A	ADD	13280	1.479	0.05204	1.335	1.637	7.516	5.634e-14	6	chr6:27715284:T:A	27715284	A	ADD	18915	1.449	0.02464	1.38	1.52	15.04	3.938e-51
6	chr6:27715465:A:T	27715465	T	ADD	13280	1.478	0.05203	1.334	1.636	7.503	6.256e-14	6	chr6:27715465:A:T	27715465	T	ADD	18915	1.448	0.02464	1.379	1.519	15.01	6.007e-51
6	chr6:27715793:A:G	27715793	G	ADD	13280	1.473	0.05203	1.331	1.632	7.449	9.387e-14	6	chr6:27715793:A:G	27715793	G	ADD	18915	1.446	0.02463	1.378	1.518	14.97	1.102e-50
6	chr6:27716019:G:A	27716019	A	ADD	13280	1.476	0.05201	1.333	1.634	7.485	7.167e-14	6	chr6:27716019:G:A	27716019	A	ADD	18915	1.445	0.02463	1.377	1.517	14.95	1.48e-50
6	chr6:27716145:A:G	27716145	G	ADD	13280	1.476	0.05201	1.333	1.634	7.485	7.167e-14	6	chr6:27716145:A:G	27716145	G	ADD	18915	1.445	0.02463	1.377	1.517	14.95	1.48e-50
6	chr6:27716852:G:A	27716852	A	ADD	13280	1.476	0.05201	1.333	1.634	7.485	7.167e-14	6	chr6:27716852:G:A	27716852	A	ADD	18915	1.445	0.02463	1.377	1.517	14.95	1.48e-50
6	chr6:27716875:A:G	27716875	G	ADD	13280	1.476	0.05201	1.333	1.634	7.485	7.167e-14	6	chr6:27716875:A:G	27716875	G	ADD	18915	1.445	0.02463	1.377	1.517	14.95	1.48e-50
6	chr6:27717569:A:G	27717569	G	ADD	13280	2.258	0.06752	1.978	2.578	12.06	1.645e-33	6	chr6:27717569:A:G	27717569	G	ADD	18915	2.009	0.03509	1.875	2.152	19.88	6.054e-88
6	chr6:27718046:G:A	27718046	A	ADD	13280	2.258	0.06752	1.978	2.578	12.06	1.645e-33	6	chr6:27718046:G:A	27718046	A	ADD	18915	2.009	0.03509	1.875	2.152	19.88	6.054e-88
6	chr6:27719168:CAA:C	27719168	C	ADD	13280	1.482	0.052	1.338	1.641	7.561	4.009e-14	6	chr6:27719168:CAA:C	27719168	C	ADD	18915	1.45	0.02463	1.382	1.522	15.09	1.779e-51
6	chr6:27719212:A:G	27719212	G	ADD	13280	1.478	0.05202	1.334	1.636	7.506	6.115e-14	6	chr6:27719212:A:G	27719212	G	ADD	18915	1.449	0.02463	1.381	1.521	15.05	3.267e-51
6	chr6:27719256:C:T	27719256	T	ADD	13280	1.463	0.05195	1.322	1.62	7.331	2.289e-13	6	chr6:27719256:C:T	27719256	T	ADD	18915	1.432	0.02456	1.365	1.502	14.62	2.191e-48
6	chr6:27720194:G:A	27720194	A	ADD	13280	1.481	0.052	1.338	1.64	7.556	4.145e-14	6	chr6:27720194:G:A	27720194	A	ADD	18915	1.449	0.02463	1.381	1.521	15.07	2.576e-51
6	chr6:27720590:G:A	27720590	A	ADD	13280	1.48	0.05199	1.337	1.639	7.54	4.683e-14	6	chr6:27720590:G:A	27720590	A	ADD	18915	1.447	0.02463	1.379	1.519	15.01	6.26e-51
6	chr6:27720846:G:T	27720846	T	ADD	13280	2.258	0.06752	1.978	2.578	12.06	1.645e-33	6	chr6:27720846:G:T	27720846	T	ADD	18915	2.01	0.03508	1.877	2.153	19.9	4.037e-88
6	chr6:27720888:A:G	27720888	G	ADD	13280	1.48	0.05198	1.336	1.638	7.535	4.866e-14	6	chr6:27720888:A:G	27720888	G	ADD	18915	1.447	0.02462	1.379	1.518	15	7.331e-51
6	chr6:27721030:C:T	27721030	T	ADD	13280	1.48	0.05198	1.336	1.638	7.535	4.866e-14	6	chr6:27721030:C:T	27721030	T	ADD	18915	1.447	0.02462	1.379	1.518	15	7.331e-51
6	chr6:27721062:A:C	27721062	C	ADD	13280	2.258	0.06752	1.978	2.578	12.06	1.645e-33	6	chr6:27721062:A:C	27721062	C	ADD	18915	2.01	0.03508	1.877	2.153	19.9	4.037e-88
6	chr6:27721148:G:A	27721148	A	ADD	13280	1.501	0.05553	1.346	1.673	7.313	2.619e-13	6	chr6:27721148:G:A	27721148	A	ADD	18915	1.425	0.02662	1.352	1.501	13.3	2.371e-40
6	chr6:27721151:C:T	27721151	T	ADD	13280	1.499	0.05551	1.344	1.671	7.289	3.113e-13	6	chr6:27721151:C:T	27721151	T	ADD	18915	1.422	0.0266	1.349	1.498	13.22	6.457e-40
6	chr6:27721723:G:A	27721723	A	ADD	13280	1.461	0.05535	1.311	1.628	6.849	7.437e-12	6	chr6:27721723:G:A	27721723	A	ADD	18915	1.385	0.02643	1.315	1.459	12.33	6.232e-35
6	chr6:27722160:T:C	27722160	C	ADD	13280	1.53	0.05696	1.368	1.71	7.462	8.498e-14	6	chr6:27722160:T:C	27722160	C	ADD	18915	1.35	0.0276	1.279	1.425	10.88	1.383e-27
6	chr6:27722674:G:T	27722674	T	ADD	13280	1.452	0.05187	1.312	1.608	7.193	6.35e-13	6	chr6:27722674:G:T	27722674	T	ADD	18915	1.419	0.02451	1.352	1.489	14.27	3.139e-46
6	chr6:27723126:A:G	27723126	G	ADD	13280	1.417	0.05152	1.281	1.568	6.769	1.294e-11	6	chr6:27723126:A:G	27723126	G	ADD	18915	1.377	0.02428	1.313	1.444	13.16	1.47e-39
6	chr6:27725224:A:T	27725224	T	ADD	13280	1.449	0.0516	1.31	1.603	7.188	6.581e-13	6	chr6:27725224:A:T	27725224	T	ADD	18915	1.41	0.0244	1.344	1.479	14.09	4.453e-45
6	chr6:27726260:GTGACTATATTC:G	27726260	G	ADD	13280	1.447	0.05161	1.308	1.601	7.157	8.249e-13	6	chr6:27726260:GTGACTATATTC:G	27726260	G	ADD	18915	1.408	0.0244	1.342	1.477	14.02	1.18e-44
6	chr6:27727550:C:T	27727550	T	ADD	13280	1.447	0.05162	1.308	1.601	7.163	7.908e-13	6	chr6:27727550:C:T	27727550	T	ADD	18915	1.408	0.0244	1.342	1.477	14.03	1.017e-44
6	chr6:27729172:C:T	27729172	T	ADD	13280	1.445	0.05155	1.306	1.599	7.145	8.97e-13	6	chr6:27729172:C:T	27729172	T	ADD	18915	1.402	0.02437	1.337	1.471	13.87	9.339e-44
6	chr6:27730576:A:G	27730576	G	ADD	13280	1.446	0.05154	1.307	1.599	7.152	8.55e-13	6	chr6:27730576:A:G	27730576	G	ADD	18915	1.404	0.02437	1.338	1.472	13.92	4.901e-44
6	chr6:27731058:C:T	27731058	T	ADD	13280	2.277	0.06863	1.991	2.605	11.99	4.001e-33	6	chr6:27731058:C:T	27731058	T	ADD	18915	2.056	0.03563	1.917	2.204	20.22	6.186e-91
6	chr6:27731078:A:G	27731078	G	ADD	13280	2.259	0.06752	1.979	2.579	12.07	1.493e-33	6	chr6:27731078:A:G	27731078	G	ADD	18915	2.011	0.03509	1.878	2.154	19.91	3.078e-88
6	chr6:27731802:A:T	27731802	T	ADD	13280	1.443	0.05158	1.304	1.596	7.104	1.214e-12	6	chr6:27731802:A:T	27731802	T	ADD	18915	1.405	0.02437	1.339	1.474	13.95	3.086e-44
6	chr6:27732780:A:G	27732780	G	ADD	13280	1.443	0.05157	1.304	1.597	7.112	1.147e-12	6	chr6:27732780:A:G	27732780	G	ADD	18915	1.404	0.02437	1.339	1.473	13.94	3.783e-44
6	chr6:27733343:T:C	27733343	C	ADD	13280	2.25	0.06758	1.971	2.569	12	3.542e-33	6	chr6:27733343:T:C	27733343	C	ADD	18915	2.01	0.03509	1.876	2.153	19.89	4.615e-88
6	chr6:27734646:G:T	27734646	T	ADD	13280	2.251	0.06758	1.972	2.57	12.01	3.267e-33	6	chr6:27734646:G:T	27734646	T	ADD	18915	2.011	0.03509	1.877	2.154	19.91	3.547e-88
6	chr6:27734661:A:C	27734661	C	ADD	13280	1.446	0.05153	1.307	1.6	7.158	8.17e-13	6	chr6:27734661:A:C	27734661	C	ADD	18915	1.406	0.02437	1.341	1.475	13.99	1.802e-44
6	chr6:27734782:A:G	27734782	G	ADD	13280	2.251	0.06758	1.972	2.57	12.01	3.267e-33	6	chr6:27734782:A:G	27734782	G	ADD	18915	2.011	0.03509	1.877	2.154	19.91	3.547e-88
6	chr6:27734971:C:CA	27734971	CA	ADD	13280	1.443	0.05157	1.304	1.597	7.112	1.146e-12	6	chr6:27734971:C:CA	27734971	CA	ADD	18915	1.404	0.02437	1.339	1.473	13.94	3.783e-44
6	chr6:27735053:G:A	27735053	A	ADD	13280	1.447	0.05155	1.308	1.6	7.162	7.963e-13	6	chr6:27735053:G:A	27735053	A	ADD	18915	1.405	0.02437	1.339	1.474	13.95	3.039e-44
6	chr6:27735512:G:A	27735512	A	ADD	13280	1.447	0.05155	1.308	1.601	7.165	7.762e-13	6	chr6:27735512:G:A	27735512	A	ADD	18915	1.404	0.02437	1.339	1.473	13.93	4.2e-44
6	chr6:27735767:TTTTG:T	27735767	T	ADD	13280	1.448	0.05156	1.309	1.602	7.186	6.689e-13	6	chr6:27735767:TTTTG:T	27735767	T	ADD	18915	1.408	0.02438	1.342	1.477	14.04	9.498e-45
6	chr6:27740197:AC:A	27740197	A	ADD	13280	1.525	0.05228	1.376	1.689	8.069	7.102e-16	6	chr6:27740197:AC:A	27740197	A	ADD	18915	1.407	0.02495	1.34	1.478	13.7	1.017e-42
6	chr6:27740201:T:A	27740201	A	ADD	13280	1.525	0.05228	1.376	1.689	8.069	7.102e-16	6	chr6:27740201:T:A	27740201	A	ADD	18915	1.407	0.02495	1.34	1.478	13.7	1.017e-42
6	chr6:27740953:A:G	27740953	G	ADD	13280	1.579	0.05688	1.412	1.765	8.027	9.957e-16	6	chr6:27740953:A:G	27740953	G	ADD	18915	1.389	0.02774	1.316	1.467	11.85	2.236e-32
6	chr6:27741662:C:T	27741662	T	ADD	13280	1.451	0.0515	1.312	1.605	7.227	4.94e-13	6	chr6:27741662:C:T	27741662	T	ADD	18915	1.406	0.02436	1.341	1.475	14	1.628e-44
6	chr6:27742386:A:C	27742386	C	ADD	13280	2.145	0.06572	1.886	2.44	11.61	3.63e-31	6	chr6:27742386:A:C	27742386	C	ADD	18915	1.901	0.03393	1.779	2.032	18.94	5.736e-80
6	chr6:27743751:C:T	27743751	T	ADD	13280	1.449	0.0515	1.31	1.603	7.207	5.706e-13	6	chr6:27743751:C:T	27743751	T	ADD	18915	1.403	0.02435	1.338	1.472	13.91	5.5e-44
6	chr6:27744341:A:C	27744341	C	ADD	13280	1.449	0.0515	1.31	1.603	7.207	5.706e-13	6	chr6:27744341:A:C	27744341	C	ADD	18915	1.403	0.02435	1.338	1.472	13.91	5.5e-44
6	chr6:27745520:G:C	27745520	C	ADD	13280	1.452	0.05149	1.313	1.606	7.245	4.312e-13	6	chr6:27745520:G:C	27745520	C	ADD	18915	1.407	0.02435	1.341	1.475	14.01	1.397e-44
6	chr6:27746796:G:T	27746796	T	ADD	13280	1.45	0.0515	1.311	1.604	7.212	5.527e-13	6	chr6:27746796:G:T	27746796	T	ADD	18915	1.403	0.02435	1.338	1.472	13.92	4.881e-44
6	chr6:27747323:G:C	27747323	C	ADD	13280	1.448	0.05147	1.309	1.602	7.19	6.475e-13	6	chr6:27747323:G:C	27747323	C	ADD	18915	1.4	0.02433	1.335	1.469	13.84	1.542e-43
6	chr6:27747464:A:C	27747464	C	ADD	13280	1.449	0.0515	1.31	1.603	7.197	6.139e-13	6	chr6:27747464:A:C	27747464	C	ADD	18915	1.402	0.02435	1.337	1.471	13.89	7.183e-44
6	chr6:27747476:A:T	27747476	T	ADD	13280	1.449	0.05149	1.31	1.603	7.202	5.948e-13	6	chr6:27747476:A:T	27747476	T	ADD	18915	1.403	0.02435	1.337	1.471	13.9	6.377e-44
6	chr6:27747479:A:C	27747479	C	ADD	13280	1.449	0.05149	1.31	1.603	7.202	5.948e-13	6	chr6:27747479:A:C	27747479	C	ADD	18915	1.403	0.02435	1.337	1.471	13.9	6.377e-44
6	chr6:27747691:T:A	27747691	A	ADD	13280	1.446	0.05152	1.307	1.6	7.158	8.207e-13	6	chr6:27747691:T:A	27747691	A	ADD	18915	1.4	0.02438	1.334	1.468	13.79	2.82e-43
6	chr6:27750330:A:G	27750330	G	ADD	13280	1.446	0.05151	1.307	1.6	7.165	7.763e-13	6	chr6:27750330:A:G	27750330	G	ADD	18915	1.402	0.02434	1.337	1.47	13.88	8.279e-44
6	chr6:27750493:T:C	27750493	C	ADD	13280	1.448	0.0515	1.309	1.602	7.194	6.298e-13	6	chr6:27750493:T:C	27750493	C	ADD	18915	1.402	0.02435	1.337	1.471	13.88	8.068e-44
6	chr6:27751596:G:T	27751596	T	ADD	13280	1.448	0.0515	1.309	1.602	7.188	6.552e-13	6	chr6:27751596:G:T	27751596	T	ADD	18915	1.402	0.02435	1.337	1.471	13.88	7.925e-44
6	chr6:27751985:T:C	27751985	C	ADD	13280	1.525	0.05237	1.376	1.69	8.06	7.618e-16	6	chr6:27751985:T:C	27751985	C	ADD	18915	1.416	0.02498	1.348	1.487	13.93	4.392e-44
6	chr6:27754285:T:C	27754285	C	ADD	13280	1.489	0.05196	1.345	1.649	7.664	1.797e-14	6	chr6:27754285:T:C	27754285	C	ADD	18915	1.376	0.02473	1.311	1.445	12.92	3.484e-38
6	chr6:27758688:G:A	27758688	A	ADD	13280	1.528	0.05236	1.379	1.693	8.097	5.643e-16	6	chr6:27758688:G:A	27758688	A	ADD	18915	1.416	0.02498	1.348	1.487	13.92	4.698e-44
6	chr6:27758952:C:T	27758952	T	ADD	13280	1.457	0.05158	1.317	1.612	7.3	2.869e-13	6	chr6:27758952:C:T	27758952	T	ADD	18915	1.412	0.0244	1.346	1.481	14.14	2.244e-45
6	chr6:27759734:G:A	27759734	A	ADD	13280	1.481	0.05202	1.338	1.64	7.554	4.223e-14	6	chr6:27759734:G:A	27759734	A	ADD	18915	1.373	0.02474	1.308	1.442	12.83	1.148e-37
6	chr6:27761048:T:C	27761048	C	ADD	13280	1.457	0.05158	1.317	1.612	7.3	2.869e-13	6	chr6:27761048:T:C	27761048	C	ADD	18915	1.409	0.0244	1.343	1.478	14.06	6.67e-45
6	chr6:27762285:T:C	27762285	C	ADD	13280	1.529	0.05235	1.38	1.694	8.106	5.253e-16	6	chr6:27762285:T:C	27762285	C	ADD	18915	1.416	0.02498	1.349	1.488	13.94	3.661e-44
6	chr6:27762303:C:T	27762303	T	ADD	13280	2.259	0.06752	1.979	2.579	12.07	1.537e-33	6	chr6:27762303:C:T	27762303	T	ADD	18915	2.011	0.03509	1.878	2.154	19.91	3.127e-88
6	chr6:27762555:T:C	27762555	C	ADD	13280	2.258	0.06752	1.978	2.577	12.06	1.667e-33	6	chr6:27762555:T:C	27762555	C	ADD	18915	2.01	0.03508	1.877	2.153	19.9	4.07e-88
6	chr6:27762684:A:G	27762684	G	ADD	13280	1.472	0.05194	1.33	1.63	7.447	9.536e-14	6	chr6:27762684:A:G	27762684	G	ADD	18915	1.447	0.02458	1.379	1.519	15.03	4.352e-51
6	chr6:27763976:C:A	27763976	A	ADD	13280	1.473	0.05194	1.33	1.63	7.451	9.279e-14	6	chr6:27763976:C:A	27763976	A	ADD	18915	1.447	0.02458	1.379	1.519	15.04	3.834e-51
6	chr6:27765197:C:T	27765197	T	ADD	13280	1.545	0.05285	1.393	1.714	8.237	1.763e-16	6	chr6:27765197:C:T	27765197	T	ADD	18915	1.457	0.02523	1.387	1.531	14.92	2.375e-50
6	chr6:27766691:T:C	27766691	C	ADD	13280	1.472	0.05194	1.33	1.63	7.445	9.716e-14	6	chr6:27766691:T:C	27766691	C	ADD	18915	1.445	0.02458	1.377	1.516	14.97	1.071e-50
6	chr6:27767175:C:G	27767175	G	ADD	13280	1.546	0.0528	1.394	1.715	8.255	1.521e-16	6	chr6:27767175:C:G	27767175	G	ADD	18915	1.455	0.02522	1.385	1.528	14.87	5.514e-50
6	chr6:27769826:A:G	27769826	G	ADD	13280	1.472	0.05198	1.33	1.63	7.439	1.012e-13	6	chr6:27769826:A:G	27769826	G	ADD	18915	1.447	0.0246	1.379	1.519	15.02	5.352e-51
6	chr6:27770651:C:A	27770651	A	ADD	13280	1.557	0.05281	1.404	1.727	8.387	4.992e-17	6	chr6:27770651:C:A	27770651	A	ADD	18915	1.46	0.02525	1.39	1.535	15	7.309e-51
6	chr6:27770953:A:T	27770953	T	ADD	13280	1.548	0.0528	1.396	1.716	8.272	1.318e-16	6	chr6:27770953:A:T	27770953	T	ADD	18915	1.455	0.02522	1.385	1.529	14.87	5.103e-50
6	chr6:27771022:G:A	27771022	A	ADD	13280	1.547	0.05281	1.395	1.716	8.263	1.418e-16	6	chr6:27771022:G:A	27771022	A	ADD	18915	1.454	0.02522	1.384	1.528	14.85	6.686e-50
6	chr6:27771027:T:C	27771027	C	ADD	13280	1.547	0.05281	1.395	1.716	8.263	1.418e-16	6	chr6:27771027:T:C	27771027	C	ADD	18915	1.454	0.02522	1.384	1.528	14.85	6.686e-50
6	chr6:27771475:T:C	27771475	C	ADD	13280	1.471	0.05199	1.329	1.629	7.427	1.111e-13	6	chr6:27771475:T:C	27771475	C	ADD	18915	1.447	0.0246	1.379	1.518	15.01	6.229e-51
6	chr6:27771601:A:G	27771601	G	ADD	13280	1.547	0.05281	1.395	1.715	8.259	1.463e-16	6	chr6:27771601:A:G	27771601	G	ADD	18915	1.454	0.02522	1.384	1.528	14.84	7.606e-50
6	chr6:27771787:T:A	27771787	A	ADD	13280	2.259	0.06752	1.979	2.579	12.07	1.536e-33	6	chr6:27771787:T:A	27771787	A	ADD	18915	2.011	0.03509	1.878	2.154	19.91	3.127e-88
6	chr6:27772521:C:A	27772521	A	ADD	13280	1.543	0.05286	1.391	1.712	8.208	2.253e-16	6	chr6:27772521:C:A	27772521	A	ADD	18915	1.456	0.02524	1.385	1.529	14.88	4.613e-50
6	chr6:27772887:C:T	27772887	T	ADD	13280	1.469	0.05203	1.327	1.627	7.398	1.387e-13	6	chr6:27772887:C:T	27772887	T	ADD	18915	1.448	0.02462	1.38	1.52	15.04	3.79e-51
6	chr6:27774046:T:C	27774046	C	ADD	13280	1.47	0.052	1.327	1.627	7.403	1.33e-13	6	chr6:27774046:T:C	27774046	C	ADD	18915	1.446	0.0246	1.378	1.518	15.01	6.655e-51
6	chr6:27774256:A:G	27774256	G	ADD	13280	1.469	0.05202	1.327	1.627	7.395	1.415e-13	6	chr6:27774256:A:G	27774256	G	ADD	18915	1.446	0.02461	1.378	1.517	14.99	8.842e-51
6	chr6:27777940:T:G	27777940	G	ADD	13280	1.474	0.05191	1.331	1.632	7.475	7.709e-14	6	chr6:27777940:T:G	27777940	G	ADD	18915	1.447	0.02458	1.379	1.519	15.05	3.655e-51
6	chr6:27777959:G:A	27777959	A	ADD	13280	1.473	0.05192	1.331	1.631	7.462	8.498e-14	6	chr6:27777959:G:A	27777959	A	ADD	18915	1.445	0.02458	1.377	1.516	14.97	1.112e-50
6	chr6:27778811:A:T	27778811	T	ADD	13280	1.548	0.0528	1.395	1.716	8.272	1.318e-16	6	chr6:27778811:A:T	27778811	T	ADD	18915	1.457	0.02522	1.386	1.53	14.91	2.644e-50
6	chr6:27778913:T:C	27778913	C	ADD	13280	1.548	0.0528	1.395	1.716	8.272	1.318e-16	6	chr6:27778913:T:C	27778913	C	ADD	18915	1.457	0.02522	1.386	1.53	14.91	2.644e-50
6	chr6:27780231:G:A	27780231	A	ADD	13280	1.469	0.05197	1.327	1.627	7.403	1.329e-13	6	chr6:27780231:G:A	27780231	A	ADD	18915	1.446	0.02459	1.378	1.518	15	7.047e-51
6	chr6:27780236:G:A	27780236	A	ADD	13280	1.468	0.05194	1.326	1.626	7.395	1.412e-13	6	chr6:27780236:G:A	27780236	A	ADD	18915	1.444	0.02457	1.376	1.515	14.95	1.651e-50
6	chr6:27781551:G:C	27781551	C	ADD	13280	1.469	0.05197	1.327	1.627	7.403	1.329e-13	6	chr6:27781551:G:C	27781551	C	ADD	18915	1.446	0.02459	1.378	1.517	14.99	8.652e-51
6	chr6:27782300:T:C	27782300	C	ADD	13280	1.469	0.05197	1.327	1.627	7.403	1.329e-13	6	chr6:27782300:T:C	27782300	C	ADD	18915	1.446	0.02459	1.378	1.518	15	7.047e-51
6	chr6:27782307:G:A	27782307	A	ADD	13280	1.469	0.05197	1.327	1.627	7.403	1.329e-13	6	chr6:27782307:G:A	27782307	A	ADD	18915	1.446	0.02459	1.378	1.518	15	7.047e-51
6	chr6:27783079:C:T	27783079	T	ADD	13280	1.469	0.05197	1.327	1.627	7.403	1.329e-13	6	chr6:27783079:C:T	27783079	T	ADD	18915	1.446	0.02459	1.378	1.518	15	7.047e-51
6	chr6:27789875:T:A	27789875	A	ADD	13280	1.467	0.05195	1.325	1.625	7.383	1.546e-13	6	chr6:27789875:T:A	27789875	A	ADD	18915	1.437	0.02458	1.369	1.508	14.74	3.589e-49
6	chr6:27790076:C:G	27790076	G	ADD	13280	1.484	0.05556	1.331	1.655	7.109	1.167e-12	6	chr6:27790076:C:G	27790076	G	ADD	18915	1.414	0.0266	1.342	1.489	13.01	1.049e-38
6	chr6:27791336:G:C	27791336	C	ADD	13280	2.279	0.06863	1.992	2.607	12	3.387e-33	6	chr6:27791336:G:C	27791336	C	ADD	18915	2.058	0.03564	1.919	2.207	20.25	3.586e-91
6	chr6:27799395:TTTTG:T	27799395	T	ADD	13280	2.24	0.06739	1.962	2.556	11.96	5.42e-33	6	chr6:27799395:TTTTG:T	27799395	T	ADD	18915	1.989	0.03504	1.857	2.13	19.62	9.863e-86
6	chr6:27799862:G:A	27799862	A	ADD	13280	1.487	0.05554	1.333	1.658	7.141	9.273e-13	6	chr6:27799862:G:A	27799862	A	ADD	18915	1.421	0.02658	1.349	1.497	13.23	5.859e-40
6	chr6:27800322:A:G	27800322	G	ADD	13280	1.484	0.05557	1.331	1.655	7.104	1.216e-12	6	chr6:27800322:A:G	27800322	G	ADD	18915	1.42	0.02658	1.348	1.496	13.2	8.755e-40
6	chr6:27800570:A:T	27800570	T	ADD	13280	1.487	0.05554	1.333	1.658	7.141	9.273e-13	6	chr6:27800570:A:T	27800570	T	ADD	18915	1.421	0.02658	1.349	1.497	13.23	5.859e-40
6	chr6:27802238:C:CCTT	27802238	CCTT	ADD	13280	1.485	0.05558	1.332	1.656	7.113	1.134e-12	6	chr6:27802238:C:CCTT	27802238	CCTT	ADD	18915	1.422	0.02657	1.35	1.498	13.24	5.104e-40
6	chr6:27803112:C:T	27803112	T	ADD	13280	1.488	0.05556	1.335	1.659	7.157	8.262e-13	6	chr6:27803112:C:T	27803112	T	ADD	18915	1.422	0.02658	1.35	1.499	13.26	4.004e-40
6	chr6:27803328:T:C	27803328	C	ADD	13280	2.27	0.06746	1.989	2.59	12.15	5.72e-34	6	chr6:27803328:T:C	27803328	C	ADD	18915	2.011	0.03509	1.877	2.154	19.91	3.602e-88
6	chr6:27806054:T:A	27806054	A	ADD	13280	1.996	0.06389	1.761	2.262	10.82	2.896e-27	6	chr6:27806054:T:A	27806054	A	ADD	18915	1.943	0.03215	1.824	2.069	20.65	8.922e-95
6	chr6:27806126:G:A	27806126	A	ADD	13280	1.998	0.06389	1.762	2.264	10.83	2.477e-27	6	chr6:27806126:G:A	27806126	A	ADD	18915	1.942	0.03215	1.823	2.068	20.65	1.056e-94
6	chr6:27807046:G:A	27807046	A	ADD	13280	2.013	0.06396	1.776	2.282	10.94	7.306e-28	6	chr6:27807046:G:A	27807046	A	ADD	18915	1.954	0.03222	1.834	2.081	20.78	5.998e-96
6	chr6:27807250:C:T	27807250	T	ADD	13280	2.268	0.06746	1.988	2.589	12.14	6.295e-34	6	chr6:27807250:C:T	27807250	T	ADD	18915	2.01	0.03509	1.876	2.153	19.89	4.727e-88
6	chr6:27807896:A:G	27807896	G	ADD	13280	2.021	0.06404	1.783	2.291	10.99	4.354e-28	6	chr6:27807896:A:G	27807896	G	ADD	18915	1.958	0.03224	1.838	2.086	20.84	2.071e-96
6	chr6:27807919:G:C	27807919	C	ADD	13280	2.005	0.06387	1.769	2.273	10.9	1.217e-27	6	chr6:27807919:G:C	27807919	C	ADD	18915	1.945	0.03216	1.827	2.072	20.69	4.155e-95
6	chr6:27811728:C:T	27811728	T	ADD	13280	1.498	0.05595	1.342	1.672	7.223	5.081e-13	6	chr6:27811728:C:T	27811728	T	ADD	18915	1.485	0.02669	1.409	1.564	14.81	1.346e-49
6	chr6:27814094:G:C	27814094	C	ADD	13280	2.022	0.06404	1.784	2.293	11	3.872e-28	6	chr6:27814094:G:C	27814094	C	ADD	18915	1.956	0.03225	1.837	2.084	20.81	3.349e-96
6	chr6:27814253:T:G	27814253	G	ADD	13280	1.996	0.06389	1.761	2.262	10.82	2.857e-27	6	chr6:27814253:T:G	27814253	G	ADD	18915	1.939	0.03214	1.821	2.065	20.6	2.72e-94
6	chr6:27814750:T:C	27814750	C	ADD	13280	2.025	0.06407	1.786	2.296	11.01	3.394e-28	6	chr6:27814750:T:C	27814750	C	ADD	18915	1.958	0.03226	1.838	2.086	20.83	2.316e-96
6	chr6:27814757:C:T	27814757	T	ADD	13280	2.03	0.06398	1.791	2.301	11.07	1.824e-28	6	chr6:27814757:C:T	27814757	T	ADD	18915	1.958	0.03224	1.838	2.085	20.83	2.237e-96
6	chr6:27814760:T:A	27814760	A	ADD	13280	2.03	0.06398	1.791	2.301	11.07	1.824e-28	6	chr6:27814760:T:A	27814760	A	ADD	18915	1.958	0.03224	1.838	2.085	20.83	2.237e-96
6	chr6:27815581:A:G	27815581	G	ADD	13280	2.021	0.06404	1.783	2.292	10.99	4.227e-28	6	chr6:27815581:A:G	27815581	G	ADD	18915	1.956	0.03224	1.836	2.083	20.8	4.298e-96
6	chr6:27816163:C:T	27816163	T	ADD	13280	2.275	0.06739	1.994	2.597	12.2	3.114e-34	6	chr6:27816163:C:T	27816163	T	ADD	18915	2.01	0.03508	1.876	2.153	19.9	3.997e-88
6	chr6:27818042:T:C	27818042	C	ADD	13280	1.497	0.05596	1.342	1.671	7.213	5.461e-13	6	chr6:27818042:T:C	27818042	C	ADD	18915	1.485	0.02668	1.409	1.564	14.82	1.147e-49
6	chr6:27818104:A:G	27818104	G	ADD	13280	1.477	0.05223	1.333	1.636	7.463	8.481e-14	6	chr6:27818104:A:G	27818104	G	ADD	18915	1.499	0.02466	1.428	1.573	16.42	1.341e-60
6	chr6:27820284:C:T	27820284	T	ADD	13280	1.476	0.05224	1.333	1.636	7.458	8.765e-14	6	chr6:27820284:C:T	27820284	T	ADD	18915	1.499	0.02466	1.428	1.573	16.41	1.548e-60
6	chr6:27821164:C:T	27821164	T	ADD	13280	1.999	0.06401	1.763	2.266	10.82	2.807e-27	6	chr6:27821164:C:T	27821164	T	ADD	18915	1.937	0.03216	1.818	2.063	20.56	6.932e-94
6	chr6:27824862:C:T	27824862	T	ADD	13280	2.021	0.06411	1.782	2.292	10.97	5.094e-28	6	chr6:27824862:C:T	27824862	T	ADD	18915	1.967	0.03228	1.847	2.096	20.96	1.483e-97
6	chr6:27826214:G:A	27826214	A	ADD	13280	2.274	0.06739	1.993	2.596	12.19	3.339e-34	6	chr6:27826214:G:A	27826214	A	ADD	18915	2.009	0.03508	1.876	2.152	19.89	5.153e-88
6	chr6:27827640:G:A	27827640	A	ADD	13280	2.028	0.0641	1.788	2.299	11.03	2.847e-28	6	chr6:27827640:G:A	27827640	A	ADD	18915	1.969	0.03229	1.848	2.098	20.98	9.551e-98
6	chr6:27829157:G:T	27829157	T	ADD	13280	2.002	0.06395	1.766	2.269	10.85	1.974e-27	6	chr6:27829157:G:T	27829157	T	ADD	18915	1.952	0.03219	1.833	2.079	20.78	6.354e-96
6	chr6:27829638:C:A	27829638	A	ADD	13280	2.27	0.06746	1.989	2.591	12.15	5.705e-34	6	chr6:27829638:C:A	27829638	A	ADD	18915	2.011	0.03509	1.877	2.154	19.91	3.604e-88
6	chr6:27830479:T:C	27830479	C	ADD	13280	2.028	0.0641	1.788	2.299	11.03	2.847e-28	6	chr6:27830479:T:C	27830479	C	ADD	18915	1.969	0.03229	1.848	2.098	20.98	9.551e-98
6	chr6:27831109:C:G	27831109	G	ADD	13280	2.274	0.06739	1.993	2.595	12.19	3.392e-34	6	chr6:27831109:C:G	27831109	G	ADD	18915	2.009	0.03508	1.875	2.152	19.89	5.194e-88
6	chr6:27837156:T:C	27837156	C	ADD	13280	1.498	0.05597	1.342	1.671	7.217	5.311e-13	6	chr6:27837156:T:C	27837156	C	ADD	18915	1.488	0.02668	1.412	1.568	14.9	3.168e-50
6	chr6:27837243:GTA:G	27837243	G	ADD	13280	2.271	0.06739	1.99	2.592	12.17	4.491e-34	6	chr6:27837243:GTA:G	27837243	G	ADD	18915	2.006	0.03507	1.872	2.148	19.85	1.16e-87
6	chr6:27837477:A:C	27837477	C	ADD	13280	2.271	0.06746	1.989	2.592	12.16	5.26e-34	6	chr6:27837477:A:C	27837477	C	ADD	18915	2.012	0.0351	1.878	2.155	19.92	2.769e-88
6	chr6:27839207:A:G	27839207	G	ADD	13280	2.275	0.06739	1.994	2.597	12.2	3.127e-34	6	chr6:27839207:A:G	27839207	G	ADD	18915	2.01	0.03508	1.876	2.153	19.9	3.993e-88
6	chr6:27840414:A:G	27840414	G	ADD	13280	1.999	0.06396	1.763	2.266	10.83	2.583e-27	6	chr6:27840414:A:G	27840414	G	ADD	18915	1.949	0.03218	1.83	2.076	20.73	1.679e-95
6	chr6:27841121:T:C	27841121	C	ADD	13280	1.494	0.056	1.339	1.667	7.171	7.464e-13	6	chr6:27841121:T:C	27841121	C	ADD	18915	1.488	0.02668	1.413	1.568	14.9	3.064e-50
6	chr6:27841381:C:T	27841381	T	ADD	13280	1.494	0.056	1.339	1.667	7.171	7.464e-13	6	chr6:27841381:C:T	27841381	T	ADD	18915	1.488	0.02668	1.413	1.568	14.9	3.064e-50
6	chr6:27842791:A:G	27842791	G	ADD	13280	2.271	0.06746	1.989	2.592	12.16	5.26e-34	6	chr6:27842791:A:G	27842791	G	ADD	18915	2.012	0.0351	1.878	2.155	19.92	2.769e-88
6	chr6:27844050:G:A	27844050	A	ADD	13280	1.998	0.06411	1.762	2.265	10.79	3.695e-27	6	chr6:27844050:G:A	27844050	A	ADD	18915	1.956	0.03224	1.837	2.084	20.82	2.98e-96
6	chr6:27845916:T:C	27845916	C	ADD	13280	2.01	0.06405	1.773	2.279	10.9	1.162e-27	6	chr6:27845916:T:C	27845916	C	ADD	18915	1.959	0.03225	1.839	2.087	20.86	1.28e-96
6	chr6:27846035:G:T	27846035	T	ADD	13280	1.493	0.05383	1.344	1.66	7.45	9.299e-14	6	chr6:27846035:G:T	27846035	T	ADD	18915	1.552	0.0254	1.477	1.631	17.3	4.553e-67
6	chr6:27847716:C:A	27847716	A	ADD	13280	1.576	0.05896	1.404	1.77	7.719	1.17e-14	6	chr6:27847716:C:A	27847716	A	ADD	18915	1.624	0.02823	1.537	1.716	17.18	3.91e-66
6	chr6:27847861:A:G	27847861	G	ADD	13280	2.271	0.06746	1.989	2.592	12.16	5.26e-34	6	chr6:27847861:A:G	27847861	G	ADD	18915	2.013	0.03511	1.879	2.156	19.93	2.42e-88
6	chr6:27848045:T:G	27848045	G	ADD	13280	1.994	0.06397	1.759	2.261	10.79	3.843e-27	6	chr6:27848045:T:G	27848045	G	ADD	18915	1.942	0.03218	1.824	2.069	20.63	1.465e-94
6	chr6:27848664:A:G	27848664	G	ADD	13280	2.024	0.06411	1.785	2.295	11	3.999e-28	6	chr6:27848664:A:G	27848664	G	ADD	18915	1.964	0.03229	1.844	2.093	20.91	4.345e-97
6	chr6:27850704:C:G	27850704	G	ADD	13280	2.271	0.06746	1.989	2.592	12.16	5.26e-34	6	chr6:27850704:C:G	27850704	G	ADD	18915	2.013	0.03511	1.879	2.156	19.93	2.42e-88
6	chr6:27850757:A:G	27850757	G	ADD	13280	2.272	0.06745	1.99	2.593	12.16	4.847e-34	6	chr6:27850757:A:G	27850757	G	ADD	18915	2.014	0.03511	1.88	2.157	19.94	1.859e-88
6	chr6:27856988:G:C	27856988	C	ADD	13280	1.344	0.05241	1.213	1.49	5.646	1.646e-08	6	chr6:27856988:G:C	27856988	C	ADD	18915	1.445	0.02427	1.378	1.515	15.17	5.703e-52
6	chr6:27856998:T:C	27856998	C	ADD	13280	1.977	0.06425	1.743	2.243	10.61	2.647e-26	6	chr6:27856998:T:C	27856998	C	ADD	18915	1.941	0.03225	1.822	2.068	20.57	5.295e-94
6	chr6:27860373:T:A	27860373	A	ADD	13280	2.007	0.06418	1.77	2.276	10.86	1.836e-27	6	chr6:27860373:T:A	27860373	A	ADD	18915	1.959	0.03227	1.839	2.087	20.83	2.136e-96
6	chr6:27862548:C:T	27862548	T	ADD	13280	2.007	0.06418	1.77	2.276	10.86	1.836e-27	6	chr6:27862548:C:T	27862548	T	ADD	18915	1.959	0.03227	1.839	2.087	20.83	2.136e-96
6	chr6:27865396:A:G	27865396	G	ADD	13280	1.99	0.06402	1.755	2.256	10.75	5.997e-27	6	chr6:27865396:A:G	27865396	G	ADD	18915	1.946	0.03219	1.827	2.072	20.68	5.4e-95
6	chr6:27866307:A:G	27866307	G	ADD	13280	2.271	0.06746	1.989	2.592	12.16	5.26e-34	6	chr6:27866307:A:G	27866307	G	ADD	18915	2.013	0.03511	1.879	2.156	19.93	2.42e-88
6	chr6:27866361:C:G	27866361	G	ADD	13280	2.271	0.06746	1.989	2.592	12.16	5.26e-34	6	chr6:27866361:C:G	27866361	G	ADD	18915	2.013	0.03511	1.879	2.156	19.93	2.42e-88
6	chr6:27867440:G:A	27867440	A	ADD	13280	2.269	0.06746	1.988	2.59	12.15	5.798e-34	6	chr6:27867440:G:A	27867440	A	ADD	18915	2.013	0.0351	1.879	2.157	19.93	2.099e-88
6	chr6:27867494:T:C	27867494	C	ADD	13280	2.017	0.06416	1.779	2.287	10.94	7.819e-28	6	chr6:27867494:T:C	27867494	C	ADD	18915	1.964	0.03228	1.844	2.093	20.92	3.763e-97
6	chr6:27867657:A:G	27867657	G	ADD	13280	1.905	0.06265	1.685	2.154	10.29	7.995e-25	6	chr6:27867657:A:G	27867657	G	ADD	18915	1.825	0.03135	1.716	1.94	19.19	4.613e-82
6	chr6:27867994:A:G	27867994	G	ADD	13280	2.018	0.06416	1.779	2.288	10.94	7.244e-28	6	chr6:27867994:A:G	27867994	G	ADD	18915	1.965	0.03228	1.845	2.094	20.93	2.908e-97
6	chr6:27868152:A:G	27868152	G	ADD	13280	1.345	0.0524	1.213	1.49	5.65	1.609e-08	6	chr6:27868152:A:G	27868152	G	ADD	18915	1.445	0.02426	1.377	1.515	15.16	6.39e-52
6	chr6:27869198:C:T	27869198	T	ADD	13280	2.018	0.06416	1.779	2.288	10.94	7.244e-28	6	chr6:27869198:C:T	27869198	T	ADD	18915	1.965	0.03228	1.845	2.094	20.93	2.908e-97
6	chr6:27869405:T:C	27869405	C	ADD	13280	2.269	0.06746	1.988	2.59	12.15	5.798e-34	6	chr6:27869405:T:C	27869405	C	ADD	18915	2.013	0.0351	1.879	2.157	19.93	2.099e-88
6	chr6:27869489:T:C	27869489	C	ADD	13280	1.989	0.06402	1.755	2.255	10.74	6.463e-27	6	chr6:27869489:T:C	27869489	C	ADD	18915	1.945	0.03218	1.826	2.072	20.68	5.202e-95
6	chr6:27870740:C:CT	27870740	CT	ADD	13280	2.018	0.06416	1.779	2.288	10.94	7.244e-28	6	chr6:27870740:C:CT	27870740	CT	ADD	18915	1.965	0.03228	1.845	2.094	20.93	2.908e-97
6	chr6:27870986:C:G	27870986	G	ADD	13280	2.018	0.06416	1.779	2.288	10.94	7.244e-28	6	chr6:27870986:C:G	27870986	G	ADD	18915	1.965	0.03228	1.845	2.094	20.93	2.908e-97
6	chr6:27871968:T:C	27871968	C	ADD	13280	1.568	0.05832	1.399	1.758	7.718	1.179e-14	6	chr6:27871968:T:C	27871968	C	ADD	18915	1.58	0.02793	1.496	1.669	16.39	2.297e-60
6	chr6:27873148:T:C	27873148	C	ADD	13280	2.292	0.06857	2.004	2.621	12.1	1.121e-33	6	chr6:27873148:T:C	27873148	C	ADD	18915	2.06	0.03566	1.921	2.209	20.26	2.702e-91
6	chr6:27877351:C:T	27877351	T	ADD	13280	2.02	0.06498	1.779	2.295	10.82	2.653e-27	6	chr6:27877351:C:T	27877351	T	ADD	18915	1.998	0.03267	1.874	2.13	21.19	1.082e-99
6	chr6:27878966:G:C	27878966	C	ADD	13280	1.988	0.06483	1.751	2.257	10.6	3.025e-26	6	chr6:27878966:G:C	27878966	C	ADD	18915	1.974	0.03255	1.852	2.104	20.9	5.457e-97
6	chr6:27879739:G:A	27879739	A	ADD	13280	1.336	0.05261	1.205	1.481	5.505	3.681e-08	6	chr6:27879739:G:A	27879739	A	ADD	18915	1.453	0.02434	1.386	1.524	15.36	2.867e-53
6	chr6:27881898:C:A	27881898	A	ADD	13280	1.53	0.05405	1.376	1.701	7.871	3.506e-15	6	chr6:27881898:C:A	27881898	A	ADD	18915	1.589	0.02561	1.511	1.67	18.07	5.038e-73
6	chr6:27882936:A:T	27882936	T	ADD	13280	2.031	0.06492	1.788	2.306	10.91	1.015e-27	6	chr6:27882936:A:T	27882936	T	ADD	18915	2	0.03267	1.876	2.132	21.21	7.456e-100
6	chr6:27883095:G:A	27883095	A	ADD	13280	1.801	0.05781	1.608	2.017	10.17	2.565e-24	6	chr6:27883095:G:A	27883095	A	ADD	18915	1.827	0.02822	1.729	1.931	21.35	3.54e-101
6	chr6:27883876:GT:G	27883876	G	ADD	13280	1.995	0.06441	1.758	2.264	10.72	8.002e-27	6	chr6:27883876:GT:G	27883876	G	ADD	18915	1.998	0.03219	1.876	2.128	21.5	1.72e-102
6	chr6:27884579:G:A	27884579	A	ADD	13280	1.801	0.05781	1.608	2.017	10.17	2.565e-24	6	chr6:27884579:G:A	27884579	A	ADD	18915	1.827	0.02822	1.729	1.931	21.35	3.54e-101
6	chr6:27885390:C:G	27885390	G	ADD	13280	1.53	0.05405	1.376	1.701	7.871	3.507e-15	6	chr6:27885390:C:G	27885390	G	ADD	18915	1.588	0.02561	1.51	1.67	18.06	6.486e-73
6	chr6:27886523:T:C	27886523	C	ADD	13280	2.031	0.06492	1.788	2.306	10.91	1.015e-27	6	chr6:27886523:T:C	27886523	C	ADD	18915	2	0.03267	1.876	2.132	21.21	7.455e-100
6	chr6:27886982:C:A	27886982	A	ADD	13280	1.792	0.05778	1.6	2.006	10.09	6.051e-24	6	chr6:27886982:C:A	27886982	A	ADD	18915	1.818	0.02818	1.72	1.921	21.21	7.189e-100
6	chr6:27887185:A:G	27887185	G	ADD	13280	1.792	0.05778	1.6	2.006	10.09	6.051e-24	6	chr6:27887185:A:G	27887185	G	ADD	18915	1.818	0.02818	1.72	1.921	21.21	7.189e-100
6	chr6:27887847:G:T	27887847	T	ADD	13280	1.801	0.05781	1.608	2.017	10.17	2.565e-24	6	chr6:27887847:G:T	27887847	T	ADD	18915	1.827	0.02822	1.729	1.931	21.35	3.54e-101
6	chr6:27888067:A:G	27888067	G	ADD	13280	1.797	0.05783	1.605	2.013	10.14	3.766e-24	6	chr6:27888067:A:G	27888067	G	ADD	18915	1.827	0.02824	1.729	1.931	21.34	4.916e-101
6	chr6:27890643:A:G	27890643	G	ADD	13280	1.797	0.05775	1.605	2.013	10.15	3.298e-24	6	chr6:27890643:A:G	27890643	G	ADD	18915	1.822	0.02818	1.724	1.926	21.3	1.242e-100
6	chr6:27891126:C:T	27891126	T	ADD	13280	1.346	0.05257	1.214	1.492	5.652	1.586e-08	6	chr6:27891126:C:T	27891126	T	ADD	18915	1.459	0.02434	1.391	1.53	15.51	3.109e-54
6	chr6:27891675:T:C	27891675	C	ADD	13280	1.53	0.05405	1.376	1.701	7.871	3.507e-15	6	chr6:27891675:T:C	27891675	C	ADD	18915	1.588	0.02561	1.51	1.67	18.06	6.486e-73
6	chr6:27891790:T:C	27891790	C	ADD	13280	1.801	0.05781	1.608	2.017	10.17	2.565e-24	6	chr6:27891790:T:C	27891790	C	ADD	18915	1.827	0.02822	1.729	1.931	21.35	3.54e-101
6	chr6:27894349:A:G	27894349	G	ADD	13280	1.345	0.05258	1.214	1.491	5.64	1.7e-08	6	chr6:27894349:A:G	27894349	G	ADD	18915	1.458	0.02434	1.39	1.53	15.5	3.422e-54
6	chr6:27894374:T:C	27894374	C	ADD	13280	1.791	0.05779	1.599	2.006	10.09	6.34e-24	6	chr6:27894374:T:C	27894374	C	ADD	18915	1.818	0.02818	1.72	1.921	21.2	8.878e-100
6	chr6:27898124:A:T	27898124	T	ADD	13280	2.308	0.06842	2.019	2.64	12.23	2.242e-34	6	chr6:27898124:A:T	27898124	T	ADD	18915	2.063	0.03565	1.924	2.212	20.31	9.748e-92
6	chr6:27898606:G:A	27898606	A	ADD	13280	1.801	0.05781	1.608	2.017	10.17	2.593e-24	6	chr6:27898606:G:A	27898606	A	ADD	18915	1.828	0.02822	1.729	1.932	21.37	2.483e-101
6	chr6:27899165:G:C	27899165	C	ADD	13280	1.793	0.05778	1.601	2.008	10.11	5.224e-24	6	chr6:27899165:G:C	27899165	C	ADD	18915	1.821	0.02818	1.723	1.924	21.26	2.642e-100
6	chr6:27901014:C:T	27901014	T	ADD	13280	2.297	0.06778	2.011	2.623	12.27	1.347e-34	6	chr6:27901014:C:T	27901014	T	ADD	18915	2.075	0.03531	1.936	2.224	20.67	6.122e-95
6	chr6:27909668:T:A	27909668	A	ADD	13280	1.816	0.06228	1.607	2.052	9.581	9.605e-22	6	chr6:27909668:T:A	27909668	A	ADD	18915	1.785	0.03076	1.681	1.896	18.84	3.55e-79
6	chr6:27910207:A:G	27910207	G	ADD	13280	1.445	0.05287	1.303	1.603	6.965	3.295e-12	6	chr6:27910207:A:G	27910207	G	ADD	18915	1.47	0.02482	1.4	1.543	15.51	2.802e-54
6	chr6:27911422:C:A	27911422	A	ADD	13280	2.314	0.06748	2.028	2.641	12.43	1.699e-35	6	chr6:27911422:C:A	27911422	A	ADD	18915	2.058	0.03514	1.921	2.205	20.55	8.484e-94
6	chr6:27912204:A:G	27912204	G	ADD	13280	2.314	0.06748	2.028	2.641	12.43	1.699e-35	6	chr6:27912204:A:G	27912204	G	ADD	18915	2.058	0.03514	1.921	2.205	20.55	8.484e-94
6	chr6:27916234:C:T	27916234	T	ADD	13280	2.302	0.06783	2.015	2.629	12.29	1.036e-34	6	chr6:27916234:C:T	27916234	T	ADD	18915	2.069	0.0353	1.93	2.217	20.59	3.236e-94
6	chr6:27929021:A:C	27929021	C	ADD	13280	2.301	0.06794	2.014	2.629	12.27	1.339e-34	6	chr6:27929021:A:C	27929021	C	ADD	18915	2.073	0.03536	1.934	2.222	20.61	2.116e-94
6	chr6:27937731:T:C	27937731	C	ADD	13280	2.306	0.06788	2.019	2.634	12.31	8.084e-35	6	chr6:27937731:T:C	27937731	C	ADD	18915	2.072	0.03532	1.933	2.22	20.63	1.603e-94
6	chr6:27944659:G:A	27944659	A	ADD	13280	2.3	0.06789	2.014	2.628	12.27	1.295e-34	6	chr6:27944659:G:A	27944659	A	ADD	18915	2.066	0.0353	1.928	2.214	20.56	6.412e-94
6	chr6:27946581:AAATGAACTGAAGGAGAGGTCCC:A	27946581	A	ADD	13280	2.297	0.06787	2.011	2.623	12.25	1.657e-34	6	chr6:27946581:AAATGAACTGAAGGAGAGGTCCC:A	27946581	A	ADD	18915	2.066	0.0353	1.928	2.214	20.55	7.319e-94
6	chr6:27964523:G:A	27964523	A	ADD	13280	2.304	0.06788	2.017	2.632	12.29	9.723e-35	6	chr6:27964523:G:A	27964523	A	ADD	18915	2.072	0.03531	1.934	2.221	20.64	1.2e-94
6	chr6:27970706:A:G	27970706	G	ADD	13280	2.297	0.06787	2.011	2.623	12.25	1.657e-34	6	chr6:27970706:A:G	27970706	G	ADD	18915	2.066	0.0353	1.928	2.214	20.55	7.319e-94
6	chr6:27975591:C:T	27975591	T	ADD	13280	2.306	0.06788	2.019	2.634	12.31	8.084e-35	6	chr6:27975591:C:T	27975591	T	ADD	18915	2.071	0.03532	1.932	2.219	20.61	2.459e-94
6	chr6:27977618:G:A	27977618	A	ADD	13280	2.295	0.06787	2.01	2.622	12.24	1.833e-34	6	chr6:27977618:G:A	27977618	A	ADD	18915	2.065	0.0353	1.927	2.213	20.54	9.699e-94
6	chr6:27997725:C:T	27997725	T	ADD	13280	1.501	0.05283	1.353	1.664	7.685	1.531e-14	6	chr6:27997725:C:T	27997725	T	ADD	18915	1.518	0.02492	1.446	1.594	16.75	5.376e-63
6	chr6:27999311:T:C	27999311	C	ADD	13280	1.825	0.06222	1.615	2.062	9.668	4.139e-22	6	chr6:27999311:T:C	27999311	C	ADD	18915	1.79	0.03074	1.685	1.901	18.94	5.858e-80
6	chr6:27999496:G:A	27999496	A	ADD	13280	1.528	0.05334	1.376	1.697	7.951	1.856e-15	6	chr6:27999496:G:A	27999496	A	ADD	18915	1.547	0.02524	1.472	1.626	17.29	5.56e-67
6	chr6:27999813:T:A	27999813	A	ADD	13280	1.507	0.05279	1.359	1.671	7.767	8.045e-15	6	chr6:27999813:T:A	27999813	A	ADD	18915	1.519	0.02491	1.447	1.595	16.78	3.171e-63
6	chr6:28002253:G:T	28002253	T	ADD	13280	1.529	0.05336	1.377	1.698	7.961	1.7e-15	6	chr6:28002253:G:T	28002253	T	ADD	18915	1.549	0.02524	1.474	1.627	17.33	2.973e-67
6	chr6:28002926:A:G	28002926	G	ADD	13280	1.507	0.05281	1.359	1.672	7.769	7.891e-15	6	chr6:28002926:A:G	28002926	G	ADD	18915	1.52	0.02492	1.448	1.596	16.8	2.334e-63
6	chr6:28002927:A:C	28002927	C	ADD	13280	1.507	0.05281	1.359	1.672	7.769	7.891e-15	6	chr6:28002927:A:C	28002927	C	ADD	18915	1.52	0.02492	1.447	1.596	16.79	2.925e-63
6	chr6:28002937:T:C	28002937	C	ADD	13280	2.299	0.06787	2.013	2.626	12.27	1.381e-34	6	chr6:28002937:T:C	28002937	C	ADD	18915	2.067	0.03531	1.928	2.215	20.56	6.433e-94
6	chr6:28003671:GC:G	28003671	G	ADD	13280	2.299	0.06787	2.013	2.626	12.27	1.381e-34	6	chr6:28003671:GC:G	28003671	G	ADD	18915	2.067	0.03531	1.928	2.215	20.56	6.433e-94
6	chr6:28004655:A:T	28004655	T	ADD	13280	1.529	0.05336	1.377	1.698	7.961	1.709e-15	6	chr6:28004655:A:T	28004655	T	ADD	18915	1.549	0.02524	1.474	1.627	17.33	2.99e-67
6	chr6:28007039:C:G	28007039	G	ADD	13280	1.509	0.05281	1.361	1.674	7.795	6.436e-15	6	chr6:28007039:C:G	28007039	G	ADD	18915	1.521	0.02493	1.449	1.597	16.83	1.477e-63
6	chr6:28009717:T:C	28009717	C	ADD	13280	1.529	0.05335	1.377	1.698	7.96	1.722e-15	6	chr6:28009717:T:C	28009717	C	ADD	18915	1.548	0.02524	1.474	1.627	17.32	3.108e-67
6	chr6:28009959:T:C	28009959	C	ADD	13280	1.53	0.05336	1.378	1.698	7.965	1.649e-15	6	chr6:28009959:T:C	28009959	C	ADD	18915	1.549	0.02524	1.474	1.628	17.34	2.56e-67
6	chr6:28012442:G:A	28012442	A	ADD	13280	1.509	0.05281	1.361	1.674	7.791	6.662e-15	6	chr6:28012442:G:A	28012442	A	ADD	18915	1.521	0.02493	1.449	1.598	16.83	1.359e-63
6	chr6:28014374:G:A	28014374	A	ADD	13280	1.33	0.04812	1.21	1.462	5.93	3.037e-09	6	chr6:28014374:G:A	28014374	A	ADD	18915	1.274	0.02216	1.22	1.331	10.94	7.687e-28
6	chr6:28015005:AGAAG:A	28015005	A	ADD	13280	1.531	0.05328	1.379	1.699	7.991	1.343e-15	6	chr6:28015005:AGAAG:A	28015005	A	ADD	18915	1.55	0.02522	1.475	1.629	17.37	1.294e-67
6	chr6:28015449:C:T	28015449	T	ADD	13280	1.427	0.05106	1.291	1.577	6.964	3.304e-12	6	chr6:28015449:C:T	28015449	T	ADD	18915	1.572	0.02374	1.501	1.647	19.05	6.306e-81
6	chr6:28015835:G:T	28015835	T	ADD	13280	1.334	0.04811	1.214	1.466	5.991	2.087e-09	6	chr6:28015835:G:T	28015835	T	ADD	18915	1.28	0.02216	1.225	1.336	11.12	9.7e-29
6	chr6:28017318:T:C	28017318	C	ADD	13280	1.334	0.04811	1.214	1.466	5.991	2.087e-09	6	chr6:28017318:T:C	28017318	C	ADD	18915	1.279	0.02216	1.225	1.336	11.12	9.836e-29
6	chr6:28018562:G:A	28018562	A	ADD	13280	1.427	0.05105	1.291	1.577	6.967	3.232e-12	6	chr6:28018562:G:A	28018562	A	ADD	18915	1.572	0.02375	1.5	1.646	19.04	8.178e-81
6	chr6:28019998:A:G	28019998	G	ADD	13280	1.332	0.04811	1.212	1.464	5.963	2.476e-09	6	chr6:28019998:A:G	28019998	G	ADD	18915	1.279	0.02216	1.225	1.336	11.1	1.202e-28
6	chr6:28021396:A:G	28021396	G	ADD	13280	1.427	0.05105	1.292	1.578	6.972	3.133e-12	6	chr6:28021396:A:G	28021396	G	ADD	18915	1.572	0.02375	1.5	1.647	19.05	7.114e-81
6	chr6:28021474:C:T	28021474	T	ADD	13280	2.296	0.06787	2.01	2.623	12.25	1.682e-34	6	chr6:28021474:C:T	28021474	T	ADD	18915	2.064	0.0353	1.926	2.212	20.53	1.131e-93
6	chr6:28021592:T:C	28021592	C	ADD	13280	1.428	0.05106	1.292	1.578	6.976	3.031e-12	6	chr6:28021592:T:C	28021592	C	ADD	18915	1.573	0.02375	1.501	1.647	19.06	5.118e-81
6	chr6:28023229:G:A	28023229	A	ADD	13280	1.532	0.05329	1.38	1.701	8.004	1.205e-15	6	chr6:28023229:G:A	28023229	A	ADD	18915	1.55	0.02523	1.475	1.629	17.37	1.368e-67
6	chr6:28024323:T:C	28024323	C	ADD	13280	1.425	0.05107	1.289	1.575	6.936	4.03e-12	6	chr6:28024323:T:C	28024323	C	ADD	18915	1.573	0.02375	1.502	1.648	19.08	3.856e-81
6	chr6:28024447:G:A	28024447	A	ADD	13280	1.82	0.06216	1.611	2.055	9.631	5.922e-22	6	chr6:28024447:G:A	28024447	A	ADD	18915	1.785	0.03073	1.68	1.895	18.85	2.979e-79
6	chr6:28025105:C:T	28025105	T	ADD	13280	1.427	0.05107	1.291	1.578	6.968	3.221e-12	6	chr6:28025105:C:T	28025105	T	ADD	18915	1.573	0.02374	1.501	1.648	19.08	4.007e-81
6	chr6:28025120:G:A	28025120	A	ADD	13280	2.325	0.06757	2.036	2.654	12.49	8.986e-36	6	chr6:28025120:G:A	28025120	A	ADD	18915	2.063	0.0352	1.925	2.21	20.57	5.269e-94
6	chr6:28025469:G:A	28025469	A	ADD	13280	1.532	0.0533	1.38	1.701	8.009	1.154e-15	6	chr6:28025469:G:A	28025469	A	ADD	18915	1.55	0.02524	1.475	1.629	17.37	1.489e-67
6	chr6:28026638:A:T	28026638	T	ADD	13280	2.308	0.06793	2.02	2.637	12.31	7.669e-35	6	chr6:28026638:A:T	28026638	T	ADD	18915	2.07	0.03533	1.931	2.218	20.59	3.323e-94
6	chr6:28027840:G:GAT	28027840	GAT	ADD	13280	1.427	0.05107	1.291	1.578	6.968	3.221e-12	6	chr6:28027840:G:GAT	28027840	GAT	ADD	18915	1.574	0.02375	1.502	1.648	19.09	2.999e-81
6	chr6:28029305:A:AGCACTAGT	28029305	AGCACTAGT	ADD	13280	1.53	0.05334	1.378	1.698	7.968	1.613e-15	6	chr6:28029305:A:AGCACTAGT	28029305	AGCACTAGT	ADD	18915	1.55	0.02524	1.476	1.629	17.37	1.345e-67
6	chr6:28030406:T:A	28030406	A	ADD	13280	1.427	0.05107	1.291	1.578	6.968	3.221e-12	6	chr6:28030406:T:A	28030406	A	ADD	18915	1.573	0.02375	1.501	1.647	19.06	5.107e-81
6	chr6:28030480:G:A	28030480	A	ADD	13280	1.821	0.06219	1.612	2.057	9.639	5.466e-22	6	chr6:28030480:G:A	28030480	A	ADD	18915	1.787	0.03073	1.682	1.898	18.88	1.562e-79
6	chr6:28033255:T:C	28033255	C	ADD	13280	1.428	0.05106	1.292	1.578	6.971	3.144e-12	6	chr6:28033255:T:C	28033255	C	ADD	18915	1.573	0.02374	1.501	1.648	19.07	4.117e-81
6	chr6:28033832:T:C	28033832	C	ADD	13280	1.429	0.05105	1.293	1.579	6.99	2.758e-12	6	chr6:28033832:T:C	28033832	C	ADD	18915	1.574	0.02374	1.503	1.649	19.11	1.929e-81
6	chr6:28034610:G:A	28034610	A	ADD	13280	1.822	0.06219	1.613	2.058	9.646	5.136e-22	6	chr6:28034610:G:A	28034610	A	ADD	18915	1.787	0.03074	1.683	1.898	18.9	1.254e-79
6	chr6:28035040:C:T	28035040	T	ADD	13280	1.428	0.05106	1.292	1.579	6.982	2.909e-12	6	chr6:28035040:C:T	28035040	T	ADD	18915	1.574	0.02374	1.503	1.649	19.11	2.193e-81
6	chr6:28035075:T:C	28035075	C	ADD	13280	1.429	0.05105	1.293	1.579	6.99	2.758e-12	6	chr6:28035075:T:C	28035075	C	ADD	18915	1.574	0.02374	1.503	1.649	19.11	1.929e-81
6	chr6:28035450:C:G	28035450	G	ADD	13280	2.299	0.06792	2.012	2.626	12.26	1.573e-34	6	chr6:28035450:C:G	28035450	G	ADD	18915	2.064	0.03531	1.926	2.212	20.52	1.514e-93
6	chr6:28036281:T:C	28036281	C	ADD	13280	1.532	0.05328	1.38	1.701	8.011	1.141e-15	6	chr6:28036281:T:C	28036281	C	ADD	18915	1.551	0.02523	1.476	1.629	17.39	1.018e-67
6	chr6:28036300:A:G	28036300	G	ADD	13280	1.335	0.04811	1.215	1.467	6.003	1.938e-09	6	chr6:28036300:A:G	28036300	G	ADD	18915	1.278	0.02216	1.224	1.335	11.08	1.524e-28
6	chr6:28038872:A:G	28038872	G	ADD	13280	1.425	0.05109	1.289	1.575	6.931	4.178e-12	6	chr6:28038872:A:G	28038872	G	ADD	18915	1.574	0.02376	1.503	1.649	19.1	2.39e-81
6	chr6:28039579:A:C	28039579	C	ADD	13280	1.429	0.05107	1.293	1.579	6.988	2.794e-12	6	chr6:28039579:A:C	28039579	C	ADD	18915	1.575	0.02376	1.503	1.65	19.11	2.129e-81
6	chr6:28039628:AG:A	28039628	A	ADD	13280	1.532	0.05328	1.38	1.701	8.011	1.14e-15	6	chr6:28039628:AG:A	28039628	A	ADD	18915	1.551	0.02523	1.476	1.629	17.39	1.018e-67
6	chr6:28042300:G:C	28042300	C	ADD	13280	1.429	0.05107	1.293	1.579	6.985	2.857e-12	6	chr6:28042300:G:C	28042300	C	ADD	18915	1.575	0.02376	1.503	1.65	19.11	2.103e-81
6	chr6:28043738:T:C	28043738	C	ADD	13280	1.801	0.06202	1.595	2.034	9.487	2.387e-21	6	chr6:28043738:T:C	28043738	C	ADD	18915	1.771	0.03061	1.668	1.881	18.68	7.618e-78
6	chr6:28043773:C:G	28043773	G	ADD	13280	1.43	0.05105	1.294	1.581	7.012	2.351e-12	6	chr6:28043773:C:G	28043773	G	ADD	18915	1.576	0.02376	1.504	1.651	19.15	1.052e-81
6	chr6:28043807:A:G	28043807	G	ADD	13280	1.533	0.05328	1.381	1.701	8.016	1.096e-15	6	chr6:28043807:A:G	28043807	G	ADD	18915	1.551	0.02523	1.476	1.63	17.4	8.833e-68
6	chr6:28043874:T:C	28043874	C	ADD	13280	1.793	0.06202	1.588	2.025	9.419	4.574e-21	6	chr6:28043874:T:C	28043874	C	ADD	18915	1.765	0.03058	1.662	1.874	18.57	5.212e-77
6	chr6:28045632:C:A	28045632	A	ADD	13280	1.434	0.051	1.297	1.584	7.063	1.631e-12	6	chr6:28045632:C:A	28045632	A	ADD	18915	1.577	0.02374	1.506	1.653	19.2	3.732e-82
6	chr6:28045839:A:C	28045839	C	ADD	13280	1.434	0.051	1.297	1.584	7.063	1.631e-12	6	chr6:28045839:A:C	28045839	C	ADD	18915	1.577	0.02374	1.506	1.653	19.2	3.732e-82
6	chr6:28046076:T:C	28046076	C	ADD	13280	1.436	0.05098	1.299	1.587	7.095	1.295e-12	6	chr6:28046076:T:C	28046076	C	ADD	18915	1.577	0.02372	1.505	1.652	19.2	4.017e-82
6	chr6:28046247:G:C	28046247	C	ADD	13280	1.436	0.05097	1.3	1.587	7.102	1.227e-12	6	chr6:28046247:G:C	28046247	C	ADD	18915	1.577	0.02372	1.505	1.652	19.2	3.531e-82
6	chr6:28046819:C:T	28046819	T	ADD	13280	1.541	0.05343	1.388	1.711	8.095	5.726e-16	6	chr6:28046819:C:T	28046819	T	ADD	18915	1.555	0.02534	1.48	1.635	17.43	5.11e-68
6	chr6:28047333:CA:C	28047333	C	ADD	13280	1.437	0.05111	1.3	1.589	7.099	1.257e-12	6	chr6:28047333:CA:C	28047333	C	ADD	18915	1.579	0.02381	1.507	1.655	19.2	3.775e-82
6	chr6:28047791:A:C	28047791	C	ADD	13280	1.537	0.05322	1.385	1.706	8.075	6.768e-16	6	chr6:28047791:A:C	28047791	C	ADD	18915	1.551	0.02521	1.476	1.629	17.4	7.856e-68
6	chr6:28048140:G:A	28048140	A	ADD	13280	1.436	0.05097	1.3	1.587	7.102	1.227e-12	6	chr6:28048140:G:A	28048140	A	ADD	18915	1.577	0.02372	1.505	1.652	19.2	3.531e-82
6	chr6:28049354:G:A	28049354	A	ADD	13280	1.334	0.0481	1.214	1.466	5.988	2.118e-09	6	chr6:28049354:G:A	28049354	A	ADD	18915	1.276	0.02215	1.222	1.333	11	3.842e-28
6	chr6:28049472:C:T	28049472	T	ADD	13280	2.306	0.06786	2.019	2.634	12.31	7.633e-35	6	chr6:28049472:C:T	28049472	T	ADD	18915	2.064	0.0353	1.926	2.212	20.53	1.125e-93
6	chr6:28050691:A:G	28050691	G	ADD	13280	1.531	0.05274	1.381	1.698	8.075	6.74e-16	6	chr6:28050691:A:G	28050691	G	ADD	18915	1.54	0.02501	1.466	1.617	17.26	8.81e-67
6	chr6:28050847:C:A	28050847	A	ADD	13280	1.43	0.05068	1.294	1.579	7.052	1.76e-12	6	chr6:28050847:C:A	28050847	A	ADD	18915	1.571	0.0236	1.5	1.646	19.14	1.085e-81
6	chr6:28050911:T:A	28050911	A	ADD	13280	1.433	0.05051	1.298	1.582	7.117	1.105e-12	6	chr6:28050911:T:A	28050911	A	ADD	18915	1.565	0.02353	1.495	1.639	19.04	8.19e-81
6	chr6:28052201:C:T	28052201	T	ADD	13280	1.514	0.05278	1.365	1.678	7.852	4.082e-15	6	chr6:28052201:C:T	28052201	T	ADD	18915	1.531	0.025	1.457	1.607	17.03	5.342e-65
6	chr6:28053036:T:G	28053036	G	ADD	13280	1.515	0.05271	1.366	1.68	7.884	3.183e-15	6	chr6:28053036:T:G	28053036	G	ADD	18915	1.532	0.02496	1.459	1.609	17.09	1.908e-65
6	chr6:28053042:C:G	28053042	G	ADD	13280	1.515	0.05271	1.366	1.68	7.884	3.183e-15	6	chr6:28053042:C:G	28053042	G	ADD	18915	1.532	0.02496	1.459	1.609	17.09	1.908e-65
6	chr6:28053491:C:T	28053491	T	ADD	13280	1.516	0.05271	1.367	1.681	7.897	2.863e-15	6	chr6:28053491:C:T	28053491	T	ADD	18915	1.533	0.02497	1.459	1.61	17.1	1.492e-65
6	chr6:28053811:G:A	28053811	A	ADD	13280	1.515	0.05271	1.366	1.68	7.884	3.183e-15	6	chr6:28053811:G:A	28053811	A	ADD	18915	1.532	0.02496	1.459	1.609	17.09	1.908e-65
6	chr6:28053997:T:G	28053997	G	ADD	13280	1.515	0.05271	1.366	1.68	7.884	3.183e-15	6	chr6:28053997:T:G	28053997	G	ADD	18915	1.532	0.02496	1.459	1.609	17.09	1.908e-65
6	chr6:28054075:A:AG	28054075	AG	ADD	13280	1.409	0.05057	1.276	1.555	6.774	1.252e-11	6	chr6:28054075:A:AG	28054075	AG	ADD	18915	1.547	0.0235	1.478	1.62	18.58	4.883e-77
6	chr6:28054470:T:C	28054470	C	ADD	13280	1.522	0.0532	1.371	1.689	7.891	2.997e-15	6	chr6:28054470:T:C	28054470	C	ADD	18915	1.543	0.02517	1.468	1.621	17.23	1.66e-66
6	chr6:28054639:AAT:A	28054639	A	ADD	13280	1.523	0.05316	1.373	1.691	7.919	2.403e-15	6	chr6:28054639:AAT:A	28054639	A	ADD	18915	1.542	0.02514	1.468	1.62	17.23	1.562e-66
6	chr6:28054945:C:A	28054945	A	ADD	13280	1.411	0.05104	1.277	1.56	6.749	1.486e-11	6	chr6:28054945:C:A	28054945	A	ADD	18915	1.557	0.02369	1.487	1.632	18.7	4.839e-78
6	chr6:28055230:T:A	28055230	A	ADD	13280	1.537	0.05322	1.385	1.706	8.081	6.405e-16	6	chr6:28055230:T:A	28055230	A	ADD	18915	1.551	0.02521	1.477	1.63	17.42	5.836e-68
6	chr6:28055973:C:G	28055973	G	ADD	13280	1.536	0.0532	1.384	1.705	8.065	7.342e-16	6	chr6:28055973:C:G	28055973	G	ADD	18915	1.55	0.0252	1.475	1.628	17.39	1.011e-67
6	chr6:28056708:C:G	28056708	G	ADD	13280	1.534	0.05319	1.382	1.703	8.048	8.417e-16	6	chr6:28056708:C:G	28056708	G	ADD	18915	1.548	0.02519	1.474	1.627	17.35	1.924e-67
6	chr6:28056792:A:G	28056792	G	ADD	13280	1.535	0.05319	1.383	1.703	8.052	8.163e-16	6	chr6:28056792:A:G	28056792	G	ADD	18915	1.549	0.02519	1.474	1.627	17.36	1.655e-67
6	chr6:28057501:A:G	28057501	G	ADD	13280	1.536	0.05318	1.384	1.704	8.064	7.394e-16	6	chr6:28057501:A:G	28057501	G	ADD	18915	1.547	0.02521	1.473	1.625	17.31	3.72e-67
6	chr6:28057708:C:T	28057708	T	ADD	13280	1.537	0.05322	1.385	1.706	8.078	6.606e-16	6	chr6:28057708:C:T	28057708	T	ADD	18915	1.551	0.02521	1.476	1.63	17.41	6.784e-68
6	chr6:28057990:G:A	28057990	A	ADD	13280	1.538	0.05323	1.386	1.707	8.088	6.042e-16	6	chr6:28057990:G:A	28057990	A	ADD	18915	1.551	0.02522	1.477	1.63	17.42	6.007e-68
6	chr6:28058148:T:C	28058148	C	ADD	13280	1.806	0.06206	1.599	2.039	9.521	1.72e-21	6	chr6:28058148:T:C	28058148	C	ADD	18915	1.767	0.03064	1.664	1.877	18.59	3.791e-77
6	chr6:28058299:G:T	28058299	T	ADD	13280	1.538	0.05322	1.385	1.707	8.086	6.165e-16	6	chr6:28058299:G:T	28058299	T	ADD	18915	1.551	0.02521	1.476	1.63	17.41	6.611e-68
6	chr6:28058358:G:T	28058358	T	ADD	13280	1.537	0.05322	1.385	1.706	8.078	6.606e-16	6	chr6:28058358:G:T	28058358	T	ADD	18915	1.551	0.02521	1.476	1.63	17.41	6.784e-68
6	chr6:28059910:A:C	28059910	C	ADD	13280	1.537	0.05322	1.385	1.706	8.078	6.606e-16	6	chr6:28059910:A:C	28059910	C	ADD	18915	1.551	0.02521	1.476	1.629	17.4	8.617e-68
6	chr6:28060289:A:G	28060289	G	ADD	13280	1.436	0.05099	1.3	1.587	7.099	1.258e-12	6	chr6:28060289:A:G	28060289	G	ADD	18915	1.577	0.02373	1.506	1.652	19.21	3.316e-82
6	chr6:28060612:C:A	28060612	A	ADD	13280	1.538	0.05323	1.385	1.707	8.084	6.283e-16	6	chr6:28060612:C:A	28060612	A	ADD	18915	1.552	0.02521	1.477	1.631	17.44	4.221e-68
6	chr6:28060704:C:T	28060704	T	ADD	13280	1.537	0.05323	1.385	1.706	8.079	6.556e-16	6	chr6:28060704:C:T	28060704	T	ADD	18915	1.552	0.02521	1.477	1.63	17.43	4.909e-68
6	chr6:28061283:GA:G	28061283	G	ADD	13280	1.537	0.05323	1.385	1.706	8.079	6.556e-16	6	chr6:28061283:GA:G	28061283	G	ADD	18915	1.552	0.02521	1.477	1.63	17.43	4.909e-68
6	chr6:28062059:T:C	28062059	C	ADD	13280	1.537	0.05324	1.385	1.706	8.071	6.972e-16	6	chr6:28062059:T:C	28062059	C	ADD	18915	1.551	0.02521	1.476	1.63	17.41	6.638e-68
6	chr6:28062721:T:C	28062721	C	ADD	13280	1.537	0.05324	1.385	1.706	8.075	6.761e-16	6	chr6:28062721:T:C	28062721	C	ADD	18915	1.551	0.02521	1.477	1.63	17.42	5.708e-68
6	chr6:28064060:C:A	28064060	A	ADD	13280	1.431	0.05098	1.295	1.582	7.034	2.005e-12	6	chr6:28064060:C:A	28064060	A	ADD	18915	1.575	0.02372	1.503	1.65	19.15	1.007e-81
6	chr6:28065261:T:G	28065261	G	ADD	13280	1.43	0.05097	1.294	1.58	7.012	2.349e-12	6	chr6:28065261:T:G	28065261	G	ADD	18915	1.573	0.02372	1.502	1.648	19.1	2.365e-81
6	chr6:28065309:T:C	28065309	C	ADD	13280	1.429	0.05096	1.293	1.579	7.007	2.429e-12	6	chr6:28065309:T:C	28065309	C	ADD	18915	1.573	0.02371	1.501	1.647	19.09	2.876e-81
6	chr6:28065396:A:G	28065396	G	ADD	13280	1.574	0.05351	1.417	1.748	8.477	2.314e-17	6	chr6:28065396:A:G	28065396	G	ADD	18915	1.492	0.02549	1.419	1.568	15.69	1.653e-55
6	chr6:28065420:TA:T	28065420	T	ADD	13280	1.574	0.05351	1.417	1.748	8.477	2.314e-17	6	chr6:28065420:TA:T	28065420	T	ADD	18915	1.492	0.02549	1.419	1.568	15.69	1.653e-55
6	chr6:28065618:C:A	28065618	A	ADD	13280	1.574	0.05351	1.417	1.748	8.477	2.314e-17	6	chr6:28065618:C:A	28065618	A	ADD	18915	1.491	0.02549	1.419	1.568	15.68	2.134e-55
6	chr6:28065745:A:G	28065745	G	ADD	13280	1.575	0.05352	1.418	1.749	8.482	2.205e-17	6	chr6:28065745:A:G	28065745	G	ADD	18915	1.492	0.02549	1.42	1.569	15.71	1.387e-55
6	chr6:28066257:A:G	28066257	G	ADD	13280	1.574	0.05351	1.417	1.748	8.477	2.314e-17	6	chr6:28066257:A:G	28066257	G	ADD	18915	1.492	0.02549	1.419	1.568	15.69	1.653e-55
6	chr6:28066263:T:C	28066263	C	ADD	13280	1.574	0.05351	1.417	1.748	8.477	2.314e-17	6	chr6:28066263:T:C	28066263	C	ADD	18915	1.492	0.02549	1.419	1.568	15.69	1.653e-55
6	chr6:28066343:T:C	28066343	C	ADD	13280	1.574	0.05351	1.417	1.748	8.477	2.314e-17	6	chr6:28066343:T:C	28066343	C	ADD	18915	1.492	0.02549	1.419	1.568	15.69	1.653e-55
6	chr6:28066959:A:G	28066959	G	ADD	13280	1.574	0.05351	1.417	1.748	8.477	2.314e-17	6	chr6:28066959:A:G	28066959	G	ADD	18915	1.492	0.02549	1.419	1.568	15.69	1.653e-55
6	chr6:28067141:TA:T	28067141	T	ADD	13280	1.574	0.05351	1.417	1.748	8.477	2.314e-17	6	chr6:28067141:TA:T	28067141	T	ADD	18915	1.492	0.02549	1.419	1.568	15.69	1.653e-55
6	chr6:28067468:G:A	28067468	A	ADD	13280	1.43	0.05097	1.294	1.58	7.013	2.325e-12	6	chr6:28067468:G:A	28067468	A	ADD	18915	1.573	0.02372	1.501	1.647	19.09	3.124e-81
6	chr6:28068447:G:C	28068447	C	ADD	13280	1.429	0.05096	1.293	1.579	7.003	2.504e-12	6	chr6:28068447:G:C	28068447	C	ADD	18915	1.572	0.02371	1.5	1.646	19.07	4.639e-81
6	chr6:28068473:G:A	28068473	A	ADD	13280	1.333	0.04808	1.213	1.464	5.974	2.313e-09	6	chr6:28068473:G:A	28068473	A	ADD	18915	1.274	0.02215	1.22	1.331	10.95	6.566e-28
6	chr6:28069254:T:A	28069254	A	ADD	13280	1.565	0.05314	1.41	1.736	8.424	3.634e-17	6	chr6:28069254:T:A	28069254	A	ADD	18915	1.486	0.02526	1.414	1.561	15.68	2.193e-55
6	chr6:28070115:G:T	28070115	T	ADD	13280	1.576	0.05353	1.419	1.75	8.493	2.011e-17	6	chr6:28070115:G:T	28070115	T	ADD	18915	1.497	0.02546	1.424	1.574	15.85	1.454e-56
6	chr6:28071151:G:A	28071151	A	ADD	13280	2.331	0.06775	2.041	2.662	12.49	8.32e-36	6	chr6:28071151:G:A	28071151	A	ADD	18915	2.066	0.03531	1.927	2.214	20.54	8.898e-94
6	chr6:28071237:T:C	28071237	C	ADD	13280	1.573	0.0535	1.416	1.747	8.467	2.528e-17	6	chr6:28071237:T:C	28071237	C	ADD	18915	1.495	0.02545	1.422	1.571	15.8	3.296e-56
6	chr6:28071808:G:A	28071808	A	ADD	13280	1.561	0.05383	1.405	1.735	8.277	1.26e-16	6	chr6:28071808:G:A	28071808	A	ADD	18915	1.49	0.0256	1.417	1.567	15.58	1.015e-54
6	chr6:28073041:T:A	28073041	A	ADD	13280	1.33	0.04809	1.21	1.461	5.928	3.063e-09	6	chr6:28073041:T:A	28073041	A	ADD	18915	1.26	0.02214	1.207	1.316	10.45	1.464e-25
6	chr6:28073889:A:ACC	28073889	ACC	ADD	13280	1.802	0.06159	1.597	2.033	9.561	1.167e-21	6	chr6:28073889:A:ACC	28073889	ACC	ADD	18915	1.707	0.03031	1.609	1.812	17.64	1.162e-69
6	chr6:28074687:C:G	28074687	G	ADD	13280	1.573	0.05357	1.417	1.748	8.46	2.663e-17	6	chr6:28074687:C:G	28074687	G	ADD	18915	1.496	0.02547	1.423	1.573	15.82	2.159e-56
6	chr6:28076050:A:G	28076050	G	ADD	13280	1.794	0.06228	1.588	2.027	9.386	6.218e-21	6	chr6:28076050:A:G	28076050	G	ADD	18915	1.729	0.03062	1.629	1.836	17.89	1.507e-71
6	chr6:28076559:T:C	28076559	C	ADD	13280	1.573	0.05357	1.417	1.748	8.46	2.663e-17	6	chr6:28076559:T:C	28076559	C	ADD	18915	1.496	0.02547	1.423	1.573	15.82	2.159e-56
6	chr6:28076704:A:G	28076704	G	ADD	13280	1.574	0.05357	1.417	1.748	8.465	2.562e-17	6	chr6:28076704:A:G	28076704	G	ADD	18915	1.497	0.02547	1.424	1.573	15.83	1.867e-56
6	chr6:28078391:C:A	28078391	A	ADD	13280	1.575	0.05358	1.418	1.749	8.476	2.341e-17	6	chr6:28078391:C:A	28078391	A	ADD	18915	1.496	0.02548	1.424	1.573	15.82	2.211e-56
6	chr6:28078895:T:C	28078895	C	ADD	13280	1.454	0.05104	1.315	1.607	7.331	2.285e-13	6	chr6:28078895:T:C	28078895	C	ADD	18915	1.584	0.02382	1.511	1.659	19.3	5.209e-83
6	chr6:28079011:A:G	28079011	G	ADD	13280	1.573	0.05353	1.416	1.747	8.457	2.75e-17	6	chr6:28079011:A:G	28079011	G	ADD	18915	1.493	0.02546	1.42	1.569	15.74	8.349e-56
6	chr6:28079309:CAGAT:C	28079309	C	ADD	13280	1.575	0.05358	1.418	1.749	8.476	2.341e-17	6	chr6:28079309:CAGAT:C	28079309	C	ADD	18915	1.496	0.02548	1.424	1.573	15.82	2.211e-56
6	chr6:28080757:A:G	28080757	G	ADD	13280	1.574	0.05358	1.418	1.749	8.472	2.42e-17	6	chr6:28080757:A:G	28080757	G	ADD	18915	1.495	0.02548	1.423	1.572	15.8	3.305e-56
6	chr6:28080760:A:G	28080760	G	ADD	13280	1.574	0.05358	1.418	1.749	8.472	2.42e-17	6	chr6:28080760:A:G	28080760	G	ADD	18915	1.496	0.02548	1.423	1.573	15.81	2.543e-56
6	chr6:28080846:T:C	28080846	C	ADD	13280	1.454	0.05104	1.315	1.607	7.332	2.275e-13	6	chr6:28080846:T:C	28080846	C	ADD	18915	1.584	0.02382	1.511	1.659	19.3	5.175e-83
6	chr6:28081218:T:G	28081218	G	ADD	13280	1.329	0.04808	1.21	1.461	5.921	3.208e-09	6	chr6:28081218:T:G	28081218	G	ADD	18915	1.259	0.02213	1.206	1.315	10.41	2.33e-25
6	chr6:28082231:A:T	28082231	T	ADD	13280	1.577	0.0536	1.42	1.752	8.498	1.937e-17	6	chr6:28082231:A:T	28082231	T	ADD	18915	1.498	0.02549	1.425	1.574	15.85	1.516e-56
6	chr6:28082261:T:G	28082261	G	ADD	13280	1.577	0.0536	1.42	1.752	8.498	1.937e-17	6	chr6:28082261:T:G	28082261	G	ADD	18915	1.498	0.02549	1.425	1.575	15.86	1.166e-56
6	chr6:28082269:T:A	28082269	A	ADD	13280	1.577	0.0536	1.42	1.752	8.498	1.937e-17	6	chr6:28082269:T:A	28082269	A	ADD	18915	1.498	0.02549	1.425	1.575	15.86	1.166e-56
6	chr6:28082984:T:G	28082984	G	ADD	13280	1.576	0.05361	1.419	1.751	8.491	2.051e-17	6	chr6:28082984:T:G	28082984	G	ADD	18915	1.497	0.02549	1.424	1.574	15.84	1.665e-56
6	chr6:28082996:TAAAA:T	28082996	T	ADD	13280	1.577	0.0536	1.42	1.752	8.498	1.937e-17	6	chr6:28082996:TAAAA:T	28082996	T	ADD	18915	1.498	0.02549	1.425	1.575	15.85	1.451e-56
6	chr6:28083994:A:G	28083994	G	ADD	13280	1.573	0.05358	1.416	1.747	8.457	2.737e-17	6	chr6:28083994:A:G	28083994	G	ADD	18915	1.496	0.02547	1.423	1.573	15.82	2.423e-56
6	chr6:28084025:T:A	28084025	A	ADD	13280	1.577	0.0536	1.42	1.752	8.498	1.937e-17	6	chr6:28084025:T:A	28084025	A	ADD	18915	1.498	0.02549	1.425	1.575	15.86	1.166e-56
6	chr6:28085045:A:C	28085045	C	ADD	13280	1.803	0.06222	1.596	2.036	9.469	2.832e-21	6	chr6:28085045:A:C	28085045	C	ADD	18915	1.732	0.03062	1.631	1.839	17.94	6.217e-72
6	chr6:28085319:G:A	28085319	A	ADD	13280	1.577	0.0536	1.42	1.752	8.498	1.937e-17	6	chr6:28085319:G:A	28085319	A	ADD	18915	1.498	0.02549	1.425	1.575	15.86	1.166e-56
6	chr6:28086626:G:A	28086626	A	ADD	13280	1.577	0.0536	1.42	1.752	8.498	1.937e-17	6	chr6:28086626:G:A	28086626	A	ADD	18915	1.498	0.02549	1.425	1.575	15.86	1.166e-56
6	chr6:28086929:T:C	28086929	C	ADD	13280	1.577	0.0536	1.42	1.752	8.498	1.937e-17	6	chr6:28086929:T:C	28086929	C	ADD	18915	1.498	0.02549	1.425	1.575	15.86	1.166e-56
6	chr6:28089816:A:T	28089816	T	ADD	13280	1.577	0.0536	1.42	1.752	8.498	1.937e-17	6	chr6:28089816:A:T	28089816	T	ADD	18915	1.498	0.02549	1.425	1.575	15.86	1.166e-56
6	chr6:28090857:A:G	28090857	G	ADD	13280	1.577	0.0536	1.42	1.752	8.498	1.937e-17	6	chr6:28090857:A:G	28090857	G	ADD	18915	1.498	0.02549	1.425	1.575	15.86	1.166e-56
6	chr6:28091171:G:C	28091171	C	ADD	13280	2.328	0.06773	2.039	2.659	12.48	9.819e-36	6	chr6:28091171:G:C	28091171	C	ADD	18915	2.065	0.03532	1.927	2.213	20.53	1.162e-93
6	chr6:28091242:G:A	28091242	A	ADD	13280	1.575	0.05356	1.418	1.749	8.479	2.278e-17	6	chr6:28091242:G:A	28091242	A	ADD	18915	1.495	0.02547	1.422	1.571	15.78	4.419e-56
6	chr6:28091439:G:C	28091439	C	ADD	13280	1.577	0.0536	1.42	1.752	8.498	1.937e-17	6	chr6:28091439:G:C	28091439	C	ADD	18915	1.5	0.02548	1.427	1.577	15.91	5.531e-57
6	chr6:28091659:T:C	28091659	C	ADD	13280	1.577	0.0536	1.42	1.752	8.498	1.937e-17	6	chr6:28091659:T:C	28091659	C	ADD	18915	1.498	0.02549	1.425	1.575	15.86	1.166e-56
6	chr6:28092227:G:A	28092227	A	ADD	13280	1.577	0.0536	1.42	1.752	8.498	1.937e-17	6	chr6:28092227:G:A	28092227	A	ADD	18915	1.498	0.02549	1.425	1.575	15.86	1.166e-56
6	chr6:28092461:T:C	28092461	C	ADD	13280	2.328	0.06773	2.039	2.659	12.48	9.819e-36	6	chr6:28092461:T:C	28092461	C	ADD	18915	2.066	0.03532	1.928	2.214	20.55	7.646e-94
6	chr6:28093966:G:A	28093966	A	ADD	13280	1.581	0.05357	1.423	1.756	8.548	1.25e-17	6	chr6:28093966:G:A	28093966	A	ADD	18915	1.499	0.02548	1.426	1.575	15.88	9.36e-57
6	chr6:28094014:A:G	28094014	G	ADD	13280	1.581	0.05357	1.423	1.756	8.548	1.25e-17	6	chr6:28094014:A:G	28094014	G	ADD	18915	1.499	0.02548	1.426	1.575	15.88	9.36e-57
6	chr6:28094288:C:A	28094288	A	ADD	13280	1.456	0.05108	1.318	1.61	7.361	1.825e-13	6	chr6:28094288:C:A	28094288	A	ADD	18915	1.587	0.02384	1.514	1.662	19.36	1.562e-83
6	chr6:28094664:T:TA	28094664	TA	ADD	13280	1.578	0.05359	1.421	1.753	8.51	1.732e-17	6	chr6:28094664:T:TA	28094664	TA	ADD	18915	1.498	0.02549	1.425	1.575	15.86	1.277e-56
6	chr6:28094861:A:AT	28094861	AT	ADD	13280	1.574	0.05363	1.417	1.748	8.455	2.781e-17	6	chr6:28094861:A:AT	28094861	AT	ADD	18915	1.496	0.0255	1.423	1.573	15.81	2.855e-56
6	chr6:28096077:C:T	28096077	T	ADD	13280	1.577	0.0536	1.42	1.752	8.498	1.937e-17	6	chr6:28096077:C:T	28096077	T	ADD	18915	1.498	0.02549	1.425	1.575	15.86	1.166e-56
6	chr6:28096845:T:C	28096845	C	ADD	13280	1.577	0.0536	1.42	1.752	8.498	1.937e-17	6	chr6:28096845:T:C	28096845	C	ADD	18915	1.498	0.02549	1.425	1.575	15.86	1.166e-56
6	chr6:28096855:A:G	28096855	G	ADD	13280	1.577	0.0536	1.42	1.752	8.498	1.937e-17	6	chr6:28096855:A:G	28096855	G	ADD	18915	1.498	0.02549	1.425	1.575	15.86	1.166e-56
6	chr6:28098023:T:C	28098023	C	ADD	13280	2.328	0.06773	2.039	2.659	12.48	9.819e-36	6	chr6:28098023:T:C	28098023	C	ADD	18915	2.066	0.03532	1.928	2.214	20.55	7.646e-94
6	chr6:28098110:T:C	28098110	C	ADD	13280	1.456	0.05109	1.318	1.61	7.358	1.872e-13	6	chr6:28098110:T:C	28098110	C	ADD	18915	1.586	0.02384	1.514	1.662	19.36	1.82e-83
6	chr6:28098215:T:C	28098215	C	ADD	13280	1.575	0.05356	1.418	1.749	8.479	2.278e-17	6	chr6:28098215:T:C	28098215	C	ADD	18915	1.495	0.02547	1.422	1.571	15.78	4.419e-56
6	chr6:28099418:T:C	28099418	C	ADD	13280	1.453	0.0511	1.315	1.606	7.314	2.586e-13	6	chr6:28099418:T:C	28099418	C	ADD	18915	1.586	0.02384	1.513	1.662	19.34	2.326e-83
6	chr6:28099759:G:A	28099759	A	ADD	13280	1.577	0.0536	1.42	1.752	8.498	1.937e-17	6	chr6:28099759:G:A	28099759	A	ADD	18915	1.498	0.02549	1.425	1.575	15.86	1.166e-56
6	chr6:28100173:T:G	28100173	G	ADD	13280	1.577	0.0536	1.42	1.752	8.498	1.937e-17	6	chr6:28100173:T:G	28100173	G	ADD	18915	1.498	0.02549	1.425	1.575	15.86	1.166e-56
6	chr6:28100648:A:G	28100648	G	ADD	13280	1.577	0.0536	1.42	1.752	8.498	1.937e-17	6	chr6:28100648:A:G	28100648	G	ADD	18915	1.498	0.02549	1.425	1.575	15.86	1.166e-56
6	chr6:28101843:G:T	28101843	T	ADD	13280	1.576	0.05362	1.419	1.751	8.488	2.095e-17	6	chr6:28101843:G:T	28101843	T	ADD	18915	1.498	0.02549	1.425	1.575	15.85	1.307e-56
6	chr6:28103220:C:T	28103220	T	ADD	13280	1.711	0.05598	1.533	1.909	9.59	8.816e-22	6	chr6:28103220:C:T	28103220	T	ADD	18915	1.663	0.027	1.578	1.754	18.85	3.053e-79
6	chr6:28103615:C:T	28103615	T	ADD	13280	1.454	0.05108	1.316	1.608	7.333	2.244e-13	6	chr6:28103615:C:T	28103615	T	ADD	18915	1.584	0.02383	1.512	1.66	19.3	5.004e-83
6	chr6:28104279:TA:T	28104279	T	ADD	13280	1.577	0.05361	1.42	1.752	8.499	1.917e-17	6	chr6:28104279:TA:T	28104279	T	ADD	18915	1.495	0.02548	1.422	1.571	15.77	4.671e-56
6	chr6:28104824:G:A	28104824	A	ADD	13280	1.576	0.05363	1.419	1.751	8.486	2.144e-17	6	chr6:28104824:G:A	28104824	A	ADD	18915	1.497	0.02549	1.424	1.574	15.83	1.962e-56
6	chr6:28105099:CCGACCTGGT:C	28105099	C	ADD	13280	2.328	0.06773	2.039	2.659	12.48	9.819e-36	6	chr6:28105099:CCGACCTGGT:C	28105099	C	ADD	18915	2.066	0.03532	1.928	2.214	20.55	7.646e-94
6	chr6:28106103:G:A	28106103	A	ADD	13280	2.338	0.06774	2.047	2.67	12.54	4.724e-36	6	chr6:28106103:G:A	28106103	A	ADD	18915	2.071	0.03534	1.932	2.22	20.6	2.567e-94
6	chr6:28106741:A:G	28106741	G	ADD	13280	1.57	0.05358	1.413	1.744	8.417	3.866e-17	6	chr6:28106741:A:G	28106741	G	ADD	18915	1.49	0.02546	1.417	1.566	15.66	2.856e-55
6	chr6:28107123:C:T	28107123	T	ADD	13280	2.338	0.06774	2.047	2.67	12.54	4.724e-36	6	chr6:28107123:C:T	28107123	T	ADD	18915	2.071	0.03534	1.932	2.22	20.6	2.567e-94
6	chr6:28107147:C:A	28107147	A	ADD	13280	1.53	0.05326	1.378	1.698	7.979	1.469e-15	6	chr6:28107147:C:A	28107147	A	ADD	18915	1.446	0.02524	1.377	1.52	14.62	2.007e-48
6	chr6:28107222:A:C	28107222	C	ADD	13280	1.576	0.05363	1.419	1.75	8.48	2.25e-17	6	chr6:28107222:A:C	28107222	C	ADD	18915	1.497	0.02549	1.424	1.573	15.82	2.255e-56
6	chr6:28108492:A:G	28108492	G	ADD	13280	1.576	0.05363	1.419	1.75	8.48	2.25e-17	6	chr6:28108492:A:G	28108492	G	ADD	18915	1.497	0.02549	1.424	1.573	15.82	2.255e-56
6	chr6:28109596:C:A	28109596	A	ADD	13280	1.454	0.05108	1.316	1.608	7.333	2.244e-13	6	chr6:28109596:C:A	28109596	A	ADD	18915	1.582	0.02383	1.51	1.658	19.24	1.562e-82
6	chr6:28109824:G:A	28109824	A	ADD	13280	1.576	0.05363	1.419	1.75	8.48	2.25e-17	6	chr6:28109824:G:A	28109824	A	ADD	18915	1.497	0.02549	1.424	1.573	15.82	2.255e-56
6	chr6:28110254:A:C	28110254	C	ADD	13280	1.576	0.05363	1.419	1.75	8.48	2.25e-17	6	chr6:28110254:A:C	28110254	C	ADD	18915	1.497	0.02549	1.424	1.573	15.82	2.255e-56
6	chr6:28110525:G:A	28110525	A	ADD	13280	1.574	0.05358	1.417	1.748	8.466	2.545e-17	6	chr6:28110525:G:A	28110525	A	ADD	18915	1.493	0.02547	1.421	1.57	15.75	7.376e-56
6	chr6:28110578:A:G	28110578	G	ADD	13280	1.454	0.05108	1.316	1.608	7.333	2.244e-13	6	chr6:28110578:A:G	28110578	G	ADD	18915	1.584	0.02383	1.512	1.66	19.3	5.004e-83
6	chr6:28110633:A:T	28110633	T	ADD	13280	1.576	0.05363	1.419	1.75	8.48	2.25e-17	6	chr6:28110633:A:T	28110633	T	ADD	18915	1.497	0.02549	1.424	1.573	15.82	2.255e-56
6	chr6:28110724:G:A	28110724	A	ADD	13280	1.455	0.05108	1.316	1.608	7.338	2.173e-13	6	chr6:28110724:G:A	28110724	A	ADD	18915	1.584	0.02383	1.512	1.66	19.31	4.279e-83
6	chr6:28111382:C:T	28111382	T	ADD	13280	1.575	0.05363	1.418	1.75	8.474	2.37e-17	6	chr6:28111382:C:T	28111382	T	ADD	18915	1.496	0.02549	1.423	1.573	15.81	2.574e-56
6	chr6:28111650:C:T	28111650	T	ADD	13280	1.576	0.05363	1.419	1.75	8.48	2.25e-17	6	chr6:28111650:C:T	28111650	T	ADD	18915	1.497	0.02549	1.424	1.573	15.82	2.255e-56
6	chr6:28111820:T:C	28111820	C	ADD	13280	2.328	0.06773	2.039	2.659	12.48	9.819e-36	6	chr6:28111820:T:C	28111820	C	ADD	18915	2.066	0.03532	1.928	2.214	20.55	7.646e-94
6	chr6:28111963:C:A	28111963	A	ADD	13280	1.8	0.06223	1.593	2.033	9.442	3.658e-21	6	chr6:28111963:C:A	28111963	A	ADD	18915	1.729	0.03061	1.628	1.835	17.88	1.696e-71
6	chr6:28112168:G:T	28112168	T	ADD	13280	1.576	0.05363	1.419	1.75	8.48	2.25e-17	6	chr6:28112168:G:T	28112168	T	ADD	18915	1.497	0.02549	1.424	1.573	15.82	2.255e-56
6	chr6:28112175:T:C	28112175	C	ADD	13280	1.576	0.05363	1.419	1.75	8.48	2.25e-17	6	chr6:28112175:T:C	28112175	C	ADD	18915	1.497	0.02549	1.424	1.573	15.82	2.255e-56
6	chr6:28112850:C:A	28112850	A	ADD	13280	2.328	0.06773	2.039	2.659	12.48	9.819e-36	6	chr6:28112850:C:A	28112850	A	ADD	18915	2.066	0.03532	1.928	2.214	20.55	7.646e-94
6	chr6:28112999:T:C	28112999	C	ADD	13280	2.328	0.06773	2.039	2.659	12.48	9.819e-36	6	chr6:28112999:T:C	28112999	C	ADD	18915	2.065	0.03532	1.927	2.213	20.53	1.162e-93
6	chr6:28113616:A:G	28113616	G	ADD	13280	1.576	0.05363	1.418	1.75	8.476	2.331e-17	6	chr6:28113616:A:G	28113616	G	ADD	18915	1.496	0.02549	1.423	1.573	15.81	2.765e-56
6	chr6:28113851:A:G	28113851	G	ADD	13280	1.576	0.05363	1.419	1.75	8.48	2.25e-17	6	chr6:28113851:A:G	28113851	G	ADD	18915	1.497	0.02549	1.424	1.573	15.82	2.255e-56
6	chr6:28113980:T:C	28113980	C	ADD	13280	2.328	0.06773	2.039	2.659	12.48	9.819e-36	6	chr6:28113980:T:C	28113980	C	ADD	18915	2.067	0.0353	1.929	2.215	20.56	5.707e-94
6	chr6:28114209:CT:C	28114209	C	ADD	13280	1.58	0.05345	1.423	1.754	8.556	1.166e-17	6	chr6:28114209:CT:C	28114209	C	ADD	18915	1.493	0.02544	1.42	1.569	15.74	7.555e-56
6	chr6:28114487:T:C	28114487	C	ADD	13280	1.576	0.05363	1.419	1.75	8.48	2.25e-17	6	chr6:28114487:T:C	28114487	C	ADD	18915	1.497	0.02549	1.424	1.573	15.82	2.255e-56
6	chr6:28114933:T:C	28114933	C	ADD	13280	1.576	0.05363	1.419	1.75	8.48	2.25e-17	6	chr6:28114933:T:C	28114933	C	ADD	18915	1.497	0.02549	1.424	1.573	15.82	2.255e-56
6	chr6:28115743:C:G	28115743	G	ADD	13280	1.576	0.05363	1.419	1.75	8.48	2.25e-17	6	chr6:28115743:C:G	28115743	G	ADD	18915	1.497	0.02549	1.424	1.573	15.82	2.255e-56
6	chr6:28116411:G:A	28116411	A	ADD	13280	1.576	0.05363	1.419	1.75	8.48	2.25e-17	6	chr6:28116411:G:A	28116411	A	ADD	18915	1.497	0.02549	1.424	1.573	15.82	2.255e-56
6	chr6:28118635:C:T	28118635	T	ADD	13280	1.454	0.05108	1.316	1.607	7.33	2.303e-13	6	chr6:28118635:C:T	28118635	T	ADD	18915	1.582	0.02383	1.509	1.657	19.24	1.819e-82
6	chr6:28118700:A:G	28118700	G	ADD	13280	1.576	0.05363	1.419	1.75	8.48	2.25e-17	6	chr6:28118700:A:G	28118700	G	ADD	18915	1.497	0.02549	1.424	1.573	15.82	2.255e-56
6	chr6:28118701:A:C	28118701	C	ADD	13280	1.572	0.05365	1.415	1.746	8.43	3.445e-17	6	chr6:28118701:A:C	28118701	C	ADD	18915	1.496	0.02549	1.423	1.573	15.8	3.187e-56
6	chr6:28119105:T:C	28119105	C	ADD	13280	1.798	0.0616	1.594	2.029	9.526	1.63e-21	6	chr6:28119105:T:C	28119105	C	ADD	18915	1.706	0.03029	1.607	1.81	17.63	1.51e-69
6	chr6:28119896:C:T	28119896	T	ADD	13280	1.576	0.05363	1.419	1.75	8.48	2.25e-17	6	chr6:28119896:C:T	28119896	T	ADD	18915	1.497	0.02549	1.424	1.573	15.82	2.255e-56
6	chr6:28121703:C:T	28121703	T	ADD	13280	2.328	0.06773	2.039	2.659	12.48	9.819e-36	6	chr6:28121703:C:T	28121703	T	ADD	18915	2.066	0.03532	1.928	2.214	20.55	7.646e-94
6	chr6:28121921:C:A	28121921	A	ADD	13280	1.454	0.05108	1.316	1.608	7.333	2.244e-13	6	chr6:28121921:C:A	28121921	A	ADD	18915	1.582	0.02383	1.51	1.658	19.24	1.562e-82
6	chr6:28121953:C:T	28121953	T	ADD	13280	2.328	0.06773	2.039	2.659	12.48	9.819e-36	6	chr6:28121953:C:T	28121953	T	ADD	18915	2.066	0.03532	1.928	2.214	20.55	7.646e-94
6	chr6:28123153:A:G	28123153	G	ADD	13280	1.575	0.05362	1.418	1.749	8.47	2.454e-17	6	chr6:28123153:A:G	28123153	G	ADD	18915	1.496	0.02549	1.424	1.573	15.82	2.396e-56
6	chr6:28123802:A:G	28123802	G	ADD	13280	2.328	0.06773	2.039	2.659	12.48	9.811e-36	6	chr6:28123802:A:G	28123802	G	ADD	18915	2.066	0.03532	1.928	2.214	20.55	7.646e-94
6	chr6:28124529:C:G	28124529	G	ADD	13280	1.575	0.05363	1.418	1.75	8.476	2.339e-17	6	chr6:28124529:C:G	28124529	G	ADD	18915	1.496	0.02549	1.423	1.572	15.79	3.376e-56
6	chr6:28124825:T:G	28124825	G	ADD	13280	1.452	0.05108	1.313	1.605	7.297	2.932e-13	6	chr6:28124825:T:G	28124825	G	ADD	18915	1.58	0.02383	1.508	1.656	19.2	3.43e-82
6	chr6:28124907:C:T	28124907	T	ADD	13280	1.799	0.06159	1.594	2.03	9.533	1.53e-21	6	chr6:28124907:C:T	28124907	T	ADD	18915	1.706	0.03029	1.608	1.811	17.64	1.249e-69
6	chr6:28126268:TA:T	28126268	T	ADD	13280	1.6	0.05406	1.439	1.779	8.697	3.405e-18	6	chr6:28126268:TA:T	28126268	T	ADD	18915	1.542	0.02571	1.466	1.621	16.84	1.239e-63
6	chr6:28126588:G:A	28126588	A	ADD	13280	1.573	0.05359	1.416	1.748	8.457	2.734e-17	6	chr6:28126588:G:A	28126588	A	ADD	18915	1.493	0.02547	1.42	1.569	15.73	9.788e-56
6	chr6:28126953:T:C	28126953	C	ADD	13280	1.573	0.05359	1.416	1.748	8.457	2.734e-17	6	chr6:28126953:T:C	28126953	C	ADD	18915	1.493	0.02547	1.42	1.569	15.73	9.788e-56
6	chr6:28127394:C:T	28127394	T	ADD	13280	1.576	0.05363	1.418	1.75	8.476	2.326e-17	6	chr6:28127394:C:T	28127394	T	ADD	18915	1.496	0.02549	1.423	1.573	15.81	2.594e-56
6	chr6:28127577:G:A	28127577	A	ADD	13280	1.576	0.05364	1.419	1.751	8.482	2.218e-17	6	chr6:28127577:G:A	28127577	A	ADD	18915	1.497	0.02549	1.424	1.574	15.82	2.172e-56
6	chr6:28128502:A:G	28128502	G	ADD	13280	1.394	0.0477	1.269	1.53	6.959	3.416e-12	6	chr6:28128502:A:G	28128502	G	ADD	18915	1.245	0.02181	1.193	1.299	10.05	9.194e-24
6	chr6:28129415:G:A	28129415	A	ADD	13280	1.798	0.0616	1.594	2.029	9.527	1.617e-21	6	chr6:28129415:G:A	28129415	A	ADD	18915	1.706	0.03029	1.607	1.81	17.63	1.501e-69
6	chr6:28131566:G:A	28131566	A	ADD	13280	1.576	0.05363	1.418	1.75	8.476	2.326e-17	6	chr6:28131566:G:A	28131566	A	ADD	18915	1.496	0.02549	1.423	1.573	15.81	2.594e-56
6	chr6:28132862:T:C	28132862	C	ADD	13280	1.328	0.04812	1.209	1.46	5.898	3.68e-09	6	chr6:28132862:T:C	28132862	C	ADD	18915	1.256	0.02215	1.203	1.312	10.29	7.558e-25
6	chr6:28133900:G:C	28133900	C	ADD	13280	1.576	0.05364	1.419	1.751	8.486	2.146e-17	6	chr6:28133900:G:C	28133900	C	ADD	18915	1.497	0.0255	1.424	1.574	15.83	1.89e-56
6	chr6:28134600:C:T	28134600	T	ADD	13280	1.798	0.0616	1.594	2.029	9.527	1.617e-21	6	chr6:28134600:C:T	28134600	T	ADD	18915	1.706	0.03029	1.607	1.81	17.63	1.501e-69
6	chr6:28135913:C:T	28135913	T	ADD	13280	1.573	0.05361	1.416	1.747	8.45	2.914e-17	6	chr6:28135913:C:T	28135913	T	ADD	18915	1.496	0.02548	1.423	1.573	15.81	2.742e-56
6	chr6:28136698:C:T	28136698	T	ADD	13280	1.573	0.05361	1.416	1.747	8.45	2.914e-17	6	chr6:28136698:C:T	28136698	T	ADD	18915	1.496	0.02548	1.423	1.573	15.81	2.742e-56
6	chr6:28136856:G:T	28136856	T	ADD	13280	1.575	0.05361	1.418	1.75	8.477	2.31e-17	6	chr6:28136856:G:T	28136856	T	ADD	18915	1.498	0.02548	1.425	1.575	15.86	1.126e-56
6	chr6:28137418:C:T	28137418	T	ADD	13280	1.575	0.05361	1.418	1.75	8.477	2.31e-17	6	chr6:28137418:C:T	28137418	T	ADD	18915	1.498	0.02548	1.425	1.575	15.86	1.126e-56
6	chr6:28138363:T:C	28138363	C	ADD	13280	1.575	0.05361	1.418	1.75	8.477	2.31e-17	6	chr6:28138363:T:C	28138363	C	ADD	18915	1.498	0.02548	1.425	1.575	15.86	1.126e-56
[truncated: 8,885 more rows]
