# Supplementary material for: Genetic architecture of type 1 diabetes with low genetic risk score informed by 41 unreported loci
Source: Commun Biol. 2021 Jul 23;4:908. doi: 10.1038/s42003-021-02368-8 (PMC8302754; doi:10.1038/s42003-021-02368-8)
Supplement: Supplementary file 5 — Supplementary Data 4 [file 42003_2021_2368_MOESM5_ESM.xlsx]

## Sheet: Sheet1
Supplementary Data 4 SNPs in non-HLA regions associated with low GRS T1D with genome-wide significance
SNP	BP (hg19)	HWE P	A1	MAF	Rsq	Genotyped	Func.refGene	Gene.refGene	dbSNP	lowGRSCHR	SNP	BP (hg38)	locus#	A1	TEST	NMISS	OR	SE	L95	U95	STAT	lowGRSP	AllCHR	SNP	BP	A1	TEST	NMISS	OR	SE	L95	U95	STAT	P	Heterogeneity P (two-tailed test)	Gene.refGene	dbSNP	GWAS region	ASD related	HGMD phenotype
chr1:63633409:A:G	64099080	1	G	0.004126	0.80187	Imputed	intronic	PGM1	rs79236527	1	chr1:63633409:A:G	63633409	1	G	ADD	13280	3.839	0.2397	2.4	6.141	5.612	2.005e-08	1	chr1:63633409:A:G	63633409	G	ADD	18915	1.904	0.1594	1.393	2.602	4.039	5.363e-05	0.0148473	PGM1	rs79236527	Type 1 diabetes	NA	Intellectual_disability/Inborn_errors_of_the_metabolism
chr1:63634594:C:G	64100265	1	G	0.004126	0.80201	Imputed	intronic	PGM1	rs12028085	1	chr1:63634594:C:G	63634594	1	G	ADD	13280	3.839	0.2397	2.4	6.141	5.612	2.005e-08	1	chr1:63634594:C:G	63634594	G	ADD	18915	1.904	0.1594	1.393	2.602	4.039	5.363e-05	0.0148473	PGM1	rs12028085	Type 1 diabetes	NA	Intellectual_disability/Inborn_errors_of_the_metabolism
chr1:78372988:G:C	78838673	1	C	0.0008142	0.96802	Imputed	intergenic	MGC27382;PTGFR	rs559043037	1	chr1:78372988:G:C	78372988	2	C	ADD	13280	13.8	0.4733	5.457	34.89	5.545	2.941e-08	1	chr1:78372988:G:C	78372988	C	ADD	18915	4.995	0.3912	2.32	10.75	4.111	3.934e-05	0.0979285	MGC27382;PTGFR	rs559043037	BMI	NA	Essential_hypertension_susceptibility_to
chr1:102495801:T:A	102961357	1	A	0.001656	0.851	Imputed	intergenic	OLFM3;COL11A1	.	1	chr1:102495801:T:A	102495801	3	A	ADD	13280	6.545	0.3398	3.363	12.74	5.53	3.209e-08	1	chr1:102495801:T:A	102495801	A	ADD	18915	2.636	0.2522	1.608	4.322	3.844	0.000121	0.0316238	OLFM3;COL11A1	.	Gut microbiome composition	YES	Autism_spectrum_disorder
chr1:158814469:C:T	158784259	0.5487	T	0.4612	0.99997	Genotyped	intergenic	OR6N2;MNDA	rs857785	1	chr1:158814469:C:T	158814469	4	T	ADD	13280	1.319	0.04807	1.2	1.449	5.759	8.471e-09	1	chr1:158814469:C:T	158814469	T	ADD	18915	1.099	0.02171	1.053	1.147	4.338	1.441e-05	0.000541125	OR6N2;MNDA	rs857785	monocyte chemoattractant protein-1 levels	YES	Autism;Autism_spectrum_disorder;Cardiovascular_malformations
chr1:158815304:C:T	158785094	0.5248	T	0.4617	0.98441	Imputed	intergenic	OR6N2;MNDA	rs857786	1	chr1:158815304:C:T	158815304	4	T	ADD	13280	1.322	0.04806	1.203	1.452	5.805	6.44e-09	1	chr1:158815304:C:T	158815304	T	ADD	18915	1.099	0.02171	1.054	1.147	4.365	1.27e-05	0.000459696	OR6N2;MNDA	rs857786	monocyte chemoattractant protein-1 levels	YES	Autism;Autism_spectrum_disorder;Cardiovascular_malformations
chr1:158815317:C:T	158785107	0.5131	T	0.4618	0.9845	Imputed	intergenic	OR6N2;MNDA	rs857787	1	chr1:158815317:C:T	158815317	4	T	ADD	13280	1.321	0.04807	1.203	1.452	5.796	6.773e-09	1	chr1:158815317:C:T	158815317	T	ADD	18915	1.1	0.02171	1.054	1.147	4.373	1.228e-05	0.000518506	OR6N2;MNDA	rs857787	monocyte chemoattractant protein-1 levels	YES	Autism;Autism_spectrum_disorder;Cardiovascular_malformations
chr1:158815347:A:G	158785137	0.5131	G	0.4618	0.99999	Genotyped	intergenic	OR6N2;MNDA	rs857788	1	chr1:158815347:A:G	158815347	4	G	ADD	13280	1.321	0.04807	1.203	1.452	5.796	6.773e-09	1	chr1:158815347:A:G	158815347	G	ADD	18915	1.1	0.02171	1.054	1.147	4.373	1.228e-05	0.000518506	OR6N2;MNDA	rs857788	monocyte chemoattractant protein-1 levels	YES	Autism;Autism_spectrum_disorder;Cardiovascular_malformations
chr1:182869236:C:T	182838371	1	T	0.002796	0.91464	Imputed	intronic	DHX9	rs114721354	1	chr1:182869236:C:T	182869236	5	T	ADD	13280	4.545	0.2747	2.653	7.787	5.513	3.535e-08	1	chr1:182869236:C:T	182869236	T	ADD	18915	1.989	0.1884	1.375	2.877	3.649	0.0002636	0.0131038	DHX9	rs114721354	Morning person	YES	Autism_spectrum_disorder
chr1:182885263:C:G	182854398	1	G	0.002823	0.90921	Imputed	intronic	DHX9	rs115397684	1	chr1:182885263:C:G	182885263	5	G	ADD	13280	4.468	0.2741	2.611	7.645	5.462	4.708e-08	1	chr1:182885263:C:G	182885263	G	ADD	18915	1.954	0.1875	1.353	2.821	3.571	0.000356	0.0127585	DHX9	rs115397684	Morning person	YES	Autism_spectrum_disorder
chr1:221898846:G:A	222072188	1	A	0.0008142	0.90883	Imputed	intergenic	LINC01655;HHIPL2	rs191521884	1	chr1:221898846:G:A	221898846	6	A	ADD	13280	10.39	0.4228	4.534	23.79	5.535	3.111e-08	1	chr1:221898846:G:A	221898846	A	ADD	18915	2.594	0.3643	1.27	5.298	2.617	0.008878	0.0129052	LINC01655;HHIPL2	rs191521884	Waist-hip ratio	NA	Hirschsprung_disease
chr2:25772946:C:T	25995815	0.1927	T	0.005428	0.94117	Imputed	intronic	ASXL2	rs185443605	2	chr2:25772946:C:T	25772946	7	T	ADD	13280	3.413	0.2173	2.229	5.225	5.648	1.623e-08	2	chr2:25772946:C:T	25772946	T	ADD	18915	1.864	0.1397	1.418	2.451	4.458	8.26e-06	0.0192099	ASXL2	rs185443605	Height	NA	Macrocephaly_facial_features_feeding_difficulties_hypotonia_&_developmental_disability
chr2:25865493:CG:C	26088362	1	C	0.005537	0.94159	Imputed	intronic	ASXL2		2	chr2:25865493:CG:C	25865493	7	C	ADD	13280	3.521	0.2155	2.308	5.372	5.841	5.176e-09	2	chr2:25865493:CG:C	25865493	C	ADD	18915	1.839	0.1389	1.4	2.414	4.385	1.161e-05	0.0112967	ASXL2		Height	NA	Macrocephaly_facial_features_feeding_difficulties_hypotonia_&_developmental_disability
chr2:62744832:A:C	62971967	1	C	0.008522	0.93196	Imputed	intronic	EHBP1	rs143757929	2	chr2:62744832:A:C	62744832	8	C	ADD	13280	2.793	0.1808	1.96	3.98	5.681	1.336e-08	2	chr2:62744832:A:C	62744832	C	ADD	18915	1.406	0.1131	1.127	1.755	3.015	0.002573	0.0012889	EHBP1	rs143757929	BMI	YES	Autism_spectrum_disorder
chr2:117481369:C:T	118238945	0.6502	T	0.01221	0.85678	Imputed	intergenic	DPP10;DDX18	rs140423469	2	chr2:117481369:C:T	117481369	9	T	ADD	13280	2.412	0.1608	1.76	3.306	5.477	4.329e-08	2	chr2:117481369:C:T	117481369	T	ADD	18915	1.425	0.09457	1.184	1.716	3.748	0.0001782	0.0047848	DPP10;DDX18	rs140423469	Severe influenza A (H1N1) infection	NA	.
chr2:217759606:T:C	218624329	1	C	0.0008957	0.72439	Imputed	intergenic	DIRC3;TNS1	rs555206121	2	chr2:217759606:T:C	217759606	10	C	ADD	13280	10.27	0.4225	4.486	23.51	5.513	3.534e-08	2	chr2:217759606:T:C	217759606	C	ADD	18915	3.163	0.3502	1.592	6.282	3.288	0.001009	0.0318657	DIRC3;TNS1	rs555206121	Asthma and hay fever	NA	Bipolar_disorder;Congenital_anomalies_of_the_kidney_and_urinary_tract
chr3:27921000:A:G	27962491	1	G	0.003148	0.8407	Imputed	intergenic	LINC01980;CMC1	rs553806124	3	chr3:27921000:A:G	27921000	11	G	ADD	13280	4.263	0.2534	2.595	7.005	5.723	1.047e-08	3	chr3:27921000:A:G	27921000	G	ADD	18915	1.764	0.1813	1.237	2.517	3.132	0.001737	0.00462586	LINC01980;CMC1	rs553806124	Multiple sclerosis	NA	.
chr3:114257954:C:T	113976801	1	T	0.002253	0.81646	Imputed	intergenic	ZNF80;TIGIT	rs144520550	3	chr3:114257954:C:T	114257954	12	T	ADD	13280	5.021	0.2952	2.815	8.955	5.467	4.583e-08	3	chr3:114257954:C:T	114257954	T	ADD	18915	1.873	0.2162	1.226	2.861	2.901	0.003715	0.00704017	ZNF80;TIGIT	rs144520550	Major depressive disorder;Asthma (childhood onset)	NA	.
chr4:24259293:C:G	24260916	1	G	0.003854	0.92687	Imputed	intronic	PPARGC1A	rs186775995	4	chr4:24259293:C:G	24259293	13	G	ADD	13280	3.831	0.2441	2.375	6.182	5.503	3.732e-08	4	chr4:24259293:C:G	24259293	G	ADD	18915	1.698	0.1638	1.232	2.342	3.234	0.001222	0.0056413	PPARGC1A	rs186775995	Schizophrenia	NA	Diabetes_type_2_association_with;Diabetes_type_2_lower_risk_association_with;Diaphragmatic_hernia_congenital;Endometrial_cancer_modified_risk_in_Lynch_syndrome
chr4:105683278:C:T	106604435	1	T	0.0008685	0.80522	Imputed	exonic	INTS12	rs146172950	4	chr4:105683278:C:T	105683278	14	T	ADD	13280	11.22	0.43	4.828	26.05	5.621	1.893e-08	4	chr4:105683278:C:T	105683278	T	ADD	18915	2.975	0.3691	1.443	6.133	2.954	0.00314	0.0191561	INTS12	rs146172950	Weight	NA	.
chr4:124576570:G:A	125497725	0.5633	A	0.304	0.98563	Imputed	intergenic	LINC02516;ANKRD50	rs13127384	4	chr4:124576570:G:A	124576570	15	A	ADD	13280	1.316	0.05019	1.193	1.452	5.474	4.4e-08	4	chr4:124576570:G:A	124576570	A	ADD	18915	1.044	0.02347	0.9971	1.093	1.835	0.06657	2.9294e-05	LINC02516;ANKRD50	rs13127384	glycemic control in T1D	NA	Congenital_heart_disease;Developmental_disorder;Schizophrenia
chr4:124577203:G:T	125498358	0.4806	T	0.3049	0.98916	Imputed	intergenic	LINC02516;ANKRD50	rs35674245	4	chr4:124577203:G:T	124577203	15	T	ADD	13280	1.32	0.05019	1.197	1.457	5.536	3.086e-08	4	chr4:124577203:G:T	124577203	T	ADD	18915	1.045	0.02347	0.9976	1.094	1.856	0.06352	2.48253e-05	LINC02516;ANKRD50	rs35674245	glycemic control in T1D	NA	Congenital_heart_disease;Developmental_disorder;Schizophrenia
chr4:124578751:G:A	125499906	0.7388	A	0.3627	0.98907	Imputed	intergenic	LINC02516;ANKRD50	rs13147255	4	chr4:124578751:G:A	124578751	15	A	ADD	13280	1.318	0.04864	1.198	1.449	5.671	1.418e-08	4	chr4:124578751:G:A	124578751	A	ADD	18915	1.079	0.02243	1.033	1.128	3.407	0.0006559	0.000187376	LINC02516;ANKRD50	rs13147255	glycemic control in T1D	NA	Congenital_heart_disease;Developmental_disorder;Schizophrenia
chr4:124580424:A:G	125501579	0.5077	G	0.3051	0.98938	Imputed	intergenic	LINC02516;ANKRD50	rs1390077	4	chr4:124580424:A:G	124580424	15	G	ADD	13280	1.325	0.05014	1.201	1.462	5.618	1.927e-08	4	chr4:124580424:A:G	124580424	G	ADD	18915	1.047	0.02345	0.9995	1.096	1.939	0.05249	2.09763e-05	LINC02516;ANKRD50	rs1390077	glycemic control in T1D	NA	Congenital_heart_disease;Developmental_disorder;Schizophrenia
chr4:124588152:G:A	125509307	0.5215	A	0.305	0.99195	Imputed	intergenic	LINC02516;ANKRD50	rs13128785	4	chr4:124588152:G:A	124588152	15	A	ADD	13280	1.323	0.05014	1.199	1.459	5.577	2.444e-08	4	chr4:124588152:G:A	124588152	A	ADD	18915	1.047	0.02345	0.9995	1.096	1.938	0.0526	2.36883e-05	LINC02516;ANKRD50	rs13128785	glycemic control in T1D	NA	Congenital_heart_disease;Developmental_disorder;Schizophrenia
chr4:124589105:C:G	125510260	0.8751	G	0.3615	0.99175	Imputed	intergenic	LINC02516;ANKRD50	rs12649634	4	chr4:124589105:C:G	124589105	15	G	ADD	13280	1.317	0.04861	1.198	1.449	5.668	1.446e-08	4	chr4:124589105:C:G	124589105	G	ADD	18915	1.08	0.02243	1.034	1.129	3.446	0.0005688	0.000210663	LINC02516;ANKRD50	rs12649634	glycemic control in T1D	NA	Congenital_heart_disease;Developmental_disorder;Schizophrenia
chr4:124591535:A:G	125512690	0.4805	G	0.3047	0.99206	Imputed	intergenic	LINC02516;ANKRD50	rs2048264	4	chr4:124591535:A:G	124591535	15	G	ADD	13280	1.318	0.05019	1.195	1.454	5.503	3.731e-08	4	chr4:124591535:A:G	124591535	G	ADD	18915	1.045	0.02347	0.998	1.094	1.875	0.06072	2.80168e-05	LINC02516;ANKRD50	rs2048264	glycemic control in T1D	NA	Congenital_heart_disease;Developmental_disorder;Schizophrenia
chr4:124591675:T:G	125512830	0.4805	G	0.3047	0.99997	Genotyped	intergenic	LINC02516;ANKRD50	rs2048266	4	chr4:124591675:T:G	124591675	15	G	ADD	13280	1.318	0.05019	1.195	1.454	5.503	3.731e-08	4	chr4:124591675:T:G	124591675	G	ADD	18915	1.045	0.02347	0.9976	1.094	1.858	0.06313	2.80168e-05	LINC02516;ANKRD50	rs2048266	glycemic control in T1D	NA	Congenital_heart_disease;Developmental_disorder;Schizophrenia
chr4:124591746:C:G	125512901	0.5074	G	0.3046	0.99181	Imputed	intergenic	LINC02516;ANKRD50	rs13104872	4	chr4:124591746:C:G	124591746	15	G	ADD	13280	1.318	0.0502	1.194	1.454	5.497	3.855e-08	4	chr4:124591746:C:G	124591746	G	ADD	18915	1.044	0.02347	0.9972	1.093	1.839	0.06591	2.60382e-05	LINC02516;ANKRD50	rs13104872	glycemic control in T1D	NA	Congenital_heart_disease;Developmental_disorder;Schizophrenia
chr4:124596949:C:T	125518104	0.9062	T	0.3616	0.9998	Genotyped	intergenic	LINC02516;ANKRD50	rs7682791	4	chr4:124596949:C:T	124596949	15	T	ADD	13280	1.316	0.0486	1.197	1.448	5.653	1.575e-08	4	chr4:124596949:C:T	124596949	T	ADD	18915	1.08	0.02243	1.033	1.128	3.423	0.0006195	0.000222225	LINC02516;ANKRD50	rs7682791	glycemic control in T1D	NA	Congenital_heart_disease;Developmental_disorder;Schizophrenia
chr4:124598225:T:C	125519380	0.549	C	0.3041	0.99125	Imputed	intergenic	LINC02516;ANKRD50	rs4833993	4	chr4:124598225:T:C	124598225	15	C	ADD	13280	1.319	0.05019	1.195	1.455	5.511	3.571e-08	4	chr4:124598225:T:C	124598225	C	ADD	18915	1.044	0.02346	0.9975	1.094	1.852	0.06404	2.43971e-05	LINC02516;ANKRD50	rs4833993	glycemic control in T1D	NA	Congenital_heart_disease;Developmental_disorder;Schizophrenia
chr4:124611943:T:G	125533098	0.8759	G	0.3675	0.98476	Imputed	intergenic	LINC02516;ANKRD50	rs13149708	4	chr4:124611943:T:G	124611943	15	G	ADD	13280	1.306	0.04848	1.188	1.436	5.507	3.651e-08	4	chr4:124611943:T:G	124611943	G	ADD	18915	1.086	0.02232	1.04	1.135	3.696	0.0002189	0.00054762	LINC02516;ANKRD50	rs13149708	glycemic control in T1D	NA	Congenital_heart_disease;Developmental_disorder;Schizophrenia
chr5:6893947:G:A	6894060	0.352	A	0.1538	0.94253	Imputed	intergenic	MIR4278;MIR4454	rs11959635	5	chr5:6893947:G:A	6893947	16	A	ADD	13280	1.418	0.06118	1.258	1.599	5.712	1.118e-08	5	chr5:6893947:G:A	6893947	A	ADD	18915	1.158	0.02965	1.092	1.227	4.938	7.89e-07	0.00288881	MIR4278;MIR4454	rs11959635	Obesity-related traits;Tuberculosis	NA	.
chr5:81431680:G:A	80727499	0.8168	A	0.0216	0.95096	Imputed	intronic	SSBP2	rs75205348	5	chr5:81431680:G:A	81431680	17	A	ADD	13280	2.185	0.1243	1.713	2.788	6.289	3.203e-10	5	chr5:81431680:G:A	81431680	A	ADD	18915	1.286	0.07181	1.117	1.48	3.5	0.0004659	0.000221978	SSBP2	rs75205348	Bipolar disorder	NA	.
chr6:8311442:C:T	8311675	1	T	0.00076	0.90422	Imputed	intergenic	EEF1E1-BLOC1S5;SLC35B3	rs541715332	6	chr6:8311442:C:T	8311442	18	T	ADD	13280	14.63	0.4616	5.921	36.17	5.813	6.15e-09	6	chr6:8311442:C:T	8311442	T	ADD	18915	4.565	0.396	2.101	9.921	3.834	0.0001259	0.0554969	EEF1E1-BLOC1S5;SLC35B3	rs541715332	Chronic kidney disease (chronic kidney disease vs normal or mildly reduced eGFR) in type 1 diabetes	NA	.
chr6:46032617:A:T	46000354	1	T	0.002171	0.80509	Imputed	intronic	CLIC5	rs567939777	6	chr6:46032617:A:T	46032617	19	T	ADD	13280	5.689	0.3108	3.094	10.46	5.594	2.214e-08	6	chr6:46032617:A:T	46032617	T	ADD	18915	2.674	0.2209	1.734	4.124	4.452	8.505e-06	0.0477108	CLIC5	rs567939777	Blood protein levels	NA	Progressive_hearing_loss_&_vestibular_dysfunction;Schizophrenia
chr6:127756593:C:T	128077738	0.2334	T	0.1689	0.9688	Imputed	intronic	THEMIS	rs62425513	6	chr6:127756593:C:T	127756593	20	T	ADD	13280	0.6726	0.0721	0.5839	0.7747	-5.502	3.764e-08	6	chr6:127756593:C:T	127756593	T	ADD	18915	0.8896	0.02938	0.8398	0.9423	-3.983	6.811e-05	0.000328773	THEMIS	rs62425513	Waist-to-hip ratio adjusted for BMI;Celiac disease	NA	Inflammatory_bowel_disease
chr7:48863732:C:T	48903328	1	T	0.001656	0.90151	Imputed	intergenic	ABCA13;CDC14C	rs534191848	7	chr7:48863732:C:T	48863732	21	T	ADD	13280	6.485	0.3419	3.318	12.68	5.467	4.567e-08	7	chr7:48863732:C:T	48863732	T	ADD	18915	2.852	0.2525	1.739	4.678	4.151	3.317e-05	0.0532695	ABCA13;CDC14C	rs534191848	Educational attainment	YES	Autism;Autism_spectrum_disorder
chr7:117532167:G:A	117172221	1	A	0.006324	0.97712	Imputed	intronic	CFTR	rs148505224	7	chr7:117532167:G:A	117532167	22	A	ADD	13280	3.107	0.2023	2.09	4.619	5.604	2.094e-08	7	chr7:117532167:G:A	117532167	A	ADD	18915	1.472	0.1307	1.139	1.901	2.956	0.003119	0.0019242	CFTR	rs148505224	Gout	NA	Cystic_fibrosis;Pancreatitis
chr8:20451062:G:T	20308573	1	T	0.00209	0.97178	Imputed	intergenic	LZTS1-AS1;SNORD3F	rs188998530	8	chr8:20451062:G:T	20451062	23	T	ADD	13280	5.251	0.288	2.986	9.233	5.759	8.472e-09	8	chr8:20451062:G:T	20451062	T	ADD	18915	1.489	0.227	0.9539	2.323	1.752	0.07973	0.000588512	LZTS1-AS1;SNORD3F	rs188998530	Rheumatoid arthritis;Interleukin-9 levels	NA	.
chr8:20592552:C:A	20450063	1	A	0.001846	0.95485	Imputed	intergenic	LZTS1-AS1;SNORD3F	rs190733515	8	chr8:20592552:C:A	20592552	23	A	ADD	13280	5.647	0.3096	3.078	10.36	5.591	2.253e-08	8	chr8:20592552:C:A	20592552	A	ADD	18915	1.769	0.2397	1.106	2.829	2.38	0.01733	0.00303246	LZTS1-AS1;SNORD3F	rs190733515	Rheumatoid arthritis;Interleukin-9 levels	NA	.
chr8:76353999:C:T	77266234	1	T	0.001004	0.93907	Imputed	intergenic	HNF4G;LINC01111	rs575681391	8	chr8:76353999:C:T	76353999	24	T	ADD	13280	12.22	0.4388	5.17	28.87	5.704	1.17e-08	8	chr8:76353999:C:T	76353999	T	ADD	18915	5.092	0.3528	2.55	10.17	4.613	3.964e-06	0.119998	HNF4G;LINC01111	rs575681391	BMI	NA	.
chr9:71822481:C:T	74437397	1	T	0.009879	0.80978	Imputed	intergenic	TMEM2;ABHD17B	rs72739842	9	chr9:71822481:C:T	71822481	25	T	ADD	13280	2.515	0.1691	1.806	3.504	5.457	4.853e-08	9	chr9:71822481:C:T	71822481	T	ADD	18915	1.228	0.1059	0.9976	1.511	1.937	0.05272	0.000326905	TMEM2;ABHD17B	rs72739842	.	NA	.
chr10:60664647:T:C	62424405	1	C	0.001791	0.93498	Imputed	intronic	ANK3	rs1816797	10	chr10:60664647:T:C	60664647	26	C	ADD	13280	6.359	0.33	3.331	12.14	5.606	2.068e-08	10	chr10:60664647:T:C	60664647	C	ADD	18915	2.634	0.2483	1.619	4.285	3.901	9.577e-05	0.0328295	ANK3	rs1816797	Schizophrenia	YES	Autism;Autism_spectrum_disorder;Autism_spectrum_disorder_with_intellectual_disability
chr10:120908098:A:T	122667610	1	T	0.001547	0.95914	Imputed	intronic	WDR11	rs180777338	10	chr10:120908098:A:T	120908098	27	T	ADD	13280	6.585	0.3398	3.383	12.82	5.547	2.907e-08	10	chr10:120908098:A:T	120908098	T	ADD	18915	2.15	0.2637	1.282	3.605	2.903	0.003697	0.00925822	WDR11	rs180777338	Obesity-related traits	YES	46XY_disorder_of_sex_development;Apert_syndrome;Autism_spectrum_disorder;Beare-Stevenson_cutis_gyrata_syndrome;Bent_bone_dysplasia;Breast_cancer_high_risk;Breast_cancer_increased_risk_association_with;Breast_cancer_reduced_risk_association_with;Cleft_lip_and/or_palate;Cleft_lip_and_palate;Cleft_lip_with_or_without_cleft_palate;Congenital_anomalies_of_the_kidney_and_urinary_tract;Congenital_heart_…
chr10:120940685:G:A	122700198	1	A	0.00152	0.97965	Imputed	intergenic	WDR11;FGFR2	rs544143586	10	chr10:120940685:G:A	120940685	27	A	ADD	13280	6.866	0.3419	3.513	13.42	5.635	1.753e-08	10	chr10:120940685:G:A	120940685	A	ADD	18915	2.234	0.2664	1.325	3.766	3.017	0.002551	0.00958504	WDR11;FGFR2	rs544143586	Obesity-related traits	YES	46XY_disorder_of_sex_development;Apert_syndrome;Autism_spectrum_disorder;Beare-Stevenson_cutis_gyrata_syndrome;Bent_bone_dysplasia;Breast_cancer_high_risk;Breast_cancer_increased_risk_association_with;Breast_cancer_reduced_risk_association_with;Cleft_lip_and/or_palate;Cleft_lip_and_palate;Cleft_lip_with_or_without_cleft_palate;Congenital_anomalies_of_the_kidney_and_urinary_tract;Congenital_heart_…
chr11:33952679:G:A	33974226	0.1443	A	0.004451	0.87482	Imputed	intergenic	LMO2;CAPRIN1	rs190271715	11	chr11:33952679:G:A	33952679	28	A	ADD	13280	3.577	0.2312	2.274	5.627	5.513	3.521e-08	11	chr11:33952679:G:A	33952679	A	ADD	18915	1.692	0.1544	1.25	2.291	3.407	0.0006573	0.0070876	LMO2;CAPRIN1	rs190271715	Systolic blood pressure	YES	Autism_spectrum_disorder;Developmental_disorder
chr11:33955292:A:G	33976839	0.1123	G	0.003881	0.90055	Imputed	intergenic	LMO2;CAPRIN1	rs190446914	11	chr11:33955292:A:G	33955292	28	G	ADD	13280	4.077	0.235	2.572	6.463	5.98	2.231e-09	11	chr11:33955292:A:G	33955292	G	ADD	18915	1.666	0.1655	1.204	2.304	3.083	0.002048	0.00184824	LMO2;CAPRIN1	rs190446914	Systolic blood pressure	YES	Autism_spectrum_disorder;Developmental_disorder
chr11:78403273:C:T	78114319	1	T	0.005293	0.84687	Imputed	intronic	GAB2	rs188260549	11	chr11:78403273:C:T	78403273	29	T	ADD	13280	3.45	0.2115	2.279	5.222	5.853	4.814e-09	11	chr11:78403273:C:T	78403273	T	ADD	18915	1.625	0.1403	1.234	2.139	3.46	0.0005401	0.00301374	GAB2	rs188260549	BMI	YES	Autism_spectrum_disorder
chr12:65324519:T:G	65718299	0.8269	G	0.09551	0.92306	Imputed	intronic	MSRB3	rs17178006	12	chr12:65324519:T:G	65324519	30	G	ADD	13280	1.491	0.07238	1.294	1.718	5.517	3.442e-08	12	chr12:65324519:T:G	65324519	G	ADD	18915	1.189	0.03584	1.109	1.276	4.836	1.325e-06	0.00507397	MSRB3	rs17178006	Brain region volumes;Waist-hip ratio	NA	Deafness_non-syndromic_autosomal_recessive
chr14:21746775:C:T	22215059	1	T	0.001547	0.74131	Imputed	intergenic	OR4E1;LINC02332	rs188683350	14	chr14:21746775:C:T	21746775	31	T	ADD	13280	8.093	0.352	4.06	16.13	5.941	2.836e-09	14	chr14:21746775:C:T	21746775	T	ADD	18915	3.253	0.2684	1.923	5.505	4.395	1.106e-05	0.0394948	OR4E1;LINC02332	rs188683350	Intraocular pressure	NA	.
chr14:96458513:G:A	96924850	1	A	0.008332	0.93095	Imputed	intronic	AK7	rs148758429	14	chr14:96458513:G:A	96458513	32	A	ADD	13280	2.907	0.1866	2.017	4.19	5.72	1.063e-08	14	chr14:96458513:G:A	96458513	A	ADD	18915	1.74	0.1127	1.395	2.17	4.916	8.847e-07	0.0185539	AK7	rs148758429	Body fat mass;C-reactive protein levels	YES	Autism_spectrum_disorder
chr14:96530602:T:C	96996939	1	C	0.008821	0.95014	Imputed	intronic	PAPOLA	rs192064794	14	chr14:96530602:T:C	96530602	32	C	ADD	13280	2.732	0.1831	1.908	3.912	5.489	4.05e-08	14	chr14:96530602:T:C	96530602	C	ADD	18915	1.639	0.1094	1.323	2.031	4.517	6.277e-06	0.0165969	PAPOLA	rs192064794	Body fat mass;C-reactive protein levels	YES	Autism_spectrum_disorder
chr15:46441258:C:T	46733456	1	T	0.001004	0.81057	Imputed	intergenic	LOC105370802;SEMA6D	rs182087948	15	chr15:46441258:C:T	46441258	33	T	ADD	13280	11.31	0.4116	5.049	25.34	5.894	3.766e-09	15	chr15:46441258:C:T	46441258	T	ADD	18915	3.6	0.3423	1.84	7.041	3.742	0.0001828	0.0324854	LOC105370802;SEMA6D	rs182087948	Cognitive performance (MTAG);Height	YES	Autism_spectrum_disorder
chr15:74400378:C:T	74692719	0.2063	T	0.005401	0.88636	Imputed	intergenic	LINC02255;SEMA7A	rs190756383	15	chr15:74400378:C:T	74400378	34	T	ADD	13280	3.421	0.2148	2.246	5.212	5.726	1.028e-08	15	chr15:74400378:C:T	74400378	T	ADD	18915	1.806	0.1384	1.377	2.369	4.273	1.931e-05	0.0124189	LINC02255;SEMA7A	rs190756383	Predicted visceral adipose tissue	NA	Developmental_disorder;Hypogonadotropic_hypogonadism;JMH_blood_group_variation
chr15:74545279:A:G	74837620	0.186	G	0.005048	0.8766	Imputed	intronic	ARID3B	rs185583909	15	chr15:74545279:A:G	74545279	34	G	ADD	13280	3.506	0.2192	2.282	5.388	5.723	1.046e-08	15	chr15:74545279:A:G	74545279	G	ADD	18915	1.782	0.1428	1.347	2.357	4.046	5.206e-05	0.00968682	ARID3B	rs185583909	Predicted visceral adipose tissue	NA	Developmental_disorder;Hypogonadotropic_hypogonadism;JMH_blood_group_variation
chr15:74624584:C:T	74916925	0.1265	T	0.004397	0.89223	Imputed	intronic	CLK3	rs188453055	15	chr15:74624584:C:T	74624584	34	T	ADD	13280	3.956	0.231	2.515	6.221	5.953	2.625e-09	15	chr15:74624584:C:T	74624584	T	ADD	18915	2.078	0.1524	1.541	2.801	4.798	1.604e-06	0.0199949	CLK3	rs188453055	Predicted visceral adipose tissue	NA	Developmental_disorder;Hypogonadotropic_hypogonadism;JMH_blood_group_variation
chr15:74659994:G:A	74952335	0.176	A	0.00494	0.86722	Imputed	intronic	EDC3	rs182935752	15	chr15:74659994:G:A	74659994	34	A	ADD	13280	3.606	0.2199	2.343	5.549	5.832	5.473e-09	15	chr15:74659994:G:A	74659994	A	ADD	18915	1.817	0.1442	1.37	2.41	4.141	3.462e-05	0.00914741	EDC3	rs182935752	Predicted visceral adipose tissue	NA	Developmental_disorder;Hypogonadotropic_hypogonadism;JMH_blood_group_variation
chr16:51607053:TG:T	51640964	1	T	0.00171	0.7926	Imputed	intergenic	MIR548AI;LINC01571		16	chr16:51607053:TG:T	51607053	35	T	ADD	13280	6.275	0.3259	3.313	11.88	5.636	1.741e-08	16	chr16:51607053:TG:T	51607053	T	ADD	18915	2.177	0.2493	1.335	3.548	3.12	0.001808	0.00987976	MIR548AI;LINC01571		Cognitive performance;BMI	NA	.
chr16:51887655:G:C	51921566	1	C	0.002253	0.82713	Imputed	intergenic	LINC01571;C16orf97	rs562286756	16	chr16:51887655:G:C	51887655	35	C	ADD	13280	5.751	0.2919	3.246	10.19	5.994	2.049e-09	16	chr16:51887655:G:C	51887655	C	ADD	18915	2.102	0.2179	1.372	3.222	3.41	0.0006495	0.00572576	LINC01571;C16orf97	rs562286756	Cognitive performance;BMI	NA	.
chr16:51939205:A:G	51973117	1	G	0.002036	0.84339	Imputed	intergenic	LINC01571;C16orf97	rs780321444	16	chr16:51939205:A:G	51939205	35	G	ADD	13280	5.592	0.3095	3.049	10.26	5.561	2.679e-08	16	chr16:51939205:A:G	51939205	G	ADD	18915	2.231	0.2265	1.431	3.477	3.543	0.0003955	0.0165801	LINC01571;C16orf97	rs780321444	Cognitive performance;BMI	NA	.
chr16:61432889:T:C	61466793	1	C	0.007111	0.8642	Imputed	intergenic	MIR4426;CDH8	rs138531514	16	chr16:61432889:T:C	61432889	36	C	ADD	13280	2.921	0.1956	1.99	4.285	5.479	4.28e-08	16	chr16:61432889:T:C	61432889	C	ADD	18915	1.508	0.1227	1.185	1.918	3.346	0.0008197	0.00419215	MIR4426;CDH8	rs138531514	Cognitive performance (MTAG)	YES	Autism_spectrum_disorder
chr16:61597297:T:G	61631201	1	G	0.007518	0.911	Imputed	intergenic	MIR4426;CDH8	rs187229894	16	chr16:61597297:T:G	61597297	36	G	ADD	13280	2.981	0.1894	2.057	4.322	5.766	8.101e-09	16	chr16:61597297:T:G	61597297	G	ADD	18915	1.646	0.1183	1.305	2.075	4.21	2.554e-05	0.00782376	MIR4426;CDH8	rs187229894	Cognitive performance (MTAG)	YES	Autism_spectrum_disorder
chr16:73991175:A:G	74025074	0.6289	G	0.01083	0.8367	Imputed	intergenic	LINC01568;LOC101928035	rs117426660	16	chr16:73991175:A:G	73991175	37	G	ADD	13280	2.605	0.1702	1.866	3.636	5.626	1.841e-08	16	chr16:73991175:A:G	73991175	G	ADD	18915	1.54	0.1004	1.265	1.875	4.301	1.697e-05	0.00781197	LINC01568;LOC101928035	rs117426660	Energy expenditure	NA	.
chr18:21323455:A:C	18903416	1	C	0.002877	0.64819	Imputed	intronic	GREB1L	rs146960699	18	chr18:21323455:A:C	21323455	38	C	ADD	13280	4.467	0.274	2.611	7.643	5.462	4.698e-08	18	chr18:21323455:A:C	21323455	C	ADD	18915	1.803	0.1931	1.235	2.633	3.053	0.002265	0.00679796	GREB1L	rs146960699	Lysophosphatidylcholine levels	NA	Renal_dysplasia
chr18:21351095:GTTTAA:G	18931056	1	G	0.002877	0.66528	Imputed	intronic	GREB1L		18	chr18:21351095:GTTTAA:G	21351095	38	G	ADD	13280	4.467	0.274	2.611	7.643	5.462	4.698e-08	18	chr18:21351095:GTTTAA:G	21351095	G	ADD	18915	1.803	0.1931	1.235	2.633	3.053	0.002265	0.00679796	GREB1L		Lysophosphatidylcholine levels	NA	Renal_dysplasia
chr18:21507398:T:C	19087359	1	C	0.002768	0.6931	Imputed	intronic	GREB1L	rs550543239	18	chr18:21507398:T:C	21507398	38	C	ADD	13280	4.641	0.2753	2.706	7.96	5.576	2.467e-08	18	chr18:21507398:T:C	21507398	C	ADD	18915	1.802	0.1968	1.225	2.649	2.992	0.002776	0.0051814	GREB1L	rs550543239	Lysophosphatidylcholine levels	NA	Renal_dysplasia
chr18:58389479:C:T	56056711	1	T	0.0057	0.98503	Imputed	intronic	NEDD4L	rs144833113	18	chr18:58389479:C:T	58389479	39	T	ADD	13280	3.772	0.2131	2.485	5.727	6.232	4.616e-10	18	chr18:58389479:C:T	58389479	T	ADD	18915	2.051	0.1368	1.568	2.681	5.25	1.518e-07	0.0161275	NEDD4L	rs144833113	Cognitive performance (MTAG)	NA	Epilepsy_photosensitive_generalised;Essential_hypertension_association_with;Impaired_ENaC_regulation;Infantile_spasms;Periventricular_neuronal_heterotopia
chr18:69405649:A:G	67072885	0.007026	G	0.009581	0.94859	Imputed	intronic	DOK6	rs144512578	18	chr18:69405649:A:G	69405649	40	G	ADD	13280	2.893	0.1685	2.08	4.025	6.306	2.857e-10	18	chr18:69405649:A:G	69405649	G	ADD	18915	1.657	0.1048	1.349	2.034	4.815	1.471e-06	0.00497816	DOK6	rs144512578	Osteoporosis-related phenotypes	NA	.
chr18:69408455:T:A	67075691	0.00607	A	0.009337	0.94304	Imputed	intronic	DOK6	rs201305083	18	chr18:69408455:T:A	69408455	40	A	ADD	13280	2.95	0.1688	2.119	4.107	6.41	1.456e-10	18	chr18:69408455:T:A	69408455	A	ADD	18915	1.642	0.1061	1.333	2.021	4.671	2.999e-06	0.00329672	DOK6	rs201305083	Osteoporosis-related phenotypes	NA	.
chr18:69571112:C:T	67238348	0.01214	T	0.01029	0.90553	Imputed	intronic	DOK6	rs146427450	18	chr18:69571112:C:T	69571112	40	T	ADD	13280	2.858	0.1631	2.076	3.935	6.437	1.215e-10	18	chr18:69571112:C:T	69571112	T	ADD	18915	1.617	0.1013	1.326	1.972	4.746	2.075e-06	0.00301277	DOK6	rs146427450	Osteoporosis-related phenotypes	NA	.
chr18:69631917:G:A	67299153	0.04369	A	0.009391	0.91291	Imputed	intronic	DOK6	rs118115968	18	chr18:69631917:G:A	69631917	40	A	ADD	13280	2.67	0.1739	1.899	3.754	5.648	1.627e-08	18	chr18:69631917:G:A	69631917	A	ADD	18915	1.516	0.1064	1.231	1.867	3.91	9.243e-05	0.00549778	DOK6	rs118115968	Osteoporosis-related phenotypes	NA	.
chr19:35897277:C:T	36388179	1	T	0.001438	0.83661	Imputed	intronic	NFKBID	rs563597519	19	chr19:35897277:C:T	35897277	41	T	ADD	13280	8.302	0.3848	3.905	17.65	5.5	3.788e-08	19	chr19:35897277:C:T	35897277	T	ADD	18915	3.883	0.2878	2.209	6.826	4.713	2.439e-06	0.11379	NFKBID	rs563597519	Severe influenza A (H1N1) infection	NA	.
chr19:35937427:A:G	36428329	1	G	0.00152	0.84849	Imputed	UTR5	LRFN3	rs185549409	19	chr19:35937427:A:G	35937427	41	G	ADD	13280	8.125	0.3672	3.956	16.69	5.705	1.166e-08	19	chr19:35937427:A:G	35937427	G	ADD	18915	3.585	0.2767	2.084	6.167	4.614	3.953e-06	0.0751555	LRFN3	rs185549409	Severe influenza A (H1N1) infection	NA	.
chr19:36013582:A:T	36504484	1	T	0.001221	0.8478	Imputed	UTR5	ALKBH6	rs45518931	19	chr19:36013582:A:T	36013582	41	T	ADD	13280	9.465	0.3937	4.375	20.48	5.709	1.14e-08	19	chr19:36013582:A:T	36013582	T	ADD	18915	3.767	0.3066	2.065	6.87	4.325	1.523e-05	0.0648446	ALKBH6	rs45518931	Severe influenza A (H1N1) infection	NA	.
chr19:36633617:C:A	37124519	1	A	0.001303	0.95466	Imputed	intergenic	ZNF382;ZNF461	rs752049703	19	chr19:36633617:C:A	36633617	42	A	ADD	13280	8.326	0.3847	3.917	17.7	5.509	3.618e-08	19	chr19:36633617:C:A	36633617	A	ADD	18915	3.548	0.2919	2.002	6.288	4.338	1.436e-05	0.0773318	ZNF382;ZNF461	rs752049703	.	YES	Autism_spectrum_disorder
chr19:37034392:A:G	37525294	1	G	0.001059	0.91424	Imputed	intergenic	ZNF568;ZNF420	rs189285397	19	chr19:37034392:A:G	37034392	43	G	ADD	13280	10.42	0.4226	4.553	23.86	5.547	2.906e-08	19	chr19:37034392:A:G	37034392	G	ADD	18915	4.043	0.336	2.093	7.811	4.158	3.215e-05	0.0795054	ZNF568;ZNF420	rs189285397	Autism spectrum disorder; Waist-hip ratio	YES	Autism
chr19:37064160:T:G	37555062	1	G	0.001059	0.91938	Imputed	intergenic	ZNF568;ZNF420	rs189179491	19	chr19:37064160:T:G	37064160	43	G	ADD	13280	10.42	0.4226	4.553	23.86	5.547	2.906e-08	19	chr19:37064160:T:G	37064160	G	ADD	18915	4.19	0.3342	2.177	8.067	4.288	1.804e-05	0.0908528	ZNF568;ZNF420	rs189179491	Autism spectrum disorder; Waist-hip ratio	YES	Autism
chr19:42174477:C:CATAA	42678629	0.8985	CATAA	0.03922	0.94351	Imputed	intronic	POU2F2		19	chr19:42174477:C:CATAA	42174477	44	CATAA	ADD	13280	1.765	0.1008	1.449	2.151	5.636	1.741e-08	19	chr19:42174477:C:CATAA	42174477	CATAA	ADD	18915	1.212	0.05414	1.09	1.347	3.547	0.0003895	0.00101946	POU2F2		Monocyte count	NA	.
chr19:47871241:C:T	48374498	0.1728	T	0.004831	0.85961	Imputed	UTR3	SULT2A1	rs553696081	19	chr19:47871241:C:T	47871241	45	T	ADD	13280	3.448	0.2197	2.241	5.304	5.633	1.769e-08	19	chr19:47871241:C:T	47871241	T	ADD	18915	1.633	0.1467	1.225	2.178	3.344	0.0008252	0.00466818	SULT2A1	rs553696081	Sex hormone levels	NA	Decreased_protein_stability
chr20:4377254:T:C	4357901	1	C	0.001601	0.83503	Imputed	intergenic	ADRA1D;PRNP	rs543301155	20	chr20:4377254:T:C	4377254	46	C	ADD	13280	8.113	0.352	4.07	16.17	5.948	2.722e-09	20	chr20:4377254:T:C	4377254	C	ADD	18915	3.403	0.2659	2.021	5.731	4.606	4.108e-06	0.0489009	ADRA1D;PRNP	rs543301155	Autism spectrum disorder	YES	Autism_spectrum_disorder
chr21:41956642:C:A	43376751	1	A	0.002171	0.65492	Imputed	intergenic	C2CD2;ZBTB21	rs531381284	21	chr21:41956642:C:A	41956642	47	A	ADD	13280	6.443	0.3168	3.463	11.99	5.882	4.064e-09	21	chr21:41956642:C:A	41956642	A	ADD	18915	3.264	0.2259	2.097	5.082	5.237	1.63e-07	0.0805054	C2CD2;ZBTB21	rs531381284	Cognitive empathy	YES	Autism_spectrum_disorder
