# Supplementary material for: Genetic architecture of type 1 diabetes with low genetic risk score informed by 41 unreported loci
Source: Commun Biol. 2021 Jul 23;4:908. doi: 10.1038/s42003-021-02368-8 (PMC8302754; doi:10.1038/s42003-021-02368-8)
Supplement: Supplementary file 6 — Supplementary Data 5 [file 42003_2021_2368_MOESM6_ESM.xlsx]

## Sheet: extracted_gwas_catalog_v1.0-ass
Supplementary Data 5 Reported association by previous GWAS studies (GWAS Catalog, https://www.ebi.ac.uk/gwas/)
DATE ADDED TO CATALOG	PUBMEDID	FIRST AUTHOR	DATE	JOURNAL	LINK	STUDY	DISEASE/TRAIT	INITIAL SAMPLE SIZE	REPLICATION SAMPLE SIZE	REGION	CHR_ID	CHR_POS	REPORTED GENE(S)	MAPPED_GENE	UPSTREAM_GENE_ID	DOWNSTREAM_GENE_ID	SNP_GENE_IDS	UPSTREAM_GENE_DISTANCE	DOWNSTREAM_GENE_DISTANCE	STRONGEST SNP-RISK ALLELE	SNPS	MERGED	SNP_ID_CURRENT	CONTEXT	INTERGENIC	RISK ALLELE FREQUENCY	P-VALUE	PVALUE_MLOG	P-VALUE (TEXT)	OR or BETA	95% CI (TEXT)	PLATFORM [SNPS PASSING QC]	CNV
2018-07-05	29875488	Sun BB	2018-06-06	Nature	www.ncbi.nlm.nih.gov/pubmed/29875488	Genomic atlas of the human plasma proteome.	Blood protein levels	3,301 European ancestry individuals	NA	1p31.3	1	63631761	PGM1	PGM1			ENSG00000079739			rs1126728-T	rs1126728	0	1126728	missense_variant	0	0.228	3e-23	22.5229	(Phosphoglucomutase-1, PGM1.9173.21.3)	0.29	[0.23-0.35] unit increase	Affymetrix [10572788] (imputed)	N
2009-06-01	19430480	Barrett JC	2009-05-10	Nat Genet	www.ncbi.nlm.nih.gov/pubmed/19430480	Genome-wide association study and meta-analysis find that over 40 loci affect risk of type 1 diabetes.	Type 1 diabetes	7,514 European ancestry cases, 9,045 European ancestry controls	4,267 European ancestry cases, 4,670 European ancestry controls, 4,342 European ancestry trios from 2,319 families	1p31.3	1	63643100	PGM1	PGM1			ENSG00000079739			rs2269241-G	rs2269241	0	2269241	intron_variant	0	0.19	4e-07	6.39794		1.1	[1.02-1.18]	Affymetrix, Illumina [841622] (imputed)	N
2018-07-05	29875488	Sun BB	2018-06-06	Nature	www.ncbi.nlm.nih.gov/pubmed/29875488	Genomic atlas of the human plasma proteome.	Blood protein levels	3,301 European ancestry individuals	NA	1p31.3	1	63653675	NR	PGM1			ENSG00000079739			rs2269233-C	rs2269233	0	2269233	intron_variant	0	0.185	5e-23	22.301	(Phosphoglucomutase-1, PGM1.9173.21.3)	0.31	[0.25-0.37] unit increase	Affymetrix [10572788] (imputed)	N
2011-07-07	21665994	Kutalik Z	2011-06-10	Hum Mol Genet	www.ncbi.nlm.nih.gov/pubmed/21665994	Genome-wide association study identifies two loci strongly affecting transferrin glycosylation.	Alcohol consumption (transferrin glycosylation)	5,181 European ancestry individuals	2,284 European ancestry individauls	1p31.3	1	63661797	PGM1	PGM1 - ROR1	ENSG00000079739	ENSG00000185483		1552	112220	rs2749097-G	rs2749097	0	2749097	regulatory_region_variant	1	0.19	2e-09	8.69897	(CDT percent)	0.12	[0.08-0.16] unit decrease	Affymetrix [390631] (imputed)	N
2016-10-14	26634245	Lutz SM	2015-12-03	BMC Genet	www.ncbi.nlm.nih.gov/pubmed/26634245	A genome-wide association study identifies risk loci for spirometric measures among smokers of European and African ancestry.	Post bronchodilator FEV1/FVC ratio	10,094 European ancestry current and former smoker individuals, 3,260 African American current and former smoker individuals, 178 current and former smoker individuals	NA	1p31.3	1	63696337	Intergenic	PGM1 - ROR1	ENSG00000079739	ENSG00000185483		36092	77680	rs192166173-A	rs192166173	0	192166173	intergenic_variant	1	0.999	4e-06	5.39794	(AA)	0.342	unit increase	Illumina [NR] (imputed)	N
2017-09-18	28604730	McKay JD	2017-06-12	Nat Genet	www.ncbi.nlm.nih.gov/pubmed/28604730	Large-scale association analysis identifies new lung cancer susceptibility loci and heterogeneity in genetic susceptibility across histological subtypes.	Lung cancer	29,266 European ancestry cases, 56,450 European ancestry controls	NA	1p31.1	1	78277321	MGC27382	AC096531.2			ENSG00000237413			rs71641333-A	rs71641333	0	71641333	intron_variant	0	0.0631122	4e-07	6.39794		1.14402	[1.085779181-1.205387897]	Illumina [10439017] (imputed)	N
2019-12-06	31530798	Alliey-Rodriguez N	2019-09-17	Transl Psychiatry	www.ncbi.nlm.nih.gov/pubmed/31530798	NRXN1 is associated with enlargement of the temporal horns of the lateral ventricles in psychosis.	Parahippocampal gyrus volume	87 European ancestry Schizophrenia cases, 85 African American Schizophrenia cases, 15 Schizophrenia cases, 67 European ancestry Schizoaffective disorder cases, 53 African American Schizoaffective disorder cases, 7 Schizoaffective disorder cases, 130 European ancestry Bipolar disorders cases, 33 African American Bipolar disorders cases, 6 Bipolar disorders cases, 199 European ancestry controls, 79…	NA	1p31.1	1	78306325	MGC27382	AC096531.2, PTGFR			ENSG00000237413, ENSG00000122420			rs2104621-?	rs2104621	0	2104621	intron_variant	0		5e-06	5.30103				Illumina [4322238] (imputed)	N
2018-09-20	30019117	Liu J	2018-07-17	Hum Genet	www.ncbi.nlm.nih.gov/pubmed/30019117	The coexistence of copy number variations (CNVs) and single nucleotide polymorphisms (SNPs) at a locus can result in distorted calculations of the significance in associating SNPs to disease.	Adolescent idiopathic scoliosis	196 cases, 303 controls	NA	1p31.1	1	78324107	NR	AC096531.2, PTGFR			ENSG00000237413, ENSG00000122420			rs2352036-?	rs2352036	0	2352036	intron_variant	0	NR	1e-16	16				Affymetrix [NR]	N
2016-05-17	26083657	Stafford-Smith M	2015-06-17	Kidney Int	www.ncbi.nlm.nih.gov/pubmed/26083657	Genome-wide association study of acute kidney injury after coronary bypass graft surgery identifies susceptibility loci.	Acute kidney injury in coronary artery bypass surgery (creatinine rise)	873 European ancestry cases	380 European ancestry cases	1p31.1	1	78354261	MGC27382	PTGFR, AC096531.2			ENSG00000122420, ENSG00000237413			rs2352039-A	rs2352039	0	2352039	intron_variant	0	0.156	2e-06	5.69897		8.9	[5.2-12.6] unit increase	Illumina [530716] (imputed)	N
2016-12-05	27207532	Roshandel D	2016-04-12	Diabetes	www.ncbi.nlm.nih.gov/pubmed/27207532	New Locus for Skin Intrinsic Fluorescence in Type 1 Diabetes Also Associated With Blood and Skin Glycated Proteins.	Skin fluorescence in type 1 diabetes	1,359 European ancestry cases	NA	1p31.1	1	78360228	PTGFR, MGC27382	PTGFR, AC096531.2			ENSG00000122420, ENSG00000237413			rs7533564-C	rs7533564	0	7533564	intron_variant	0		2e-09	8.69897		0.138	[0.093-0.183] unit increase	Illumina [7735748] (imputed)	N
2020-04-17	31669095	Zhu Z	2019-10-24	J Allergy Clin Immunol	www.ncbi.nlm.nih.gov/pubmed/31669095	Shared Genetic and Experimental Links between Obesity-Related Traits and Asthma Subtypes in UK Biobank.	Body mass index	457,822 European ancestry individuals	NA	1p31.1	1	78364361	NR	AC096531.2, PTGFR			ENSG00000237413, ENSG00000122420			rs12142416-?	rs12142416	0	12142416	intron_variant	0	NR	4e-16	15.3979				Affymetrix [~ 8270000] (imputed)	N
2014-07-29	24376456	Simino J	2013-12-12	Front Genet	www.ncbi.nlm.nih.gov/pubmed/24376456	Gene-alcohol interactions identify several novel blood pressure loci including a promising locus near SLC16A9.	Systolic blood pressure (alcohol consumption interaction)	up to 6,882 European ancestry individuals	NA	1p31.1	1	78421523	PTGFR, MGC27382	PTGFR			ENSG00000122420			rs648425-T	rs648425	0	648425	intron_variant	0	0.02	8e-07	6.09691	(drinks/week)	0.317	[0.082-0.552] unit decrease	Affymetrix [2500000] (imputed)	N
2016-01-22	25811787	Huffman JE	2015-03-26	PLoS One	www.ncbi.nlm.nih.gov/pubmed/25811787	Modulation of genetic associations with serum urate levels by body-mass-index in humans.	Urate levels (BMI interaction)	up to 15,007 European ancestry male individuals, up to 16,943 European ancestry female individuals	NA	1p21.1	1	102494111	OLFM3, COL11A1	AC114485.1 - AC099567.1	ENSG00000233359	ENSG00000230864		104481	269211	rs11164530-C	rs11164530	0	11164530	intergenic_variant	1	0.85	2e-06	5.69897	(Women)	0.0143699	[0.0084-0.0203] unit decrease	Affymetrix, Illumina [at least 188473] (imputed)	N
2017-06-12	28222112	Dumitrescu L	2017-01-01	PLoS One	www.ncbi.nlm.nih.gov/pubmed/28222112	Genome-wide study of resistant hypertension identified from electronic health records.	Resistance to antihypertensive treatment in hypertension	1,719 European ancestry resistant cases, 708 European ancestry controlled hypertensives, 1,111 African American, Hispanic and other ancestry resistant cases, 168 African American, Hispanic and other ancestry controlled hypertensives	NA	1p21.1	1	102501594	intergenic	AC114485.1 - AC099567.1	ENSG00000233359	ENSG00000230864		111964	261728	rs12752401-?	rs12752401	0	12752401	intergenic_variant	1	0.07	8e-06	5.09691		2	[1.47-2.78]	Affymetrix, Illumina [2530150] (imputed)	N
2016-10-10	26528553	Davenport ER	2015-11-03	PLoS One	www.ncbi.nlm.nih.gov/pubmed/26528553	Genome-Wide Association Studies of the Human Gut Microbiota.	Gut microbiome composition (summer and winter)	127 Hutterite individuals	NA	1p21.1	1	102574918	NR	AC114485.1 - AC099567.1	ENSG00000233359	ENSG00000230864		185288	188404	rs1517426-?	rs1517426	0	1517426	intergenic_variant	1		1e-06	6	(genus_Faecalibacterium)	0.595548	[0.37-0.82] unit decrease	Affymetrix [212153]	N
2019-03-07	30578418	Giri A	2018-12-21	Nat Genet	www.ncbi.nlm.nih.gov/pubmed/30578418	Trans-ethnic association study of blood pressure determinants in over 750,000 individuals.	Pulse pressure	225,112 European ancestry individuals, 63,490 African ancestry individuals, 22,802 Hispanic individuals, 4,792 Asian ancestry individuals, 2,695 Native American ancestry individuals	445,360 individuals	1p21.1	1	102575762	intergenic	AC114485.1 - AC099567.1	ENSG00000233359	ENSG00000230864		186132	187560	rs35041402-C	rs35041402	0	35041402	intergenic_variant	1	0.0003	2e-33	32.699		23.7766	[19.91-27.64] mmHg increase	Affymetrix [NR] (imputed)	N
2019-02-08	30595370	Kichaev G	2018-12-27	Am J Hum Genet	www.ncbi.nlm.nih.gov/pubmed/30595370	Leveraging Polygenic Functional Enrichment to Improve GWAS Power.	Red cell distribution width	approximately 445,000 European ancestry individuals	NA	1q23.1	1	158732364		OR6K4P - OR6K5P	ENSG00000180437	ENSG00000226949		7297	9782	rs75391812-?	rs75391812	0	75391812	regulatory_region_variant	1	NR	1e-16	16				NR [~ 8900000] (imputed)	N
2019-03-13	30487263	Pollack S	2018-11-28	Diabetes	www.ncbi.nlm.nih.gov/pubmed/30487263	Multiethnic Genome-wide Association Study of Diabetic Retinopathy using Liability Threshold Modeling of Duration of Diabetes and Glycemic Control.	Diabetic retinopathy (moderate NPDR and PDR)	644 European ancestry cases, 1,970 European ancestry controls, 768 African American cases, 941 African American controls	2,388 East Asian ancestry cases, 6,219 East Asian ancestry controls, 1,658 European ancestry cases, 3,019 European ancestry controls, 1,014 Hispanic cases, 1,240 Hispanic controls	1q23.1	1	158763977	NR	OR6N1			ENSG00000197403			rs201581084-?	rs201581084	0	201581084	intron_variant	0	NR	2e-06	5.69897	(AA, adjusted for duration of diabetes and glycemic control)	1.44	[NR]	Affymetrix, Illumina [NR] (imputed)	N
2015-08-09	25646338	Mozaffarian D	2014-12-10	Am J Clin Nutr	www.ncbi.nlm.nih.gov/pubmed/25646338	Genetic loci associated with circulating phospholipid trans fatty acids: a meta-analysis of genome-wide association studies from the CHARGE Consortium.	Trans fatty acid levels	8,013 European ancestry individuals	1,082 African American individuals, 669 Chinese ancestry individuals, 657 Hispanic individuals	1q23.1	1	158774270	NR	OR6N2			ENSG00000188340			rs2325694-A	rs2325694	0	2325694	3_prime_UTR_variant	0	0.0322	2e-06	5.69897	(Trans/trans-18:2, EA)	0.0056	[0.0032-0.008] unit increase	Affymetrix, Illumina [~ 2500000] (imputed)	N
2015-08-09	25646338	Mozaffarian D	2014-12-10	Am J Clin Nutr	www.ncbi.nlm.nih.gov/pubmed/25646338	Genetic loci associated with circulating phospholipid trans fatty acids: a meta-analysis of genome-wide association studies from the CHARGE Consortium.	Trans fatty acid levels	8,013 European ancestry individuals	1,082 African American individuals, 669 Chinese ancestry individuals, 657 Hispanic individuals	1q23.1	1	158774441	NR	OR6N2			ENSG00000188340			rs2325695-A	rs2325695	0	2325695	3_prime_UTR_variant	0	0.9679	2e-06	5.69897	(Trans/trans-18:2, EA)	0.0056	[0.0032-0.008] unit decrease	Affymetrix, Illumina [~ 2500000] (imputed)	N
2019-09-25	31005972	Hwang LD	2019-04-21	Am J Clin Nutr	www.ncbi.nlm.nih.gov/pubmed/31005972	New insight into human sweet taste: a genome-wide association study of the perception and intake of sweet substances.	Perceived intensity of aspartame	1,757 European ancestry twins	NA	1q23.1	1	158875781	MNDA	MNDA - PYHIN5P	ENSG00000163563	ENSG00000229849		26275	2965	rs72702969-T	rs72702969	0	72702969	regulatory_region_variant	1	0.11	3e-06	5.52288		0.27	[0.15-0.39] unit increase	Illumina [4381914] (imputed)	N
2017-08-04	27989323	Ahola-Olli AV	2016-12-13	Am J Hum Genet	www.ncbi.nlm.nih.gov/pubmed/27989323	Genome-wide Association Study Identifies 27 Loci Influencing Concentrations of Circulating Cytokines and Growth Factors.	Monocyte chemoattractant protein-1 levels	8,293 Finnish ancestry individuals	NA	1q23.1	1	158902691	NR	PYHIN5P - PYHIN1	ENSG00000229849	ENSG00000163564		19191	28105	rs200154182-TTTTC	rs200154182	0	200154182	intergenic_variant	1		3e-08	7.52288		0.0965	[0.062-0.131] SD units decrease	NR [10700000] (imputed)	N
2019-04-12	30696823	Jones SE	2019-01-29	Nat Commun	www.ncbi.nlm.nih.gov/pubmed/30696823	Genome-wide association analyses of chronotype in 697,828 individuals provides insights into circadian rhythms.	Morning person	252,287 European ancestry cases, 150,908 European ancestry controls	120,478 European ancestry cases, 127,622 European ancestry controls	1q25.3	1	182910881	SHCBP1L	SHCBP1L			ENSG00000157060			rs186768855-G	rs186768855	0	186768855	intron_variant	0	0.0086	2e-24	23.699		1.22594		Affymetrix [11880941] (imputed)	N
2010-12-09	20972440	Houlston RS	2010-10-24	Nat Genet	www.ncbi.nlm.nih.gov/pubmed/20972440	Meta-analysis of three genome-wide association studies identifies susceptibility loci for colorectal cancer at 1q41, 3q26.2, 12q13.13 and 20q13.33.	Colorectal cancer	3,334 European ancestry cases, 4,628 European ancestry controls	14,851 European ancestry cases, 15,569 European ancestry controls	1q41	1	221872104	DUSP10	LINC01655 - LINC02257	ENSG00000227925	ENSG00000238042		31387	8877	rs6691170-T	rs6691170	0	6691170	intergenic_variant	1	NR	1e-09	9		1.06	[1.03-1.09]	Illumina [up to 550000] (imputed)	N
2019-06-27	31089142	Law PJ	2019-05-14	Nat Commun	www.ncbi.nlm.nih.gov/pubmed/31089142	Association analyses identify 31 new risk loci for colorectal cancer susceptibility.	Colorectal cancer	31,197 European ancestry cases, 61,770 European ancestry controls	NA	1q41	1	221876478	NR	LINC01655 - LINC02257	ENSG00000227925	ENSG00000238042		35761	4503	rs6658977-T	rs6658977	0	6658977	intergenic_variant	1	NR	1e-12	12		1.08	[1.06-1.11]	Affymetrix, Illumina [> 10000000] (imputed)	N
2018-09-20	30019117	Liu J	2018-07-17	Hum Genet	www.ncbi.nlm.nih.gov/pubmed/30019117	The coexistence of copy number variations (CNVs) and single nucleotide polymorphisms (SNPs) at a locus can result in distorted calculations of the significance in associating SNPs to disease.	Adolescent idiopathic scoliosis	196 cases, 303 controls	NA	1q41	1	221884856	NR	LINC02257			ENSG00000238042			rs6604683-?	rs6604683	0	6604683	intron_variant	0	NR	6e-14	13.2218				Affymetrix [NR]	N
2016-02-13	25990418	Al-Tassan NA	2015-05-20	Sci Rep	www.ncbi.nlm.nih.gov/pubmed/25990418	A new GWAS and meta-analysis with 1000Genomes imputation identifies novel risk variants for colorectal cancer.	Colorectal cancer	7,577 European ancestry cases, 9,979 European ancestry controls	NA	1q41	1	221887680	DUSP10	LINC02257			ENSG00000238042			rs11118883-A	rs11118883	0	11118883	intron_variant	0	0.35	5e-06	5.30103		1.12	[NR]	Affymetrix, Illumina [~ 10000000] (imputed)	N
2020-03-23	31900758	Han X	2020-01-03	Eur J Epidemiol	www.ncbi.nlm.nih.gov/pubmed/31900758	Using Mendelian randomization to evaluate the causal relationship between serum C-reactive protein levels and age-related macular degeneration.	C-reactive protein levels	418,642 British ancestry individuals	NA	1q41	1	221888631	NR	LINC02257			ENSG00000238042			rs11577023-?	rs11577023	0	11577023	intron_variant	0	NR	5e-08	7.30103		0.0168366	[0.012-0.021] unit increase	NR [NR]	N
2016-10-14	26634245	Lutz SM	2015-12-03	BMC Genet	www.ncbi.nlm.nih.gov/pubmed/26634245	A genome-wide association study identifies risk loci for spirometric measures among smokers of European and African ancestry.	Post bronchodilator FEV1/FVC ratio in COPD	5,439 European ancestry current and former smoker cases, 821 African American current and former smoker cases	NA	1q41	1	221901166	Intergenic	LINC02257			ENSG00000238042			rs6657194-C	rs6657194	0	6657194	intron_variant	0	0.544	3e-06	5.52288		0.011	NR unit increase	Illumina [NR] (imputed)	N
2016-10-14	26634245	Lutz SM	2015-12-03	BMC Genet	www.ncbi.nlm.nih.gov/pubmed/26634245	A genome-wide association study identifies risk loci for spirometric measures among smokers of European and African ancestry.	Post bronchodilator FEV1/FVC ratio in COPD	5,439 European ancestry current and former smoker cases, 821 African American current and former smoker cases	NA	1q41	1	221901288	Intergenic	LINC02257			ENSG00000238042			rs6673137-A	rs6673137	0	6673137	intron_variant	0	0.541	4e-06	5.39794		0.011	NR unit increase	Illumina [NR] (imputed)	N
2016-10-14	26634245	Lutz SM	2015-12-03	BMC Genet	www.ncbi.nlm.nih.gov/pubmed/26634245	A genome-wide association study identifies risk loci for spirometric measures among smokers of European and African ancestry.	Post bronchodilator FEV1/FVC ratio in COPD	5,439 European ancestry current and former smoker cases, 821 African American current and former smoker cases	NA	1q41	1	221901875	Intergenic	LINC02257			ENSG00000238042			rs36040446-T	rs36040446	0	36040446	intron_variant	0	0.546	5e-06	5.30103		0.011	NR unit increase	Illumina [NR] (imputed)	N
2016-10-14	26634245	Lutz SM	2015-12-03	BMC Genet	www.ncbi.nlm.nih.gov/pubmed/26634245	A genome-wide association study identifies risk loci for spirometric measures among smokers of European and African ancestry.	Post bronchodilator FEV1/FVC ratio in COPD	5,439 European ancestry current and former smoker cases, 821 African American current and former smoker cases	NA	1q41	1	221902117	Intergenic	LINC02257			ENSG00000238042			rs11118885-T	rs11118885	0	11118885	intron_variant	0	0.501	5e-06	5.30103		0.011	NR unit decrease	Illumina [NR] (imputed)	N
2016-10-14	26634245	Lutz SM	2015-12-03	BMC Genet	www.ncbi.nlm.nih.gov/pubmed/26634245	A genome-wide association study identifies risk loci for spirometric measures among smokers of European and African ancestry.	Post bronchodilator FEV1/FVC ratio in COPD	5,439 European ancestry current and former smoker cases, 821 African American current and former smoker cases	NA	1q41	1	221902320	Intergenic	LINC02257			ENSG00000238042			rs11118886-C	rs11118886	0	11118886	intron_variant	0	0.546	5e-06	5.30103		0.011	NR unit increase	Illumina [NR] (imputed)	N
2016-10-14	26634245	Lutz SM	2015-12-03	BMC Genet	www.ncbi.nlm.nih.gov/pubmed/26634245	A genome-wide association study identifies risk loci for spirometric measures among smokers of European and African ancestry.	Post bronchodilator FEV1/FVC ratio in COPD	5,439 European ancestry current and former smoker cases, 821 African American current and former smoker cases	NA	1q41	1	221902355	Intergenic	LINC02257			ENSG00000238042			rs11118887-T	rs11118887	0	11118887	intron_variant	0	0.546	4e-06	5.39794		0.011	NR unit increase	Illumina [NR] (imputed)	N
2016-10-14	26634245	Lutz SM	2015-12-03	BMC Genet	www.ncbi.nlm.nih.gov/pubmed/26634245	A genome-wide association study identifies risk loci for spirometric measures among smokers of European and African ancestry.	Post bronchodilator FEV1/FVC ratio in COPD	5,439 European ancestry current and former smoker cases, 821 African American current and former smoker cases	NA	1q41	1	221902383	Intergenic	LINC02257			ENSG00000238042			rs11118888-C	rs11118888	0	11118888	intron_variant	0	0.454	4e-06	5.39794		0.011	NR unit decrease	Illumina [NR] (imputed)	N
2016-10-14	26634245	Lutz SM	2015-12-03	BMC Genet	www.ncbi.nlm.nih.gov/pubmed/26634245	A genome-wide association study identifies risk loci for spirometric measures among smokers of European and African ancestry.	Post bronchodilator FEV1/FVC ratio in COPD	5,439 European ancestry current and former smoker cases, 821 African American current and former smoker cases	NA	1q41	1	221902460	Intergenic	LINC02257			ENSG00000238042			rs11118889-A	rs11118889	0	11118889	intron_variant	0	0.454	4e-06	5.39794		0.011	NR unit decrease	Illumina [NR] (imputed)	N
2016-10-14	26634245	Lutz SM	2015-12-03	BMC Genet	www.ncbi.nlm.nih.gov/pubmed/26634245	A genome-wide association study identifies risk loci for spirometric measures among smokers of European and African ancestry.	Post bronchodilator FEV1/FVC ratio in COPD	5,439 European ancestry current and former smoker cases, 821 African American current and former smoker cases	NA	1q41	1	221903075	Intergenic	LINC02257			ENSG00000238042			rs6604685-T	rs6604685	0	6604685	intron_variant	0	0.454	4e-06	5.39794		0.011	NR unit decrease	Illumina [NR] (imputed)	N
2016-10-14	26634245	Lutz SM	2015-12-03	BMC Genet	www.ncbi.nlm.nih.gov/pubmed/26634245	A genome-wide association study identifies risk loci for spirometric measures among smokers of European and African ancestry.	Post bronchodilator FEV1/FVC ratio in COPD	5,439 European ancestry current and former smoker cases, 821 African American current and former smoker cases	NA	1q41	1	221903172	Intergenic	LINC02257			ENSG00000238042			rs2378491-A	rs2378491	0	2378491	intron_variant	0	0.546	4e-06	5.39794		0.011	NR unit increase	Illumina [NR] (imputed)	N
2016-10-14	26634245	Lutz SM	2015-12-03	BMC Genet	www.ncbi.nlm.nih.gov/pubmed/26634245	A genome-wide association study identifies risk loci for spirometric measures among smokers of European and African ancestry.	Post bronchodilator FEV1/FVC ratio in COPD	5,439 European ancestry current and former smoker cases, 821 African American current and former smoker cases	NA	1q41	1	221903405	Intergenic	LINC02257			ENSG00000238042			rs2378492-T	rs2378492	0	2378492	intron_variant	0	0.546	4e-06	5.39794		0.011	NR unit increase	Illumina [NR] (imputed)	N
2016-10-14	26634245	Lutz SM	2015-12-03	BMC Genet	www.ncbi.nlm.nih.gov/pubmed/26634245	A genome-wide association study identifies risk loci for spirometric measures among smokers of European and African ancestry.	Post bronchodilator FEV1/FVC ratio in COPD	5,439 European ancestry current and former smoker cases, 821 African American current and former smoker cases	NA	1q41	1	221903607	Intergenic	LINC02257			ENSG00000238042			rs7534469-A	rs7534469	0	7534469	intron_variant	0	0.546	3e-06	5.52288		0.011	NR unit increase	Illumina [NR] (imputed)	N
2016-10-14	26634245	Lutz SM	2015-12-03	BMC Genet	www.ncbi.nlm.nih.gov/pubmed/26634245	A genome-wide association study identifies risk loci for spirometric measures among smokers of European and African ancestry.	Post bronchodilator FEV1/FVC ratio in COPD	5,439 European ancestry current and former smoker cases, 821 African American current and former smoker cases	NA	1q41	1	221903741	Intergenic	LINC02257			ENSG00000238042			rs4460649-C	rs4460649	0	4460649	intron_variant	0	0.546	4e-06	5.39794		0.011	NR unit increase	Illumina [NR] (imputed)	N
2016-10-14	26634245	Lutz SM	2015-12-03	BMC Genet	www.ncbi.nlm.nih.gov/pubmed/26634245	A genome-wide association study identifies risk loci for spirometric measures among smokers of European and African ancestry.	Post bronchodilator FEV1/FVC ratio in COPD	5,439 European ancestry current and former smoker cases, 821 African American current and former smoker cases	NA	1q41	1	221905258	Intergenic	LINC02257			ENSG00000238042			rs4457591-T	rs4457591	0	4457591	intron_variant	0	0.498	9e-07	6.04576		0.012	NR unit decrease	Illumina [NR] (imputed)	N
2016-10-14	26634245	Lutz SM	2015-12-03	BMC Genet	www.ncbi.nlm.nih.gov/pubmed/26634245	A genome-wide association study identifies risk loci for spirometric measures among smokers of European and African ancestry.	Post bronchodilator FEV1/FVC ratio in COPD	5,439 European ancestry current and former smoker cases, 821 African American current and former smoker cases	NA	1q41	1	221905852	Intergenic	LINC02257			ENSG00000238042			rs3924223-A	rs3924223	0	3924223	intron_variant	0	0.543	1e-06	6		0.012	NR unit increase	Illumina [NR] (imputed)	N
2016-10-14	26634245	Lutz SM	2015-12-03	BMC Genet	www.ncbi.nlm.nih.gov/pubmed/26634245	A genome-wide association study identifies risk loci for spirometric measures among smokers of European and African ancestry.	Post bronchodilator FEV1/FVC ratio in COPD	5,439 European ancestry current and former smoker cases, 821 African American current and former smoker cases	NA	1q41	1	221910253	Intergenic	LINC02257			ENSG00000238042			rs11118892-C	rs11118892	0	11118892	intron_variant	0	0.443	5e-07	6.30103		0.012	NR unit decrease	Illumina [NR] (imputed)	N
2019-05-28	30510241	Huyghe JR	2018-12-03	Nat Genet	www.ncbi.nlm.nih.gov/pubmed/30510241	Discovery of common and rare genetic risk variants for colorectal cancer.	Colorectal cancer or advanced adenoma	55,105 European ancestry cases, 3,026 East Asian ancestry cases, 65,079 European ancestry controls, 2,268 East Asian ancestry controls	NA	1q41	1	221939292	DUSP10	LINC02257			ENSG00000238042			rs17011141-G	rs17011141	0	17011141	intron_variant	0	0.2087	6e-16	15.2218		1.09	[1.07-1.12]	Affymetrix, Illumina [16900397] (imputed)	N
2019-02-08	30595370	Kichaev G	2018-12-27	Am J Hum Genet	www.ncbi.nlm.nih.gov/pubmed/30595370	Leveraging Polygenic Functional Enrichment to Improve GWAS Power.	Waist-hip ratio	approximately 458,000 European ancestry individuals	NA	1q41	1	221953542		LINC02257			ENSG00000238042			rs2800847-?	rs2800847	0	2800847	intron_variant	0	NR	5e-09	8.30103				NR [~ 8900000] (imputed)	N
2020-04-17	31669095	Zhu Z	2019-10-24	J Allergy Clin Immunol	www.ncbi.nlm.nih.gov/pubmed/31669095	Shared Genetic and Experimental Links between Obesity-Related Traits and Asthma Subtypes in UK Biobank.	Waist-to-hip ratio adjusted for BMI	457,690 European ancestry individuals	NA	1q41	1	221953542	NR	LINC02257			ENSG00000238042			rs2800847-?	rs2800847	0	2800847	intron_variant	0	NR	6e-09	8.22185				Affymetrix [~ 8270000] (imputed)	N
2018-05-18	29471430	Tanikawa C	2018-02-17	Carcinogenesis	www.ncbi.nlm.nih.gov/pubmed/29471430	GWAS Identifies Two Novel Colorectal Cancer Loci at 16q24.1 and 20q13.12.	Colorectal cancer	6,692 Japanese ancestry cases, 27,178 Japanese ancestry controls	3,713 Japanese ancestry cases, 7,333 Japanese ancestry controls	1q41	1	221989031	NR	LINC02474 - LINC01705	ENSG00000228437	ENSG00000232679		4067	21794	rs6691195-A	rs6691195	0	6691195	regulatory_region_variant	1	NR	3e-10	9.52288		1.11607	[1.08-1.15]	Illumina [6774630] (imputed)	N
2018-08-21	29917119	Schmit SL	2018-06-16	J Natl Cancer Inst	www.ncbi.nlm.nih.gov/pubmed/29917119	Novel Common Genetic Susceptibility Loci for Colorectal Cancer.	Colorectal cancer	36,948 European ancestry cases, 30,864 European ancestry controls	12,952 European ancestry cases, 48,383 European ancestry controls, 8,580 East Asian ancestry cases, 13,050 East Asian ancestry controls, 1,611 Hispanic cases, 4,330 Hispanic controls, 1,894 African American cases, 4,703 African American controls	1q41	1	221991606	NR	LINC02474 - LINC01705	ENSG00000228437	ENSG00000232679		6642	19219	rs6687758-G	rs6687758	0	6687758	regulatory_region_variant	1	0.222	1e-08	8	(EA)	1.08696	[1.05-1.12]	Affymetrix, Illumina [12931465] (imputed)	N
2017-03-24	26965516	Zeng C	2016-03-08	Gastroenterology	www.ncbi.nlm.nih.gov/pubmed/26965516	Identification of Susceptibility Loci and Genes for Colorectal Cancer Risk.	Colorectal cancer	4,508 East Asian ancestry cases, 16,588 East Asian ancestry controls	11,044 East Asian ancestry cases, 18,036 East Asian ancestry controls	1q41	1	221991606	NR	LINC02474 - LINC01705	ENSG00000228437	ENSG00000232679		6642	19219	rs6687758-G	rs6687758	0	6687758	regulatory_region_variant	1	0.24	9e-09	8.04576		1.12	[1.08-1.17]	Affymetrix, Illumina [~ 4000000] (imputed)	N
2018-05-18	29471430	Tanikawa C	2018-02-17	Carcinogenesis	www.ncbi.nlm.nih.gov/pubmed/29471430	GWAS Identifies Two Novel Colorectal Cancer Loci at 16q24.1 and 20q13.12.	Colorectal cancer	6,692 Japanese ancestry cases, 27,178 Japanese ancestry controls	3,713 Japanese ancestry cases, 7,333 Japanese ancestry controls	1q41	1	221991606	DUSP10	LINC02474 - LINC01705	ENSG00000228437	ENSG00000232679		6642	19219	rs6687758-?	rs6687758	0	6687758	regulatory_region_variant	1	0.279	2e-08	7.69897		1.1274	[1.08-1.18]	Illumina [6774630] (imputed)	N
2014-11-29	24836286	Zhang B	2014-05-18	Nat Genet	www.ncbi.nlm.nih.gov/pubmed/24836286	Large-scale genetic study in East Asians identifies six new loci associated with colorectal cancer risk.	Colorectal cancer	2,098 East Asian ancestry cases, 6,172 East Asian ancestry controls	12,865 East Asian ancestry cases, 25,773 East Asian ancestry controls, up to 16,984 European ancestry cases, up to 18,262 European ancestry controls	1q41	1	221991606	DUSP10	LINC02474 - LINC01705	ENSG00000228437	ENSG00000232679		6642	19219	rs6687758-G	rs6687758	0	6687758	regulatory_region_variant	1	0.24	9e-09	8.04576	(East Asian)	1.12	[1.08-1.17]	Affymetrix, Illumina [2400000] (imputed)	N
2011-07-14	21685912	Hoglinger GU	2011-06-19	Nat Genet	www.ncbi.nlm.nih.gov/pubmed/21685912	Identification of common variants influencing risk of the tauopathy progressive supranuclear palsy.	Progressive supranuclear palsy	1,069 European ancestry cases, 2,958 European ancestry controls, 45 cases, 329 controls	1,051 European ancestry cases, 3,560 European ancestry controls	1q41	1	221991606	intergenic	LINC02474 - LINC01705	ENSG00000228437	ENSG00000232679		6642	19219	rs6687758-?	rs6687758	0	6687758	regulatory_region_variant	1	0.81	6e-08	7.22185		1.27	[1.16-1.39]	Illumina [531451]	N
2010-12-09	20972440	Houlston RS	2010-10-24	Nat Genet	www.ncbi.nlm.nih.gov/pubmed/20972440	Meta-analysis of three genome-wide association studies identifies susceptibility loci for colorectal cancer at 1q41, 3q26.2, 12q13.13 and 20q13.33.	Colorectal cancer	3,334 European ancestry cases, 4,628 European ancestry controls	14,851 European ancestry cases, 15,569 European ancestry controls	1q41	1	221991606	DUSP10	LINC02474 - LINC01705	ENSG00000228437	ENSG00000232679		6642	19219	rs6687758-G	rs6687758	0	6687758	regulatory_region_variant	1	NR	2e-09	8.69897		1.09	[1.06-1.12]	Illumina [up to 550000] (imputed)	N
2017-05-11	27182965	Pickrell JK	2016-05-16	Nat Genet	www.ncbi.nlm.nih.gov/pubmed/27182965	Detection and interpretation of shared genetic influences on 42 human traits.	Tonsillectomy	60,098 European ancestry cases, 113,323 European ancestry controls	NA	1q41	1	221992567	DUSP10, HHIPL2	LINC02474 - LINC01705	ENSG00000228437	ENSG00000232679		7603	18258	rs12126292-?	rs12126292	0	12126292	TF_binding_site_variant	1	NR	7e-11	10.1549		1.08696	[1.06-1.11]	Illumina [13757430] (imputed)	N
2017-12-01	28928442	Tian C	2017-09-19	Nat Commun	www.ncbi.nlm.nih.gov/pubmed/28928442	Genome-wide association and HLA region fine-mapping studies identify susceptibility loci for multiple common infections.	Tonsillectomy	60,098 European ancestry cases, 113,323 European ancestry controls	NA	1q41	1	221992567	DUSP10, HHIPL2	LINC02474 - LINC01705	ENSG00000228437	ENSG00000232679		7603	18258	rs12126292-G	rs12126292	0	12126292	TF_binding_site_variant	1	0.12	7e-11	10.1549		1.09	[1.07-1.1]	Illumina [at least 560000] (imputed)	N
2018-10-17	30089514	Chen JA	2018-08-08	Mol Neurodegener	www.ncbi.nlm.nih.gov/pubmed/30089514	Joint genome-wide association study of progressive supranuclear palsy identifies novel susceptibility loci and genetic correlation to neurodegenerative diseases.	Progressive supranuclear palsy	1,646 European ancestry cases, 10,662 European ancestry controls	NA	1q41	1	221995092	DUSP10	LINC02474 - LINC01705	ENSG00000228437	ENSG00000232679		10128	15733	rs12125383-?	rs12125383	0	12125383	regulatory_region_variant	1		5e-08	7.30103				Illumina [6419662] (imputed)	N
2018-10-17	30089514	Chen JA	2018-08-08	Mol Neurodegener	www.ncbi.nlm.nih.gov/pubmed/30089514	Joint genome-wide association study of progressive supranuclear palsy identifies novel susceptibility loci and genetic correlation to neurodegenerative diseases.	Progressive supranuclear palsy	1,646 European ancestry cases, 10,662 European ancestry controls	NA	1q41	1	221995092	DUSP10	LINC02474 - LINC01705	ENSG00000228437	ENSG00000232679		10128	15733	rs12125383-?	rs12125383	0	12125383	regulatory_region_variant	1	NR	5e-08	7.30103		1.28		Illumina [6419662] (imputed)	N
2019-10-21	31598132	Donati G	2019-06-30	Mind Brain Educ	www.ncbi.nlm.nih.gov/pubmed/31598132	Genome-Wide Association Study of Latent Cognitive Measures in Adolescence: Genetic Overlap With Intelligence and Education.	Working memory	4,611 European ancestry adolescents	NA	2p23.3	2	25677764	DTNB	DTNB - AC010150.1	ENSG00000138101	ENSG00000201160		4117	19312	rs181853190-?	rs181853190	0	181853190	intergenic_variant	1	NR	7e-06	5.1549		0.471	[0.26-0.69] unit increase	Illumina [6319684] (imputed)	N
2019-05-21	30595370	Kichaev G	2018-12-27	Am J Hum Genet	www.ncbi.nlm.nih.gov/pubmed/30595370	Leveraging Polygenic Functional Enrichment to Improve GWAS Power.	Height	approximately 458,000 European ancestry individuals	NA	2p23.3	2	25678644		DTNB - AC010150.1	ENSG00000138101	ENSG00000201160		4997	18432	rs10203731-?	rs10203731	0	10203731	intergenic_variant	1	NR	2e-23	22.699				NR [~ 8900000] (imputed)	N
2015-04-01	25130324	Cai DC	2014-08-29	Genes Brain Behav	www.ncbi.nlm.nih.gov/pubmed/25130324	A genome-wide search for quantitative trait loci affecting the cortical surface area and thickness of Heschl's gyrus.	Heschl's gyrus morphology	1,778 European ancestry individuals, 1,276 individuals	NA	2p23.3	2	25688435	DTNB	DTNB - AC010150.1	ENSG00000138101	ENSG00000201160		14788	8641	rs11892454-A	rs11892454	0	11892454	TF_binding_site_variant	1	0.75	9e-06	5.04576	(Left HG area)	13.16	unit decrease	Affymetrix, Illumina [4103035] (imputed)	N
2020-02-06	31289819	Fitzgerald KC	2019-09-01	Brain	www.ncbi.nlm.nih.gov/pubmed/31289819	Early complement genes are associated with visual system degeneration in multiple sclerosis.	Decreased low contrast letter acuity in multiple sclerosis	582 European and unknown ancestry individuals	253 European and unknown ancestry individuals	2p23.3	2	25693109	DTNB, ASXL2	DTNB - AC010150.1	ENSG00000138101	ENSG00000201160		19462	3967	rs12713638-G	rs12713638	0	12713638	regulatory_region_variant	1	0.37	3e-06	5.52288		0.63	[0.54-0.73]	Illumina [5258576] (imputed)	N
2017-05-17	28084903	Hallberg P	2017-01-13	Pharmacogenomics	www.ncbi.nlm.nih.gov/pubmed/28084903	Genetic variants associated with angiotensin-converting enzyme inhibitor-induced cough: a genome-wide association study in a Swedish population.	Cough in response to angiotensin-converting enzyme inhibitor drugs	123 European ancestry cases, 1,345 European and unknown ancestry controls, 1 Middle Eastern ancestry case	NR	2p23.3	2	25699730	Intergenic	AC010150.1 - ASXL2	ENSG00000201160	ENSG00000143970		2542	34023	rs186568962-?	rs186568962	0	186568962	regulatory_region_variant	1	NR	2e-06	5.69897		18.19	[5.52-59.9]	Illumina [8600000] (imputed)	N
2017-08-30	27863252	Astle WJ	2016-11-17	Cell	www.ncbi.nlm.nih.gov/pubmed/27863252	The Allelic Landscape of Human Blood Cell Trait Variation and Links to Common Complex Disease.	Mean corpuscular hemoglobin concentration	172,851 European ancestry individuals	NA	2p23.3	2	25723601	AC010150.2	AC010150.1 - ASXL2	ENSG00000201160	ENSG00000143970		26413	10152	rs6714642-G	rs6714642	0	6714642	intergenic_variant	1	0.4517	1e-11	11		0.0235453	[0.017-0.03] unit decrease	Affymetrix [~ 2500000] (imputed)	N
2020-02-05	31666681	Zhao B	2019-10-30	Mol Psychiatry	www.ncbi.nlm.nih.gov/pubmed/31666681	Large-scale GWAS reveals genetic architecture of brain white matter microstructure and genetic overlap with cognitive and mental health traits (nΓÇë=ΓÇë17,706).	White matter microstructure (axial diusivities)	17,706 European ancestry individuals	NA	2p23.3	2	25727290	NR	AC010150.1 - ASXL2	ENSG00000201160	ENSG00000143970		30102	6463	rs35190411-?	rs35190411	0	35190411	intergenic_variant	1		1e-08	8	(Retrolenticular part of internal capsule)			NR [8955960] (imputed)	N
2019-02-08	30595370	Kichaev G	2018-12-27	Am J Hum Genet	www.ncbi.nlm.nih.gov/pubmed/30595370	Leveraging Polygenic Functional Enrichment to Improve GWAS Power.	Mean corpuscular hemoglobin	approximately 443,000 European ancestry individuals	NA	2p23.3	2	25767112		ASXL2			ENSG00000143970			rs11897652-?	rs11897652	0	11897652	intron_variant	0	NR	5e-08	7.30103				NR [~ 8900000] (imputed)	N
2019-02-08	30595370	Kichaev G	2018-12-27	Am J Hum Genet	www.ncbi.nlm.nih.gov/pubmed/30595370	Leveraging Polygenic Functional Enrichment to Improve GWAS Power.	Hair color	approximately 452,000 European ancestry individuals	NA	2p23.3	2	25776342		ASXL2			ENSG00000143970			rs28562485-?	rs28562485	0	28562485	intron_variant	0	NR	6e-10	9.22185				NR [~ 8900000] (imputed)	N
2019-02-08	30595370	Kichaev G	2018-12-27	Am J Hum Genet	www.ncbi.nlm.nih.gov/pubmed/30595370	Leveraging Polygenic Functional Enrichment to Improve GWAS Power.	Red cell distribution width	approximately 445,000 European ancestry individuals	NA	2p23.3	2	25776342		ASXL2			ENSG00000143970			rs28562485-?	rs28562485	0	28562485	intron_variant	0	NR	2e-08	7.69897				NR [~ 8900000] (imputed)	N
2017-08-04	27989323	Ahola-Olli AV	2016-12-13	Am J Hum Genet	www.ncbi.nlm.nih.gov/pubmed/27989323	Genome-wide Association Study Identifies 27 Loci Influencing Concentrations of Circulating Cytokines and Growth Factors.	CTACK levels	3,631 Finnish ancestry individuals	NA	2p23.3	2	25818009	NR	ASXL2			ENSG00000143970			rs115348265-T	rs115348265	0	115348265	intron_variant	0	NR	2e-06	5.69897		0.3199	[0.19-0.45] SD units decrease	NR [10700000] (imputed)	N
2019-03-28	30643251	Liu M	2019-01-14	Nat Genet	www.ncbi.nlm.nih.gov/pubmed/30643251	Association studies of up to 1.2 million individuals yield new insights into the genetic etiology of tobacco and alcohol use.	Alcohol consumption (drinks per week) (MTAG)	up to 1,039,210 European ancestry individuals	NA	2p23.3	2	25842723	NR	ASXL2			ENSG00000143970			rs13392329-T	rs13392329	0	13392329	intron_variant	0	0.327	6e-07	6.22185		0.00706146	[0.0043-0.0098] unit decrease	NR [~ 9732723] (imputed)	N
2018-10-18	30048462	Kim SK	2018-07-26	PLoS One	www.ncbi.nlm.nih.gov/pubmed/30048462	Identification of 613 new loci associated with heel bone mineral density and a polygenic risk score for bone mineral density, osteoporosis and fracture.	Heel bone mineral density	394,929 European ancestry individuals	NA	2p23.3	2	25878690		ASXL2 - NDUFB4P4	ENSG00000143970	ENSG00000217718		203	8274	rs563406543-?	rs563406543	0	563406543	TF_binding_site_variant	1	NR	1e-09	9		0.0699528	[0.047-0.093] unit increase	Affymetrix [20259828] (imputed)	N
2019-02-08	30595370	Kichaev G	2018-12-27	Am J Hum Genet	www.ncbi.nlm.nih.gov/pubmed/30595370	Leveraging Polygenic Functional Enrichment to Improve GWAS Power.	Heel bone mineral density	approximately 446,000 European ancestry individuals	NA	2p23.3	2	25878690		ASXL2 - NDUFB4P4	ENSG00000143970	ENSG00000217718		203	8274	rs563406543-?	rs563406543	0	563406543	TF_binding_site_variant	1	NR	1e-11	11				NR [~ 8900000] (imputed)	N
2019-01-28	30598549	Morris JA	2018-12-31	Nat Genet	www.ncbi.nlm.nih.gov/pubmed/30598549	An atlas of genetic influences on osteoporosis in humans and mice.	Heel bone mineral density	426,824 British ancestry individuals	NA	2p23.3	2	25878690	ASXL2	ASXL2 - NDUFB4P4	ENSG00000143970	ENSG00000217718		203	8274	rs563406543-C	rs563406543	0	563406543	TF_binding_site_variant	1	0.992465	6e-13	12.2218		0.0742598	[0.054-0.094] unit increase	NR [13737936] (imputed)	N
2019-02-06	30595370	Kichaev G	2018-12-27	Am J Hum Genet	www.ncbi.nlm.nih.gov/pubmed/30595370	Leveraging Polygenic Functional Enrichment to Improve GWAS Power.	Balding type 1	approximately 208,000 European ancestry individuals	NA	2p23.3	2	25881395		ASXL2 - NDUFB4P4	ENSG00000143970	ENSG00000217718		2908	5569	rs10193672-?	rs10193672	0	10193672	intergenic_variant	1	NR	6e-08	7.22185				NR [~ 8900000] (imputed)	N
2020-01-28	31676860	Zhao B	2019-11-01	Nat Genet	www.ncbi.nlm.nih.gov/pubmed/31676860	Genome-wide association analysis of 19,629 individuals identifies variants influencing regional brain volumes and refines their genetic co-architecture with cognitive and mental health traits.	Brain region volumes	19,629 British ancestry individuals	NA	2p23.3	2	25886533	NR	ASXL2 - NDUFB4P4	ENSG00000143970	ENSG00000217718		8046	431	rs2176182-?	rs2176182	0	2176182	regulatory_region_variant	1	NR	3e-09	8.52288	(left lingual)			NR [9227495] (imputed)	N
2017-11-30	29059683	Michailidou K	2017-10-23	Nature	www.ncbi.nlm.nih.gov/pubmed/29059683	Association analysis identifies 65 new breast cancer risk loci.	Breast cancer	76,192 European ancestry cases, 63,082 European ancestry controls	46,785 European ancestry cases, 42,892 European ancestry controls, 14,068 East Asian ancestry cases, 13,104 East Asian ancestry controls	2p23.3	2	25886882	NR	ASXL2 - NDUFB4P4	ENSG00000143970	ENSG00000217718		8395	82	rs144079028-T	rs144079028	1	70950129	intergenic_variant	1	0.7152	9e-06	5.04576	(EA)	0.0312	[0.017-0.045] unit increase	Illumina [~ 11800000] (imputed)	N
2016-03-24	26007630	Swaminathan B	2015-05-26	Nat Commun	www.ncbi.nlm.nih.gov/pubmed/26007630	Variants in ELL2 influencing immunoglobulin levels associate with multiple myeloma.	Multiple myeloma and monoclonal gammopathy	2,194 European ancestry multiple myeloma cases, 251 European ancestry monoclonal gammopathy cases, 294,390 European ancestry controls	586 European ancestry multiple myeloma cases, 2,111 European ancestry controls	2p23.3	2	25889649	DTNB, ASXL2	NDUFB4P4 - KIF3C	ENSG00000217718	ENSG00000084731		2443	36949	rs12986445-A	rs12986445	0	12986445	intergenic_variant	1	0.74	5e-06	5.30103		0.17	[NR] unit increase	Illumina [12100000] (imputed)	N
2016-03-24	26007630	Swaminathan B	2015-05-26	Nat Commun	www.ncbi.nlm.nih.gov/pubmed/26007630	Variants in ELL2 influencing immunoglobulin levels associate with multiple myeloma.	Multiple myeloma	2,194 European ancestry cases, 222,555 European ancestry controls	586 European ancestry cases, 2,111 European ancestry controls	2p23.3	2	25889649	DTNB, ASXL2	NDUFB4P4 - KIF3C	ENSG00000217718	ENSG00000084731		2443	36949	rs12986445-A	rs12986445	0	12986445	intergenic_variant	1	0.74	3e-06	5.52288		0.18	[NR] unit increase	Illumina [12100000] (imputed)	N
2019-01-28	30598549	Morris JA	2018-12-31	Nat Genet	www.ncbi.nlm.nih.gov/pubmed/30598549	An atlas of genetic influences on osteoporosis in humans and mice.	Heel bone mineral density	426,824 British ancestry individuals	NA	2p23.3	2	25897984	ASXL2	NDUFB4P4 - KIF3C	ENSG00000217718	ENSG00000084731		10778	28614	rs116504838-G	rs116504838	0	116504838	regulatory_region_variant	1	0.974816	6e-10	9.22185		0.036191	[0.025-0.048] unit decrease	NR [13737936] (imputed)	N
2018-10-18	30048462	Kim SK	2018-07-26	PLoS One	www.ncbi.nlm.nih.gov/pubmed/30048462	Identification of 613 new loci associated with heel bone mineral density and a polygenic risk score for bone mineral density, osteoporosis and fracture.	Heel bone mineral density	394,929 European ancestry individuals	NA	2p23.3	2	25911628		NDUFB4P4 - KIF3C	ENSG00000217718	ENSG00000084731		24422	14970	rs537241153-?	rs537241153	0	537241153	intergenic_variant	1	NR	3e-10	9.52288		0.039951	[0.027-0.053] unit decrease	Affymetrix [20259828] (imputed)	N
2017-05-17	28084903	Hallberg P	2017-01-13	Pharmacogenomics	www.ncbi.nlm.nih.gov/pubmed/28084903	Genetic variants associated with angiotensin-converting enzyme inhibitor-induced cough: a genome-wide association study in a Swedish population.	Cough in response to angiotensin-converting enzyme inhibitor drugs	123 European ancestry cases, 1,345 European and unknown ancestry controls, 1 Middle Eastern ancestry case	NR	2p23.3	2	25914035	Intergenic	NDUFB4P4 - KIF3C	ENSG00000217718	ENSG00000084731		26829	12563	rs189601688-?	rs189601688	0	189601688	regulatory_region_variant	1	NR	1e-08	8		11.96	[4.43-32.26]	Illumina [8600000] (imputed)	N
2019-02-08	30595370	Kichaev G	2018-12-27	Am J Hum Genet	www.ncbi.nlm.nih.gov/pubmed/30595370	Leveraging Polygenic Functional Enrichment to Improve GWAS Power.	Red blood cell count	approximately 445,000 European ancestry individuals	NA	2p23.3	2	25936094		KIF3C			ENSG00000084731			rs3856395-?	rs3856395	0	3856395	intron_variant	0	NR	4e-10	9.39794				NR [~ 8900000] (imputed)	N
2018-08-13	29892015	Roselli C	2018-06-11	Nat Genet	www.ncbi.nlm.nih.gov/pubmed/29892015	Multi-ethnic genome-wide association study for atrial fibrillation.	Atrial fibrillation	55,114 European ancestry cases, 482,295 European ancestry controls, 8,180 Japanese ancestry cases, 28,612 Japanese ancestry controls, 1,307 African American ancestry cases, 7,660 African American ancestry controls, 845 Hispanic cases, 4,177 Hispanic controls	NA	2p23.3	2	25937071	KIF3C	KIF3C			ENSG00000084731			rs6546620-C	rs6546620	0	6546620	intron_variant	0	0.75	3e-14	13.5229		1.07	[1.05-1.09]	Affymetrix, Illumina [up to 12149979] (imputed)	N
2019-05-21	30595370	Kichaev G	2018-12-27	Am J Hum Genet	www.ncbi.nlm.nih.gov/pubmed/30595370	Leveraging Polygenic Functional Enrichment to Improve GWAS Power.	Height	approximately 458,000 European ancestry individuals	NA	2p23.3	2	25940814		KIF3C			ENSG00000084731			rs114156042-?	rs114156042	0	114156042	intron_variant	0	NR	9e-10	9.04576				NR [~ 8900000] (imputed)	N
2018-10-17	30061737	Nielsen JB	2018-07-30	Nat Genet	www.ncbi.nlm.nih.gov/pubmed/30061737	Biobank-driven genomic discovery yields new insight into atrial fibrillation biology.	Atrial fibrillation	60,620 European ancestry cases, 970,216 European ancestry controls	NA	2p23.3	2	25942659	KIF3C	KIF3C			ENSG00000084731			rs7578393-T	rs7578393	0	7578393	intron_variant	0	0.796	2e-12	11.699		1.06	[1.05-1.08]	Illumina [34740186] (imputed)	N
2018-08-13	29892015	Roselli C	2018-06-11	Nat Genet	www.ncbi.nlm.nih.gov/pubmed/29892015	Multi-ethnic genome-wide association study for atrial fibrillation.	Atrial fibrillation	55,114 European ancestry cases, 482,295 European ancestry controls, 8,180 Japanese ancestry cases, 28,612 Japanese ancestry controls, 1,307 African American ancestry cases, 7,660 African American ancestry controls, 845 Hispanic cases, 4,177 Hispanic controls	NA	2p23.3	2	25942659	KIF3C	KIF3C			ENSG00000084731			rs7578393-T	rs7578393	0	7578393	intron_variant	0	0.8	6e-12	11.2218	(EA)	1.07	[1.05-1.09]	Affymetrix, Illumina [up to 12149979] (imputed)	N
2018-11-12	30038396	Lee JJ	2018-07-23	Nat Genet	www.ncbi.nlm.nih.gov/pubmed/30038396	Gene discovery and polygenic prediction from a genome-wide association study of educational attainment in 1.1 million individuals.	Highest math class taken	430,445 European ancestry individuals	NA	2p15	2	62646060	Intergenic	AC092155.1			ENSG00000226622			rs10197780-T	rs10197780	0	10197780	intron_variant	0	0.2488	2e-08	7.69897		0.0147	[0.0096-0.0198] unit decrease	Affymetrix, Illumina [10000000] (imputed)	N
2018-11-12	30038396	Lee JJ	2018-07-23	Nat Genet	www.ncbi.nlm.nih.gov/pubmed/30038396	Gene discovery and polygenic prediction from a genome-wide association study of educational attainment in 1.1 million individuals.	Self-reported math ability (MTAG)	670,471 European ancestry individuals	NA	2p15	2	62659875	Intergenic	AC092155.1			ENSG00000226622			rs10177638-T	rs10177638	0	10177638	intron_variant	0	0.6367	2e-12	11.699	(MTAG)	0.0131	[0.0094-0.0168] unit increase	Affymetrix, Illumina [7100000] (imputed)	N
2018-11-12	30038396	Lee JJ	2018-07-23	Nat Genet	www.ncbi.nlm.nih.gov/pubmed/30038396	Gene discovery and polygenic prediction from a genome-wide association study of educational attainment in 1.1 million individuals.	Self-reported math ability	564,698 European ancestry individuals	NA	2p15	2	62659875	Intergenic	AC092155.1			ENSG00000226622			rs10177638-C	rs10177638	0	10177638	intron_variant	0	0.3633	1e-10	10		0.0131	[0.0092-0.017] unit decrease	Affymetrix, Illumina [10000000] (imputed)	N
2019-03-18	30643256	Baselmans BML	2019-01-14	Nat Genet	www.ncbi.nlm.nih.gov/pubmed/30643256	Multivariate genome-wide analyses of the well-being spectrum.	Neuroticism	523,783 European ancestry individuals	59,206 European ancestry individuals	2p15	2	62676052	NR	EHBP1			ENSG00000115504			rs10168771-A	rs10168771	0	10168771	intron_variant	0	0.658624	2e-08	7.69897		0.00865603	[0.0056-0.0117] unit decrease	NR [NR]	N
2019-03-18	30643256	Baselmans BML	2019-01-14	Nat Genet	www.ncbi.nlm.nih.gov/pubmed/30643256	Multivariate genome-wide analyses of the well-being spectrum.	Depressive symptoms	1,067,913 European ancestry individuals	228,033 European ancestry individuals	2p15	2	62676052	NR	EHBP1			ENSG00000115504			rs10168771-A	rs10168771	0	10168771	intron_variant	0	0.658624	2e-08	7.69897		0.00552627	[0.0036-0.0075] unit decrease	NR [NR]	N
2019-03-18	30643256	Baselmans BML	2019-01-14	Nat Genet	www.ncbi.nlm.nih.gov/pubmed/30643256	Multivariate genome-wide analyses of the well-being spectrum.	Well-being spectrum (multivariate analysis)	2,083,151 European ancestry individuals	287,239 European ancestry individuals	2p15	2	62676052	NR	EHBP1			ENSG00000115504			rs10168771-A	rs10168771	0	10168771	intron_variant	0	0.658624	2e-08	7.69897		0.00545208	[0.0036-0.0074] unit decrease	NR [NR]	N
2019-03-18	30643256	Baselmans BML	2019-01-14	Nat Genet	www.ncbi.nlm.nih.gov/pubmed/30643256	Multivariate genome-wide analyses of the well-being spectrum.	Positive affect	410,603 European ancestry individuals	NA	2p15	2	62676052	NR	EHBP1			ENSG00000115504			rs10168771-A	rs10168771	0	10168771	intron_variant	0	0.658624	3e-08	7.52288		0.00665821	[0.0043-0.009] unit decrease	NR [NR]	N
2019-08-29	31046077	Zhong VW	2019-05-02	Hum Mol Genet	www.ncbi.nlm.nih.gov/pubmed/31046077	A genome-wide association study of bitter and sweet beverage consumption.	Coffee consumption	335,909 European ancestry individuals	39,924 European ancestry individuals	2p15	2	62703068	EHBP1	EHBP1			ENSG00000115504			rs115109216-C	rs115109216	0	115109216	intron_variant	0	0.9444	2e-06	5.69897		0.0155	[0.0092-0.0218] unit increase	Affymetrix [~ 7740000] (imputed)	N
2019-07-05	30698716	de Vries PS	2019-01-29	Am J Epidemiol	www.ncbi.nlm.nih.gov/pubmed/30698716	Multi-Ancestry Genome-Wide Association Study of Lipid Levels Incorporating Gene-Alcohol Interactions.	LDL cholesterol levels x alcohol consumption (regular vs non-regular drinkers) interaction (2df)	44,831 European ancestry regular drinkers, 3,976 African American regular drinkers, 1,288 Asian ancestry regular drinkers, 827 Hispanic regular drinkers, 11,674 European ancestry non-regular drinkers, 5,894 African American non-regular drinkers, 1,203 Asian ancestry non-regular drinkers, 1,701 Hispanic non-regular drinkers	71,281 European ancestry regular drinkers, 711 African American or Afro-Caribbean regular drinkers, 35,088 Asian ancestry regular drinkers, 3,742 Hispanic regular drinkers, 36,267 European ancestry non-regular drinkers, 1,317 African American or Afro-Caribbean non-regular drinkers, 6,152 Asian ancestry non-regular drinkers, 2,880 Hispanic non-regular drinkers	2p15	2	62712262	EHBP1	EHBP1			ENSG00000115504			rs360804-A	rs360804	0	360804	intron_variant	0	NR	2e-12	11.699	(EA)			Affymetrix, Illumina [NR] (imputed)	N
2019-07-05	30698716	de Vries PS	2019-01-29	Am J Epidemiol	www.ncbi.nlm.nih.gov/pubmed/30698716	Multi-Ancestry Genome-Wide Association Study of Lipid Levels Incorporating Gene-Alcohol Interactions.	LDL cholesterol levels x alcohol consumption (drinkers vs non-drinkers) interaction (2df)	56,505 European ancestry current drinkers, 9,870 African American current drinkers, 2,491 Asian ancestry current drinkers, 2,528 Hispanic current drinkers, 33,388 European ancestry non-drinkers, 11,119 African American non-drinkers, 9,959 Asian ancestry non-drinkers, 1,466 Hispanic non-drinkers	107,548 European ancestry current drinkers, 2,028 African American or Afro-Caribbean current drinkers, 41,240 Asian ancestry current drinkers, 6,622 Hispanic individuals, 1,984 Brazilian ancestry individuals, 29,438 European ancestry non-drinkers, 2,447 African American or Afro-Caribbean non-drinkers, 67,191 Asian ancestry non-drinkers, 7,092 Hispanic non-drinkers, 1,668 Brazilian ancestry non-dr…	2p15	2	62712262	EHBP1	EHBP1			ENSG00000115504			rs360804-A	rs360804	0	360804	intron_variant	0	NR	1e-18	18				Affymetrix, Illumina [NR] (imputed)	N
2019-07-05	30698716	de Vries PS	2019-01-29	Am J Epidemiol	www.ncbi.nlm.nih.gov/pubmed/30698716	Multi-Ancestry Genome-Wide Association Study of Lipid Levels Incorporating Gene-Alcohol Interactions.	LDL cholesterol levels x alcohol consumption (drinkers vs non-drinkers) interaction (2df)	56,505 European ancestry current drinkers, 9,870 African American current drinkers, 2,491 Asian ancestry current drinkers, 2,528 Hispanic current drinkers, 33,388 European ancestry non-drinkers, 11,119 African American non-drinkers, 9,959 Asian ancestry non-drinkers, 1,466 Hispanic non-drinkers	107,548 European ancestry current drinkers, 2,028 African American or Afro-Caribbean current drinkers, 41,240 Asian ancestry current drinkers, 6,622 Hispanic individuals, 1,984 Brazilian ancestry individuals, 29,438 European ancestry non-drinkers, 2,447 African American or Afro-Caribbean non-drinkers, 67,191 Asian ancestry non-drinkers, 7,092 Hispanic non-drinkers, 1,668 Brazilian ancestry non-dr…	2p15	2	62712262	EHBP1	EHBP1			ENSG00000115504			rs360804-A	rs360804	0	360804	intron_variant	0	NR	1e-12	12	(EA)			Affymetrix, Illumina [NR] (imputed)	N
2019-07-05	30698716	de Vries PS	2019-01-29	Am J Epidemiol	www.ncbi.nlm.nih.gov/pubmed/30698716	Multi-Ancestry Genome-Wide Association Study of Lipid Levels Incorporating Gene-Alcohol Interactions.	LDL cholesterol levels	89,893 European ancestry individuals, 20,989 African American individuals, 12,450 Asian ancestry individuals, 3,994 HIspanic individuals	136,986 European ancestry individuals, 4,475 African American or Afro-Caribbean individuals, 108,431 Asian ancestry individuals, 13,714 Hispanic individuals, 3,652 Brazilian ancestry individuals	2p15	2	62712262	EHBP1	EHBP1			ENSG00000115504			rs360804-A	rs360804	0	360804	intron_variant	0	NR	2e-07	6.69897		0.944	NR unit decrease	Affymetrix, Illumina [NR] (imputed)	N
2019-07-05	30698716	de Vries PS	2019-01-29	Am J Epidemiol	www.ncbi.nlm.nih.gov/pubmed/30698716	Multi-Ancestry Genome-Wide Association Study of Lipid Levels Incorporating Gene-Alcohol Interactions.	LDL cholesterol levels x alcohol consumption (regular vs non-regular drinkers) interaction (2df)	44,831 European ancestry regular drinkers, 3,976 African American regular drinkers, 1,288 Asian ancestry regular drinkers, 827 Hispanic regular drinkers, 11,674 European ancestry non-regular drinkers, 5,894 African American non-regular drinkers, 1,203 Asian ancestry non-regular drinkers, 1,701 Hispanic non-regular drinkers	71,281 European ancestry regular drinkers, 711 African American or Afro-Caribbean regular drinkers, 35,088 Asian ancestry regular drinkers, 3,742 Hispanic regular drinkers, 36,267 European ancestry non-regular drinkers, 1,317 African American or Afro-Caribbean non-regular drinkers, 6,152 Asian ancestry non-regular drinkers, 2,880 Hispanic non-regular drinkers	2p15	2	62712262	EHBP1	EHBP1			ENSG00000115504			rs360804-A	rs360804	0	360804	intron_variant	0	NR	6e-19	18.2218				Affymetrix, Illumina [NR] (imputed)	N
2019-07-05	30698716	de Vries PS	2019-01-29	Am J Epidemiol	www.ncbi.nlm.nih.gov/pubmed/30698716	Multi-Ancestry Genome-Wide Association Study of Lipid Levels Incorporating Gene-Alcohol Interactions.	LDL cholesterol levels in current drinkers	56,505 European ancestry individuals, 9,870 African American individuals, 2,491 Asian ancestry individuals, 2,528 Hispanic individuals	107,548 European ancestry individuals, 2,028 African American or Afro-Caribbean individuals, 41,240 Asian ancestry individuals, 6,622 Hispanic individuals, 1,984 Brazilian ancestry individuals	2p15	2	62712262	EHBP1	EHBP1			ENSG00000115504			rs360804-A	rs360804	0	360804	intron_variant	0	NR	3e-06	5.52288	(EA)	0.866	NR unit decrease	Affymetrix, Illumina [NR] (imputed)	N
2019-07-05	30698716	de Vries PS	2019-01-29	Am J Epidemiol	www.ncbi.nlm.nih.gov/pubmed/30698716	Multi-Ancestry Genome-Wide Association Study of Lipid Levels Incorporating Gene-Alcohol Interactions.	LDL cholesterol levels in current drinkers	56,505 European ancestry individuals, 9,870 African American individuals, 2,491 Asian ancestry individuals, 2,528 Hispanic individuals	107,548 European ancestry individuals, 2,028 African American or Afro-Caribbean individuals, 41,240 Asian ancestry individuals, 6,622 Hispanic individuals, 1,984 Brazilian ancestry individuals	2p15	2	62712262	EHBP1	EHBP1			ENSG00000115504			rs360804-A	rs360804	0	360804	intron_variant	0	NR	6e-13	12.2218		1.06	NR unit decrease	Affymetrix, Illumina [NR] (imputed)	N
2018-01-29	29212778	van der Harst P	2017-12-06	Circ Res	www.ncbi.nlm.nih.gov/pubmed/29212778	Identification of 64 Novel Genetic Loci Provides an Expanded View on the Genetic Architecture of Coronary Artery Disease.	Coronary artery disease	34,541 cases, 261,984 controls	88,192 cases, 162,544 controls	2p15	2	62723300	EHBP1	EHBP1			ENSG00000115504			rs360798-A	rs360798	0	360798	intron_variant	0	0.815	4e-06	5.39794		0.038	[0.022-0.054] unit increase	Affymetrix [7947838] (imputed)	N
2018-11-26	30275531	Klarin D	2018-10-01	Nat Genet	www.ncbi.nlm.nih.gov/pubmed/30275531	Genetics of blood lipids among ~300,000 multi-ethnic participants of the Million Veteran Program.	LDL cholesterol	215,551 European ancestry individuals, 57,332 African American individuals, 24,743 Hispanic individuals	Up to 319,677 individuals	2p15	2	62728252	EHBP1	EHBP1			ENSG00000115504			rs360801-A	rs360801	0	360801	intron_variant	0	0.6635	7e-10	9.1549		0.0186	[0.013-0.024] mgΓÇëdlΓêÆ1 increase	Affymetrix [up to 31400000] (imputed)	N
2019-03-12	30670697	Kilpelainen TO	2019-01-22	Nat Commun	www.ncbi.nlm.nih.gov/pubmed/30670697	Multi-ancestry study of blood lipid levels identifies four loci interacting with physical activity.	LDL cholesterol x physical activity interaction (2df test)	7,260 African American inactive individuals, 12,761 African American active individuals, 2,740 Asian ancestry inactive individuals, 3,615 Asian ancestry active individuals, 22,378 European ancestry inactive individuals, 55,310 European ancestry active individuals, 2,163 Hispanic or Latin American inactive individuals, 3,461 Hispanic or Latin American active individuals	571 African American inactive individuals, 1,521 African American active individuals, 1,217 South African Black ancestry inactive individuals, 389 South African Black ancestry active individuals, 2,495 East Asian ancestry inactive individuals, 1,947 East Asian ancestry active individuals, 724 South Asian ancestry inactive individuals, 1,425 South Asian ancestry active individuals, 33,796 European…	2p15	2	62728252	NR	EHBP1			ENSG00000115504			rs360801-A	rs360801	0	360801	intron_variant	0	0.6653	3e-14	13.5229				Affymetrix, Illumina [at least 2500000] (imputed)	N
2018-07-30	29403010	Kanai M	2018-02-05	Nat Genet	www.ncbi.nlm.nih.gov/pubmed/29403010	Genetic analysis of quantitative traits in the Japanese population links cell types to complex human diseases.	Total cholesterol levels	128,305 Japanese ancestry individuals	NA	2p15	2	62756078	EHBP1	EHBP1			ENSG00000115504			rs12713468-?	rs12713468	0	12713468	intron_variant	0	NR	5e-08	7.30103		0.02551	[0.016-0.035] unit decrease novel	Illumina [6108953] (imputed)	N
2019-02-08	30595370	Kichaev G	2018-12-27	Am J Hum Genet	www.ncbi.nlm.nih.gov/pubmed/30595370	Leveraging Polygenic Functional Enrichment to Improve GWAS Power.	Red cell distribution width	approximately 445,000 European ancestry individuals	NA	2p15	2	62804787		EHBP1			ENSG00000115504			rs79891622-?	rs79891622	0	79891622	intron_variant	0	NR	3e-10	9.52288				NR [~ 8900000] (imputed)	N
2018-09-28	30108127	Hoffmann TJ	2018-08-14	Genetics	www.ncbi.nlm.nih.gov/pubmed/30108127	A Large Multi-ethnic Genome-Wide Association Study of Adult Body Mass Index Identifies Novel Loci.	Body mass index	315,347 European ancestry individuals, 8,322 Hispanic/Latino individuals, 7,290 East Asian ancestry individuals, 3,069 African American individuals, 459 South Asian ancestry individuals	431,743 European ancestry individuals, 9,275 South Asian ancestry individuals, 8,261 African British individuals, 1,822 East Asian ancestry individuals, 7,620 individuals	2p15	2	62825913	NR	EHBP1			ENSG00000115504			rs11688816-G	rs11688816	0	11688816	intron_variant	0	NR	1e-08	8		0.014	[NR] unit increase	Affymetrix [at least 28613428] (imputed)	N
2017-10-27	28892062	Akiyama M	2017-09-11	Nat Genet	www.ncbi.nlm.nih.gov/pubmed/28892062	Genome-wide association study identifies 112 new loci for body mass index in the Japanese population.	Body mass index	up to 72,390 Japanese ancestry women, up to 85,894 Japanese ancestry men	up to 10,048 Japanese ancestry women, up to 5,098 Japanese ancestry men, up to 181,999 European ancestry women, up to 140,155 European ancestry controls	2p15	2	62825913	EHBP1	EHBP1			ENSG00000115504			rs11688816-A	rs11688816	0	11688816	intron_variant	0	0.53	3e-08	7.52288		0.014	[0.0081-0.0199] unit decrease	Illumina [6108953] (imputed)	N
2016-01-27	25673413	Locke AE	2015-02-12	Nature	www.ncbi.nlm.nih.gov/pubmed/25673413	Genetic studies of body mass index yield new insights for obesity biology.	Body mass index	up to 104,666 European ancestry male individuals, up to 132,115 European ancestry female individuals, 370 African American male individuals, 517 African American female individuals, 512 Hispanic male individuals, 764 Hispanic female individuals	up to 48,274 European ancestry male individuals, up to 39,864 European ancestry female individuals, 2,441 African American or Afro-Caribbean male individuals, 6,314 African American or Afro-Caribbean female individuals, 919 Filipino male individuals, 828 Filipino female individuals, 205 Seychellois male individuals, 287 Seychellois female individuals, 2,964 South Asian ancestry male individuals, …	2p15	2	62825913	EHBP1	EHBP1			ENSG00000115504			rs11688816-G	rs11688816	0	11688816	intron_variant	0	0.529	4e-07	6.39794		0.015	[0.0091-0.0205] kg/m2 increase	Affymetrix, Illumina [2550021]	N
2018-07-24	26426971	Winkler TW	2015-10-01	PLoS Genet	www.ncbi.nlm.nih.gov/pubmed/26426971	The Influence of Age and Sex on Genetic Associations with Adult Body Size and Shape: A Large-Scale Genome-Wide Interaction Study.	Body mass index	up to 309,889 European ancestry individuals	NA	2p15	2	62825913	NR	EHBP1			ENSG00000115504			rs11688816-A	rs11688816	0	11688816	intron_variant	0	0.472471	4e-08	7.39794		0.0148765	unit decrease	Affymetrix, Illumina, Perlegen [up to 2800000] (imputed)	N
2016-01-27	25673413	Locke AE	2015-02-12	Nature	www.ncbi.nlm.nih.gov/pubmed/25673413	Genetic studies of body mass index yield new insights for obesity biology.	Body mass index	up to 104,666 European ancestry male individuals, up to 132,115 European ancestry female individuals, 370 African American male individuals, 517 African American female individuals, 512 Hispanic male individuals, 764 Hispanic female individuals	up to 48,274 European ancestry male individuals, up to 39,864 European ancestry female individuals, 2,441 African American or Afro-Caribbean male individuals, 6,314 African American or Afro-Caribbean female individuals, 919 Filipino male individuals, 828 Filipino female individuals, 205 Seychellois male individuals, 287 Seychellois female individuals, 2,964 South Asian ancestry male individuals, …	2p15	2	62825913	EHBP1	EHBP1			ENSG00000115504			rs11688816-G	rs11688816	0	11688816	intron_variant	0	0.526	1e-06	6	(EA, women)	0.019	[0.011-0.027] kg/m2 increase	Affymetrix, Illumina [2550021]	N
2016-01-27	25673413	Locke AE	2015-02-12	Nature	www.ncbi.nlm.nih.gov/pubmed/25673413	Genetic studies of body mass index yield new insights for obesity biology.	Body mass index	up to 104,666 European ancestry male individuals, up to 132,115 European ancestry female individuals, 370 African American male individuals, 517 African American female individuals, 512 Hispanic male individuals, 764 Hispanic female individuals	up to 48,274 European ancestry male individuals, up to 39,864 European ancestry female individuals, 2,441 African American or Afro-Caribbean male individuals, 6,314 African American or Afro-Caribbean female individuals, 919 Filipino male individuals, 828 Filipino female individuals, 205 Seychellois male individuals, 287 Seychellois female individuals, 2,964 South Asian ancestry male individuals, …	2p15	2	62825913	EHBP1	EHBP1			ENSG00000115504			rs11688816-G	rs11688816	0	11688816	intron_variant	0	0.525	2e-08	7.69897	(EA)	0.017	[0.011-0.023] kg/m2 increase	Affymetrix, Illumina [2550021]	N
2020-02-14	31806883	de Las Fuentes L	2019-12-06	Pharmacogenomics J	www.ncbi.nlm.nih.gov/pubmed/31806883	Genome-wide meta-analysis of variant-by-diuretic interactions as modulators of lipid traits in persons of European and African ancestry.	Triglyceride levels x loop diuretics use interaction	2,117 European ancestry exposed individuals, 30,715 European ancestry unexposed individuals, 784 African American and African ancestry exposed individuals, 5,218 African American and African ancestry unexposed individuals	NA	2q14.1	2	117470626	DDX18	AC092170.1 - AC064856.1	ENSG00000227291	ENSG00000286370		289064	65761	rs7607797-?	rs7607797	0	7607797	TF_binding_site_variant	1	NR	4e-08	7.39794	(EA)	0.0127	[0.012-0.013] mmol/L increase	Affymetrix, Illumina [NR] (imputed)	N
2019-03-18	30643258	Karlsson Linner R	2019-01-14	Nat Genet	www.ncbi.nlm.nih.gov/pubmed/30643258	Genome-wide association analyses of risk tolerance and risky behaviors in over 1 million individuals identify hundreds of loci and shared genetic influences.	Smoking status (ever vs never smokers)	518,633 European ancestry individuals	NA	2q14.1	2	117490138	DDX18	AC092170.1 - AC064856.1	ENSG00000227291	ENSG00000286370		308576	46249	rs12476173-A	rs12476173	0	12476173	intergenic_variant	1	0.6383	4e-08	7.39794		0.011508	[0.0074-0.0156] unit increase	Affymetrix [11514654] (imputed)	N
2016-09-12	26379185	Garcia-Etxebarria K	2015-09-17	PLoS One	www.ncbi.nlm.nih.gov/pubmed/26379185	No Major Host Genetic Risk Factor Contributed to A(H1N1)2009 Influenza Severity.	Severe influenza A (H1N1) infection	49 European ancestry severe cases, 549 European ancestry population controls	NA	2q14.1	2	117524654	DDX18, DPP10	AC092170.1 - AC064856.1	ENSG00000227291	ENSG00000286370		343092	11733	rs1996277-?	rs1996277	0	1996277	intergenic_variant	1	0.02222	2e-19	18.699		12.26	[6.257-24.03]	Affymetrix [547296]	N
2019-09-05	31362332	Cheng Z	2019-07-30	Addict Biol	www.ncbi.nlm.nih.gov/pubmed/31362332	Genome-wide scan identifies opioid overdose risk locus close to MCOLN1.	Opioid overdose severity score	2,032 European ancestry individuals, 1,445 African American individuals	NA	2q14.1	2	117528547	DDX18	AC092170.1 - AC064856.1	ENSG00000227291	ENSG00000286370		346985	7840	rs369098800-?	rs369098800	0	369098800	intergenic_variant	1	NR	9e-06	5.04576				Illumina [up to 10295719] (imputed)	N
2019-09-05	31362332	Cheng Z	2019-07-30	Addict Biol	www.ncbi.nlm.nih.gov/pubmed/31362332	Genome-wide scan identifies opioid overdose risk locus close to MCOLN1.	Opioid overdose severity score	2,032 European ancestry individuals, 1,445 African American individuals	NA	2q14.1	2	117528547	DDX18	AC092170.1 - AC064856.1	ENSG00000227291	ENSG00000286370		346985	7840	rs369098800-?	rs369098800	0	369098800	intergenic_variant	1	NR	5e-08	7.30103	(AA)			Illumina [up to 10295719] (imputed)	N
2017-09-14	28468790	Agopian AJ	2017-06-01	Circ Cardiovasc Genet	www.ncbi.nlm.nih.gov/pubmed/28468790	Genome-Wide Association Studies and Meta-Analyses for Congenital Heart Defects.	Congenital heart disease (inherited effect)	1,119 European ancestry trios, 406 European ancestry cases, 2,976 European ancestry controls, 415 non-European ancestry trios	NA	2q35	2	217668617	DIRC3	DIRC3			ENSG00000231672			rs1430128-?	rs1430128	0	1430128	intron_variant	0	NR	8e-06	5.09691		1.46388	[1.238378-1.730452]	Illumina [at least 4756772] (imputed)	N
2019-05-21	30595370	Kichaev G	2018-12-27	Am J Hum Genet	www.ncbi.nlm.nih.gov/pubmed/30595370	Leveraging Polygenic Functional Enrichment to Improve GWAS Power.	Height	approximately 458,000 European ancestry individuals	NA	2q35	2	217711206		DIRC3			ENSG00000231672			rs727511-?	rs727511	0	727511	intron_variant	0	NR	1e-30	30				NR [~ 8900000] (imputed)	N
2019-02-08	30595370	Kichaev G	2018-12-27	Am J Hum Genet	www.ncbi.nlm.nih.gov/pubmed/30595370	Leveraging Polygenic Functional Enrichment to Improve GWAS Power.	Lung function (FVC)	approximately 372,000 European ancestry individuals	NA	2q35	2	217715827		DIRC3			ENSG00000231672			rs10168801-?	rs10168801	0	10168801	intron_variant	0	NR	2e-09	8.69897				NR [~ 8900000] (imputed)	N
2019-01-28	30598549	Morris JA	2018-12-31	Nat Genet	www.ncbi.nlm.nih.gov/pubmed/30598549	An atlas of genetic influences on osteoporosis in humans and mice.	Heel bone mineral density	426,824 British ancestry individuals	NA	2q35	2	217736988	DIRC3	DIRC3			ENSG00000231672			rs62182131-G	rs62182131	0	62182131	intron_variant	0	0.918847	6e-16	15.2218		0.02726	[0.021-0.034] unit increase	NR [13737936] (imputed)	N
2019-03-27	30804560	Shrine N	2019-02-25	Nat Genet	www.ncbi.nlm.nih.gov/pubmed/30804560	New genetic signals for lung function highlight pathways and chronic obstructive pulmonary disease associations across multiple ancestries.	FEV1	321,047 European ancestry individuals	79,005 European ancestry individuals	2q35	2	217739633	DIRC3	DIRC3			ENSG00000231672			rs4294980-A	rs4294980	0	4294980	intron_variant	0	0.7894	4e-10	9.39794		0.0179	[0.012-0.024] unit increase	Affymetrix [19819130] (imputed)	N
2019-03-27	30804560	Shrine N	2019-02-25	Nat Genet	www.ncbi.nlm.nih.gov/pubmed/30804560	New genetic signals for lung function highlight pathways and chronic obstructive pulmonary disease associations across multiple ancestries.	Lung function (FVC)	321,047 European ancestry individuals	79,005 European ancestry individuals	2q35	2	217739633	DIRC3	DIRC3			ENSG00000231672			rs4294980-A	rs4294980	0	4294980	intron_variant	0	0.7894	2e-10	9.69897		0.0183	[0.013-0.024] unit increase	Affymetrix [19819130] (imputed)	N
2019-02-08	30595370	Kichaev G	2018-12-27	Am J Hum Genet	www.ncbi.nlm.nih.gov/pubmed/30595370	Leveraging Polygenic Functional Enrichment to Improve GWAS Power.	Heel bone mineral density	approximately 446,000 European ancestry individuals	NA	2q35	2	217739633		DIRC3			ENSG00000231672			rs4294980-?	rs4294980	0	4294980	intron_variant	0	NR	4e-14	13.3979				NR [~ 8900000] (imputed)	N
2018-10-18	30048462	Kim SK	2018-07-26	PLoS One	www.ncbi.nlm.nih.gov/pubmed/30048462	Identification of 613 new loci associated with heel bone mineral density and a polygenic risk score for bone mineral density, osteoporosis and fracture.	Heel bone mineral density	394,929 European ancestry individuals	NA	2q35	2	217750413		DIRC3			ENSG00000231672			rs13392670-?	rs13392670	0	13392670	intron_variant	0	NR	4e-12	11.3979		0.0271954	[0.019-0.035] unit increase	Affymetrix [20259828] (imputed)	N
2019-07-02	31217584	Wojcik GL	2019-06-19	Nature	www.ncbi.nlm.nih.gov/pubmed/31217584	Genetic analyses of diverse populations improves discovery for complex traits.	Height	17,286 African American individuals, 22,192 Hispanic/Latino individuals, 4,680 Asian ancestry individuals, 3,939 Native Hawaiian ancestry individuals, 647 Native American ancestry individuals, 1,052 individuals	NA	2q35	2	217751910	NR	DIRC3			ENSG00000231672			rs1864439-?	rs1864439	0	1864439	intron_variant	0	NR	2e-07	6.69897		0.0409331	[0.026-0.056] unit increase	Illumina [34656550] (imputed)	N
2019-02-06	30552173	Aterido A	2018-12-14	Ann Rheum Dis	www.ncbi.nlm.nih.gov/pubmed/30552173	Genetic variation at the glycosaminoglycan metabolism pathway contributes to the risk of psoriatic arthritis but not psoriasis.	Psoriatic arthritis	744 Spanish ancestry cases, 1,454 Spanish ancestry controls	1,430 cases, 1,417 controls	2q35	2	217788867	NR	RPL7L1P9 - TNS1	ENSG00000231035	ENSG00000079308		27576	10721	rs16858224-?	rs16858224	0	16858224	regulatory_region_variant	1	NR	3e-06	5.52288		4.67	[NR] z-score decrease	Illumina [1387382] (imputed)	N
2018-05-11	29617998	Gao XR	2018-03-28	Hum Mol Genet	www.ncbi.nlm.nih.gov/pubmed/29617998	Genome-Wide Association Analyses Identify New Loci Influencing Intraocular Pressure.	Intraocular pressure	115,486 European ancestry individuals	NA	2q35	2	217802649	TNS1	TNS1			ENSG00000079308			rs3791979-T	rs3791979	0	3791979	3_prime_UTR_variant	0	0.3952	2e-17	16.699		0.117	[0.088-0.146] unit decrease	Affymetrix [~ 11900000] (imputed)	N
2018-10-10	30054594	MacGregor S	2018-07-27	Nat Genet	www.ncbi.nlm.nih.gov/pubmed/30054594	Genome-wide association study of intraocular pressure uncovers new pathways to glaucoma.	Intraocular pressure	133,492 European ancestry individuals	NA	2q35	2	217802649	TNS1	TNS1			ENSG00000079308			rs3791979-?	rs3791979	0	3791979	3_prime_UTR_variant	0	NR	4e-09	8.39794		0.0788	[0.053-0.105] unit decrease	Affymetrix, Illumina [up to 40000000] (imputed)	N
2019-04-29	30940143	Zhu Z	2019-04-02	Respir Res	www.ncbi.nlm.nih.gov/pubmed/30940143	Genetic overlap of chronic obstructive pulmonary disease and cardiovascular disease-related traits: a large-scale genome-wide cross-trait analysis.	Chronic obstructive pulmonary disease or resting heart rate (pleiotropy)	12,550 European and unknown ancestry chronic obstructive pulmonary disease cases, 46,368 European and unknown ancestry controls, 458,969 European ancestry individuals	NA	2q35	2	217802649	TNS1	TNS1			ENSG00000079308			rs3791979-?	rs3791979	0	3791979	3_prime_UTR_variant	0	NR	2e-09	8.69897				Affymetrix [up to 7325140] (imputed)	N
2018-10-17	29785010	Khawaja AP	2018-05-21	Nat Genet	www.ncbi.nlm.nih.gov/pubmed/29785010	Genome-wide analyses identify 68 new loci associated with intraocular pressure and improve risk prediction for primary open-angle glaucoma.	Intraocular pressure	139,555 European ancestry individuals	NA	2q35	2	217802649	TNS1	TNS1			ENSG00000079308			rs3791979-T	rs3791979	0	3791979	3_prime_UTR_variant	0	0.396	1e-09	9		0.081	[0.056-0.106] unit decrease	Affymetrix, Illumina [NR] (imputed)	N
2017-07-01	28135244	Warren HR	2017-01-30	Nat Genet	www.ncbi.nlm.nih.gov/pubmed/28135244	Genome-wide association analysis identifies novel blood pressure loci and offers biological insights into cardiovascular risk.	Diastolic blood pressure	140,886 European ancestry individuals	190,318 European ancestry individuals	2q35	2	217804009	TNS1	TNS1			ENSG00000079308			rs1063281-T	rs1063281	0	1063281	3_prime_UTR_variant	0	0.6	1e-12	12		0.2	[0.14-0.26] unit decrease	Affymetrix [~ 9800000] (imputed)	N
2019-02-10	27841878	Hoffmann TJ	2016-11-14	Nat Genet	www.ncbi.nlm.nih.gov/pubmed/27841878	Genome-wide association analyses using electronic health records identify new loci influencing blood pressure variation.	Systolic blood pressure	295,529 European ancestry individuals, 8,231 Latino individuals, 3,058 African American individuals, 2,029 African British individuals, 7,701 East Asian ancestry individuals, 2,735 South Asian ancestry individuals, 1,979 mixed and unknown ancestry individuals	NA	2q35	2	217804009	TNS1	TNS1			ENSG00000079308			rs1063281-C	rs1063281	0	1063281	3_prime_UTR_variant	0		2e-10	9.69897		0.247	unit increase	Affymetrix [at least 2696785] (imputed)	N
2019-02-10	27841878	Hoffmann TJ	2016-11-14	Nat Genet	www.ncbi.nlm.nih.gov/pubmed/27841878	Genome-wide association analyses using electronic health records identify new loci influencing blood pressure variation.	Diastolic blood pressure	80,792 European ancestry individuals, 8,231 Latino individuals, 3,058 African American individuals, 7,243 East Asian ancestry individuals, 461 South Asian ancestry individuals	NA	2q35	2	217804009	TNS1	TNS1			ENSG00000079308			rs1063281-C	rs1063281	0	1063281	3_prime_UTR_variant	0		5e-06	5.30103		0.163	unit increase	Affymetrix [at least 2696785] (imputed)	N
2019-02-10	27841878	Hoffmann TJ	2016-11-14	Nat Genet	www.ncbi.nlm.nih.gov/pubmed/27841878	Genome-wide association analyses using electronic health records identify new loci influencing blood pressure variation.	Diastolic blood pressure	80,792 European ancestry individuals, 8,231 Latino individuals, 3,058 African American individuals, 7,243 East Asian ancestry individuals, 461 South Asian ancestry individuals	NA	2q35	2	217804009	TNS1	TNS1			ENSG00000079308			rs1063281-C	rs1063281	0	1063281	3_prime_UTR_variant	0		5e-06	5.30103	(EA)	0.18	unit increase	Affymetrix [at least 2696785] (imputed)	N
2019-02-10	27841878	Hoffmann TJ	2016-11-14	Nat Genet	www.ncbi.nlm.nih.gov/pubmed/27841878	Genome-wide association analyses using electronic health records identify new loci influencing blood pressure variation.	Diastolic blood pressure	295,529 European ancestry individuals, 8,231 Latino individuals, 3,058 African American individuals, 2,029 African British individuals, 7,701 East Asian ancestry individuals, 2,735 South Asian ancestry individuals, 1,979 mixed and unknown ancestry individuals	NA	2q35	2	217804009	TNS1	TNS1			ENSG00000079308			rs1063281-C	rs1063281	0	1063281	3_prime_UTR_variant	0		1e-12	12		0.17	unit increase	Affymetrix [at least 2696785] (imputed)	N
2018-01-29	29212778	van der Harst P	2017-12-06	Circ Res	www.ncbi.nlm.nih.gov/pubmed/29212778	Identification of 64 Novel Genetic Loci Provides an Expanded View on the Genetic Architecture of Coronary Artery Disease.	Coronary artery disease	34,541 cases, 261,984 controls	88,192 cases, 162,544 controls	2q35	2	217804502	TNS1	TNS1			ENSG00000079308			rs61741262-T	rs61741262	0	61741262	missense_variant	0	0.893	2e-08	7.69897		0.062	[0.04-0.084] unit increase	Affymetrix [7947838] (imputed)	N
2018-01-18	29235454	Choquet H	2017-12-13	Nat Commun	www.ncbi.nlm.nih.gov/pubmed/29235454	A large multi-ethnic genome-wide association study identifies novel genetic loci for intraocular pressure.	Intraocular pressure	56,819 European ancestry individuals, 5,748 Hispanic/Latino individuals, 5,119 East Asian ancestry individuals, 2,070 African American individuals	37,930 European and Asian ancestry individuals	2q35	2	217810810	TNS1	TNS1			ENSG00000079308			rs1035673-?	rs1035673	0	1035673	intron_variant	0	NR	7e-12	11.1549		0.09	[NR] unit decrease	Affymetrix [at least 665000] (imputed)	N
2014-08-02	24388013	Ferreira MA	2013-12-30	J Allergy Clin Immunol	www.ncbi.nlm.nih.gov/pubmed/24388013	Genome-wide association analysis identifies 11 risk variants associated with the asthma with hay fever phenotype.	Asthma and hay fever	6,685 European ancestry cases, 14,091 European ancestry controls	878 European ancestry cases, 2,455 European ancestry controls	2q35	2	217812863	TNS1	TNS1			ENSG00000079308			rs76043829-A	rs76043829	0	76043829	intron_variant	0		6e-07	6.22185		1.2133	[1.14-1.29]	Illumina [up to 4972397] (imputed)	N
2019-02-08	30595370	Kichaev G	2018-12-27	Am J Hum Genet	www.ncbi.nlm.nih.gov/pubmed/30595370	Leveraging Polygenic Functional Enrichment to Improve GWAS Power.	Systolic blood pressure	approximately 422,000 European ancestry individuals	NA	2q35	2	217818431		TNS1			ENSG00000079308			rs2571445-?	rs2571445	0	2571445	missense_variant	0	NR	2e-14	13.699				NR [~ 8900000] (imputed)	N
2019-02-08	30595370	Kichaev G	2018-12-27	Am J Hum Genet	www.ncbi.nlm.nih.gov/pubmed/30595370	Leveraging Polygenic Functional Enrichment to Improve GWAS Power.	Lung function (FEV1/FVC)	approximately 370,000 European ancestry individuals	NA	2q35	2	217818431		TNS1			ENSG00000079308			rs2571445-?	rs2571445	0	2571445	missense_variant	0	NR	6e-31	30.2218				NR [~ 8900000] (imputed)	N
2018-05-11	29617998	Gao XR	2018-03-28	Hum Mol Genet	www.ncbi.nlm.nih.gov/pubmed/29617998	Genome-Wide Association Analyses Identify New Loci Influencing Intraocular Pressure.	Intraocular pressure	115,486 European ancestry individuals	NA	2q35	2	217818431	TNS1	TNS1			ENSG00000079308			rs2571445-A	rs2571445	0	2571445	missense_variant	0	0.3915	2e-17	16.699		0.114	[0.086-0.142] unit decrease	Affymetrix [~ 11900000] (imputed)	N
2019-05-01	30804561	Sakornsakolpat P	2019-02-25	Nat Genet	www.ncbi.nlm.nih.gov/pubmed/30804561	Genetic landscape of chronic obstructive pulmonary disease identifies heterogeneous cell-type and phenotype associations.	Chronic obstructive pulmonary disease	35,735 cases, 222,076 controls	NA	2q35	2	217818431	TNS1	TNS1			ENSG00000079308			rs2571445-A	rs2571445	0	2571445	missense_variant	0	0.39	3e-12	11.5229		1.07	[1.05-1.09]	Affymetrix, Illumina [6224355] (imputed)	N
2019-03-27	30804560	Shrine N	2019-02-25	Nat Genet	www.ncbi.nlm.nih.gov/pubmed/30804560	New genetic signals for lung function highlight pathways and chronic obstructive pulmonary disease associations across multiple ancestries.	FEV1	321,047 European ancestry individuals	79,005 European ancestry individuals	2q35	2	217818431	TNS1	TNS1			ENSG00000079308			rs2571445-A	rs2571445	0	2571445	missense_variant	0	0.3971	7e-33	32.1549		0.0285	[0.024-0.033] unit decrease	Affymetrix [19819130] (imputed)	N
2019-03-27	30804560	Shrine N	2019-02-25	Nat Genet	www.ncbi.nlm.nih.gov/pubmed/30804560	New genetic signals for lung function highlight pathways and chronic obstructive pulmonary disease associations across multiple ancestries.	Lung function (FVC)	321,047 European ancestry individuals	79,005 European ancestry individuals	2q35	2	217818431	TNS1	TNS1			ENSG00000079308			rs2571445-A	rs2571445	0	2571445	missense_variant	0	0.3971	5e-20	19.301		0.022	[0.017-0.027] unit decrease	Affymetrix [19819130] (imputed)	N
2019-03-27	30804560	Shrine N	2019-02-25	Nat Genet	www.ncbi.nlm.nih.gov/pubmed/30804560	New genetic signals for lung function highlight pathways and chronic obstructive pulmonary disease associations across multiple ancestries.	Lung function (FEV1/FVC)	321,047 European ancestry individuals	79,005 European ancestry individuals	2q35	2	217818431	TNS1	TNS1			ENSG00000079308			rs2571445-A	rs2571445	0	2571445	missense_variant	0	0.3971	3e-16	15.5229		0.0199	[0.015-0.025] unit decrease	Affymetrix [19819130] (imputed)	N
2019-09-13	26423011	Wain LV	2015-09-27	Lancet Respir Med	www.ncbi.nlm.nih.gov/pubmed/26423011	Novel insights into the genetics of smoking behaviour, lung function, and chronic obstructive pulmonary disease (UK BiLEVE): a genetic association study in UK Biobank.	Lung function (low FEV1 vs high FEV1)	19,493 European ancestry individuals with low FEV1 measurements, 9,808 European ancestry individuals with high FEV1 measurements	NA	2q35	2	217818431	TNS1	TNS1			ENSG00000079308			rs2571445-G	rs2571445	0	2571445	missense_variant	0	NR	3e-08	7.52288		0.109	[0.07-0.148] unit decrease	Affymetrix [28509962] (imputed)	N
2019-03-07	30578418	Giri A	2018-12-21	Nat Genet	www.ncbi.nlm.nih.gov/pubmed/30578418	Trans-ethnic association study of blood pressure determinants in over 750,000 individuals.	Systolic blood pressure	365,998 European ancestry individuals, 63,490 African ancestry individuals, 22,802 Hispanic individuals, 4,792 Asian ancestry individuals, 2,695 Native American ancestry individuals	299,024 European ancestry individuals, 17,277 individuals	2q35	2	217818431	TNS1	TNS1			ENSG00000079308			rs2571445-A	rs2571445	0	2571445	missense_variant	0	0.3689	1e-09	9		0.2053	[0.14-0.27] mmHg increase	Affymetrix [NR] (imputed)	N
2018-01-29	29212778	van der Harst P	2017-12-06	Circ Res	www.ncbi.nlm.nih.gov/pubmed/29212778	Identification of 64 Novel Genetic Loci Provides an Expanded View on the Genetic Architecture of Coronary Artery Disease.	Coronary artery disease	88,192 cases, 162,544 controls	34,541 cases, 261,984 controls	2q35	2	217818431	TNS1	TNS1			ENSG00000079308			rs2571445-A	rs2571445	0	2571445	missense_variant	0	0.3897	1e-12	12		0.041	[0.03-0.052] unit increase	NR [8041861] (imputed)	N
2018-01-29	29212778	van der Harst P	2017-12-06	Circ Res	www.ncbi.nlm.nih.gov/pubmed/29212778	Identification of 64 Novel Genetic Loci Provides an Expanded View on the Genetic Architecture of Coronary Artery Disease.	Coronary artery disease	up to 122,733 cases, up to 424,528 controls	NA	2q35	2	217818431	TNS1	TNS1			ENSG00000079308			rs2571445-A	rs2571445	0	2571445	missense_variant	0	0.3895	2e-12	11.699		0.037	[0.027-0.047] unit increase	Affymetrix [at least 7947838] (imputed)	N
2017-06-16	28166213	Wain LV	2017-02-06	Nat Genet	www.ncbi.nlm.nih.gov/pubmed/28166213	Genome-wide association analyses for lung function and chronic obstructive pulmonary disease identify new loci and potential druggable targets.	Lung function (FVC)	48,943 European ancestry individuals.	57,176 European ancestry individuals, 38,199 individuals.	2q35	2	217818431	TNS1	TNS1			ENSG00000079308			rs2571445-G	rs2571445	0	2571445	missense_variant	0	0.6001	1e-06	6		0.033	[0.019-0.047] unit increase	Affymetrix [27624732] (imputed)	N
2017-06-16	28166213	Wain LV	2017-02-06	Nat Genet	www.ncbi.nlm.nih.gov/pubmed/28166213	Genome-wide association analyses for lung function and chronic obstructive pulmonary disease identify new loci and potential druggable targets.	Lung function (FEV1)	48,943 European ancestry individuals.	57,176 European ancestry individuals, 38,199 individuals.	2q35	2	217818431	TNS1	TNS1			ENSG00000079308			rs2571445-G	rs2571445	0	2571445	missense_variant	0	0.6	2e-10	9.69897		0.043	[0.029-0.057] unit increase	Affymetrix [up to 27624732] (imputed)	N
2017-08-30	27863252	Astle WJ	2016-11-17	Cell	www.ncbi.nlm.nih.gov/pubmed/27863252	The Allelic Landscape of Human Blood Cell Trait Variation and Links to Common Complex Disease.	Immature fraction of reticulocytes	170,548 European ancestry individuals	NA	2q35	2	217818431	TNS1	TNS1			ENSG00000079308			rs2571445-G	rs2571445	0	2571445	missense_variant	0	0.6054	5e-30	29.301		0.0413078	[0.034-0.048] unit increase	Affymetrix [~ 2500000] (imputed)	N
2017-06-16	28166213	Wain LV	2017-02-06	Nat Genet	www.ncbi.nlm.nih.gov/pubmed/28166213	Genome-wide association analyses for lung function and chronic obstructive pulmonary disease identify new loci and potential druggable targets.	Lung function (FEV1/FVC)	48,943 European ancestry individuals	57,176 European ancestry individuals, 38,199 individuals.	2q35	2	217818431	TNS1	TNS1			ENSG00000079308			rs2571445-G	rs2571445	0	2571445	missense_variant	0	0.6001	5e-08	7.30103		0.037	[0.023-0.051] unit increase	Affymetrix [27624732] (imputed)	N
2017-08-30	27863252	Astle WJ	2016-11-17	Cell	www.ncbi.nlm.nih.gov/pubmed/27863252	The Allelic Landscape of Human Blood Cell Trait Variation and Links to Common Complex Disease.	High light scatter reticulocyte percentage of red cells	170,763 European ancestry individuals	NA	2q35	2	217818431	TNS1	TNS1			ENSG00000079308			rs2571445-G	rs2571445	0	2571445	missense_variant	0	0.6054	1e-17	17		0.031399	[0.024-0.039] unit increase	Affymetrix [~ 2500000] (imputed)	N
2017-08-30	27863252	Astle WJ	2016-11-17	Cell	www.ncbi.nlm.nih.gov/pubmed/27863252	The Allelic Landscape of Human Blood Cell Trait Variation and Links to Common Complex Disease.	High light scatter reticulocyte count	170,761 European ancestry individuals	NA	2q35	2	217818431	TNS1	TNS1			ENSG00000079308			rs2571445-G	rs2571445	0	2571445	missense_variant	0	0.6054	2e-18	17.699		0.0320477	[0.025-0.039] unit increase	Affymetrix [~ 2500000] (imputed)	N
2013-02-27	23284291	Hancock DB	2012-12-20	PLoS Genet	www.ncbi.nlm.nih.gov/pubmed/23284291	Genome-wide joint meta-analysis of SNP and SNP-by-smoking interaction identifies novel loci for pulmonary function.	Pulmonary function (smoking interaction)	50,047 European ancestry individuals	NA	2q35	2	217818431	TNS1	TNS1			ENSG00000079308			rs2571445-?	rs2571445	0	2571445	missense_variant	0	NR	8e-09	8.09691	(FEV1, Ever-smoking)			NR [~ 2500000] (imputed)	N
2009-12-28	20010834	Repapi E	2009-12-13	Nat Genet	www.ncbi.nlm.nih.gov/pubmed/20010834	Genome-wide association study identifies five loci associated with lung function.	Pulmonary function	20,288 European ancestry individuals	up to 54,276 European ancestry individuals	2q35	2	217818431	TNS1	TNS1			ENSG00000079308			rs2571445-G	rs2571445	0	2571445	missense_variant	0	0.6	1e-12	12	(FEV1)	0.035	[0.025-0.045] s.d. increase	Affymetrix, Illumina [~ 2500000] (imputed)	N
2019-02-08	30595370	Kichaev G	2018-12-27	Am J Hum Genet	www.ncbi.nlm.nih.gov/pubmed/30595370	Leveraging Polygenic Functional Enrichment to Improve GWAS Power.	Lung function (FVC)	approximately 372,000 European ancestry individuals	NA	2q35	2	217829573		TNS1			ENSG00000079308			rs6729330-?	rs6729330	0	6729330	intron_variant	0	NR	7e-19	18.1549				NR [~ 8900000] (imputed)	N
2020-04-16	31488892	Masuda T	2019-09-05	Eur J Hum Genet	www.ncbi.nlm.nih.gov/pubmed/31488892	GWAS of five gynecologic diseases and cross-trait analysis in Japanese.	Uterine fibroids (multi-trait analysis)	5,236 Japanese ancestry cases, 39,556 Japanese ancestry controls	NA	2q35	2	217839951	Intergenic	TNS1			ENSG00000079308			rs1122986-?	rs1122986	0	1122986	intron_variant	0		9e-06	5.04576		1.03	[1.02-1.04]	Illumina [7645193] (imputed)	N
2017-11-30	29059683	Michailidou K	2017-10-23	Nature	www.ncbi.nlm.nih.gov/pubmed/29059683	Association analysis identifies 65 new breast cancer risk loci.	Breast cancer	76,192 European ancestry cases, 63,082 European ancestry controls	46,785 European ancestry cases, 42,892 European ancestry controls, 14,068 East Asian ancestry cases, 13,104 East Asian ancestry controls	2q35	2	217858732	NR	TNS1			ENSG00000079308			rs6436017-G	rs6436017	0	6436017	intron_variant	0	0.5042	3e-10	9.52288	(EA)	0.0399	[0.028-0.052] unit increase	Illumina [~ 11800000] (imputed)	N
2020-02-10	31604244	International Multiple Sclerosis Genetics Consortium	2019-09-01	Science	www.ncbi.nlm.nih.gov/pubmed/31604244	Multiple sclerosis genomic map implicates peripheral immune cells and microglia in susceptibility.	Multiple sclerosis	14,802 European and unknown ancestry cases, 26,703 European and unknown ancestry controls	32,627 European and unknown ancestry cases, 41,672 European and unknown ancestry controls	3p24.1	3	27883014	EOMES	LINC01980			ENSG00000225548			rs2618101-G	rs2618101	0	2618101	intron_variant	0	NR	9e-08	7.04576		1.06746	NR	Affymetrix, Illumina [8278136] (imputed)	N
2018-11-12	30038396	Lee JJ	2018-07-23	Nat Genet	www.ncbi.nlm.nih.gov/pubmed/30038396	Gene discovery and polygenic prediction from a genome-wide association study of educational attainment in 1.1 million individuals.	Highest math class taken	430,445 European ancestry individuals	NA	3p24.1	3	27937082	Intergenic	LINC01967			ENSG00000235493			rs73053542-G	rs73053542	0	73053542	intron_variant	0	0.9706	2e-08	7.69897		0.0374	[0.024-0.051] unit decrease	Affymetrix, Illumina [10000000] (imputed)	N
2018-11-12	30038396	Lee JJ	2018-07-23	Nat Genet	www.ncbi.nlm.nih.gov/pubmed/30038396	Gene discovery and polygenic prediction from a genome-wide association study of educational attainment in 1.1 million individuals.	Self-reported math ability	564,698 European ancestry individuals	NA	3p24.1	3	27947894	Intergenic	LINC01967			ENSG00000235493			rs12632898-G	rs12632898	0	12632898	intron_variant	0	0.7881	2e-08	7.69897		0.0134	[0.0087-0.0181] unit decrease	Affymetrix, Illumina [10000000] (imputed)	N
2018-11-12	30038396	Lee JJ	2018-07-23	Nat Genet	www.ncbi.nlm.nih.gov/pubmed/30038396	Gene discovery and polygenic prediction from a genome-wide association study of educational attainment in 1.1 million individuals.	Self-reported math ability (MTAG)	670,471 European ancestry individuals	NA	3p24.1	3	27953278	Intergenic	LINC01967			ENSG00000235493			rs73053559-A	rs73053559	0	73053559	intron_variant	0	0.2129	4e-10	9.39794	(MTAG)	0.0137	[0.0094-0.018] unit increase	Affymetrix, Illumina [7100000] (imputed)	N
2020-04-16	31488892	Masuda T	2019-09-05	Eur J Hum Genet	www.ncbi.nlm.nih.gov/pubmed/31488892	GWAS of five gynecologic diseases and cross-trait analysis in Japanese.	Endometriosis	645 Japanese ancestry cases, 39,556 Japanese ancestry controls	NA	3p24.1	3	27976587	Intergenic	LINC01967			ENSG00000235493			rs899269-?	rs899269	0	899269	intron_variant	0		8e-06	5.09691		1.33333	[1.18-1.54]	Illumina [7645193] (imputed)	N
2018-11-12	30038396	Lee JJ	2018-07-23	Nat Genet	www.ncbi.nlm.nih.gov/pubmed/30038396	Gene discovery and polygenic prediction from a genome-wide association study of educational attainment in 1.1 million individuals.	Highest math class taken (MTAG)	811,539 European ancestry individuals	NA	3p24.1	3	27986047	Intergenic	LINC01967			ENSG00000235493			rs73055556-A	rs73055556	0	73055556	non_coding_transcript_exon_variant	0	0.1379	2e-11	10.699	(MTAG)	0.016	[0.011-0.021] unit increase	Affymetrix, Illumina [7100000] (imputed)	N
2018-11-12	30038396	Lee JJ	2018-07-23	Nat Genet	www.ncbi.nlm.nih.gov/pubmed/30038396	Gene discovery and polygenic prediction from a genome-wide association study of educational attainment in 1.1 million individuals.	Educational attainment (MTAG)	1,311,438 European ancestry individuals	NA	3p24.1	3	27986047	Intergenic	LINC01967			ENSG00000235493			rs73055556-A	rs73055556	0	73055556	non_coding_transcript_exon_variant	0	0.1385	1e-09	9	(MTAG)	0.0116	[0.0079-0.0153] unit increase	Affymetrix, Illumina [7100000] (imputed)	N
2018-10-19	30038396	Lee JJ	2018-07-23	Nat Genet	www.ncbi.nlm.nih.gov/pubmed/30038396	Gene discovery and polygenic prediction from a genome-wide association study of educational attainment in 1.1 million individuals.	Educational attainment (years of education)	up to 1,131,881 European ancestry individuals	NA	3p24.1	3	27986047		LINC01967			ENSG00000235493			rs73055556-A	rs73055556	0	73055556	non_coding_transcript_exon_variant	0	0.1385	5e-08	7.30103		0.0111	[0.0072-0.015] unit increase	Affymetrix, Illumina [10000000] (imputed)	N
2018-07-12	28779025	Alberts R	2017-08-04	Gut	www.ncbi.nlm.nih.gov/pubmed/28779025	Genetic association analysis identifies variants associated with disease progression in primary sclerosing cholangitis.	Liver transplant-free survival in primary sclerosing cholangitis (time to event)	874 European ancestry liver transplantation cases , 2,444 European ancestry liver transplant-free cases	NA	3p24.1	3	28016414	CMC1	LINC01967			ENSG00000235493			rs1532244-G	rs1532244	0	1532244	intron_variant	0	NR	9e-07	6.04576				Illumina [130422]	N
2014-10-21	24556642	Zeng Z	2014-02-18	Caries Res	www.ncbi.nlm.nih.gov/pubmed/24556642	Genome-wide association study of primary dentition pit-and-fissure and smooth surface caries.	Smooth-surface caries	1006 European ancestry individuals	NA	3q13.31	3	114171942	DRD3	DRD3			ENSG00000151577			rs3732783-T	rs3732783	0	3732783	synonymous_variant	0	0.0582	9e-06	5.04576		1.8772	[NR] unit decrease	Illumina [1216189] (imputed)	N
2019-04-15	30696823	Jones SE	2019-01-29	Nat Commun	www.ncbi.nlm.nih.gov/pubmed/30696823	Genome-wide association analyses of chronotype in 697,828 individuals provides insights into circadian rhythms.	Chronotype	449,734 European ancestry individuals	248,098 European ancestry individuals	3q13.31	3	114172702	DRD3	DRD3			ENSG00000151577			rs1800828-C	rs1800828	0	1800828	intron_variant	0	0.7508	2e-08	7.69897		1.02603		Affymetrix [11880941] (imputed)	N
2019-06-25	30804565	Jansen PR	2019-02-25	Nat Genet	www.ncbi.nlm.nih.gov/pubmed/30804565	Genome-wide analysis of insomnia in 1,331,010 individuals identifies new risk loci and functional pathways.	Morningness	434,835 European ancestry individuals	NA	3q13.31	3	114172702		DRD3			ENSG00000151577			rs1800828-C	rs1800828	0	1800828	intron_variant	0	0.7473	5e-09	8.30103		0.014	[0.01-0.018] unit increase	Affymetrix, Illumina [11597492] (imputed)	N
2019-01-22	29500382	Nagel M	2018-03-02	Nat Commun	www.ncbi.nlm.nih.gov/pubmed/29500382	Item-level analyses reveal genetic heterogeneity in neuroticism.	Feeling hurt	372,047 European ancestry individuals	NA	3q13.31	3	114198525	DRD3	DRD3			ENSG00000151577			rs62268962-A	rs62268962	0	62268962	intron_variant	0	0.219591	3e-08	7.52288		5.52	z score increase	NR [10847151] (imputed)	N
2017-03-30	27611488	Almoguera B	2016-09-09	Am J Respir Crit Care Med	www.ncbi.nlm.nih.gov/pubmed/27611488	Identification of Four Novel Loci in Asthma in European American and African American Populations.	Asthma (childhood onset)	1,181 African American allergic asthma child cases, 498 African American non-allergic asthma child cases, 2,993 African American child controls, 998 European American allergic asthma child cases, 182 European American non-allergic asthma child cases, 4,097 European American child controls.	NA	3q13.31	3	114218488	ZNF80	AC093010.1			ENSG00000241490			rs9846423-?	rs9846423	0	9846423	intron_variant	0	NR	8e-08	7.09691		0.309	[0.2-0.42] unit increase	Affymetrix, Illumina [NR] (imputed)	N
2017-03-30	27611488	Almoguera B	2016-09-09	Am J Respir Crit Care Med	www.ncbi.nlm.nih.gov/pubmed/27611488	Identification of Four Novel Loci in Asthma in European American and African American Populations.	Asthma (childhood onset)	1,181 African American allergic asthma child cases, 498 African American non-allergic asthma child cases, 2,993 African American child controls, 998 European American allergic asthma child cases, 182 European American non-allergic asthma child cases, 4,097 European American child controls.	NA	3q13.31	3	114218488	ZNF80	AC093010.1			ENSG00000241490			rs9846423-?	rs9846423	0	9846423	intron_variant	0	NR	7e-07	6.1549	(AA)			Affymetrix, Illumina [NR] (imputed)	N
2017-09-14	28468790	Agopian AJ	2017-06-01	Circ Cardiovasc Genet	www.ncbi.nlm.nih.gov/pubmed/28468790	Genome-Wide Association Studies and Meta-Analyses for Congenital Heart Defects.	Congenital heart disease (inherited effect)	1,119 European ancestry trios, 406 European ancestry cases, 2,976 European ancestry controls, 415 non-European ancestry trios	NA	3q13.31	3	114227412	AX747798	AC093010.1			ENSG00000241490			rs66678247-?	rs66678247	0	66678247	intron_variant	0	NR	1e-06	6		1.69534	[1.368477-2.100277]	Illumina [at least 4756772] (imputed)	N
2020-05-21	31969693	Coleman JRI	2020-01-23	Mol Psychiatry	www.ncbi.nlm.nih.gov/pubmed/31969693	Genome-wide gene-environment analyses of major depressive disorder and reported lifetime traumatic experiences in UK Biobank.	Major depressive disorder	29,475 European ancestry cases, 63,482 European ancestry controls	NA	3q13.31	3	114265592	NR	ZNF80 - TIGIT	ENSG00000174255	ENSG00000181847		28014	11321	rs143445914-C	rs143445914	0	143445914	intergenic_variant	1	0.971748	8e-06	5.09691		1.07066	[1.04-1.1]	Affymetrix [7791636] (imputed)	N
2018-09-17	29844566	Davies G	2018-05-29	Nat Commun	www.ncbi.nlm.nih.gov/pubmed/29844566	Study of 300,486 individuals identifies 148 independent genetic loci influencing general cognitive function.	General cognitive ability	up to 300,486 European ancestry individuals	NA	3q13.31	3	114307826	NR	TIGIT			ENSG00000181847			rs11714612-?	rs11714612	0	11714612	intron_variant	0	NR	4e-06	5.39794		4.63	z-score decrease	Affymetrix, Illumina [at least 2500000] (imputed)	N
2019-02-01	30573740	Yap CX	2018-12-20	Nat Commun	www.ncbi.nlm.nih.gov/pubmed/30573740	Dissection of genetic variation and evidence for pleiotropy in male pattern baldness.	Male-pattern baldness	205,327 European ancestry males	NA	3q13.31	3	114333774	NR	ZBTB20			ENSG00000181722			rs150338507-G	rs150338507	0	150338507	3_prime_UTR_variant	0	0.0253387	1e-11	11		0.0674313	[0.048-0.087] unit decrease	NR [19129689] (imputed)	N
2019-06-24	30678657	Westphal S	2019-01-24	BMC Cardiovasc Disord	www.ncbi.nlm.nih.gov/pubmed/30678657	Genome-wide association study of myocardial infarction, atrial fibrillation, acute stroke, acute kidney injury and delirium after cardiac surgery - a sub-analysis of the RIPHeart-Study.	Postoperative atrial fibrillation after cardiac surgery	242 cases, 640 controls	NA	3q13.31	3	114337141	ZBTB20	ZBTB20			ENSG00000181722			rs115155878-?	rs115155878	0	115155878	3_prime_UTR_variant	0	NR	8e-07	6.09691	(adjusted for delirium, myocardial infarction, renal failure and stroke)	4.7619	[2.56-9.09]	Illumina [9007469] (imputed)	N
2016-12-01	27015805	Pilling LC	2016-03-23	Aging (Albany NY)	www.ncbi.nlm.nih.gov/pubmed/27015805	Human longevity is influenced by many genetic variants: evidence from 75,000 UK Biobank participants.	Parental longevity (combined parental age at death)	45,627 middle-aged British individuals	NA	4p15.2	4	24183778	NR	PPARGC1A - DHX15	ENSG00000109819	ENSG00000109606		279689	333663	rs16875255-?	rs16875255	0	16875255	intergenic_variant	1	NR	6e-06	5.22185		0.059154	[0.034-0.085] unit increase	Affymetrix [9658292] (imputed)	N
2017-07-11	28441456	Lee MK	2017-04-25	PLoS One	www.ncbi.nlm.nih.gov/pubmed/28441456	Genome-wide association study of facial morphology reveals novel associations with FREM1 and PARK2.	Facial morphology (factor 20)	2,187 European ancestry individuals	NA	4p15.2	4	24244513	NR	PPARGC1A - DHX15	ENSG00000109819	ENSG00000109606		340424	272928	rs7679088-G	rs7679088	0	7679088	intergenic_variant	1	0.4489	4e-07	6.39794		0.1514	[0.093-0.21] unit decrease	Illumina [10677593] (imputed)	N
2019-12-23	31740837	Lam M	2019-11-18	Nat Genet	www.ncbi.nlm.nih.gov/pubmed/31740837	Comparative genetic architectures of schizophrenia in East Asian and European populations.	Schizophrenia	22,778 East Asian ancestry cases, 35,362 East Asian ancestry controls, 33,640 European ancestry cases, 43,456 European ancestry controls	NA	4p15.2	4	24267999	NR	PPARGC1A - DHX15	ENSG00000109819	ENSG00000109606		363910	249442	rs4697446-?	rs4697446	0	4697446	intergenic_variant	1	NR	4e-08	7.39794		1.05096	[1.03-1.07]	Affymetrix, Illumina [12447948] (imputed)	N
2019-12-23	31740837	Lam M	2019-11-18	Nat Genet	www.ncbi.nlm.nih.gov/pubmed/31740837	Comparative genetic architectures of schizophrenia in East Asian and European populations.	Schizophrenia	22,778 East Asian ancestry cases, 35,362 East Asian ancestry controls	NA	4p15.2	4	24268587	NR	PPARGC1A - DHX15	ENSG00000109819	ENSG00000109606		364498	248854	rs6832165-?	rs6832165	0	6832165	intergenic_variant	1	NR	3e-08	7.52288		1.12		Affymetrix, Illumina [9938587] (imputed)	N
2016-09-27	26632684	Dong J	2015-11-01	Medicine (Baltimore)	www.ncbi.nlm.nih.gov/pubmed/26632684	Genome-wide Meta-analysis on the Sense of Smell Among US Older Adults.	Sense of smell	6,252 European ancestry individuals	NA	4p15.2	4	24306456	DHX15	PPARGC1A - DHX15	ENSG00000109819	ENSG00000109606		402367	210985	rs16875528-T	rs16875528	0	16875528	intergenic_variant	1	0.01	9e-06	5.04576		0.1	[0.061-0.139] ln(smell score+1) increase	Affymetrix, Illumina [2543887] (imputed)	N
2019-02-21	30498476	Liu H	2018-11-15	Front Endocrinol (Lausanne)	www.ncbi.nlm.nih.gov/pubmed/30498476	Heritability and Genome-Wide Association Study of Plasma Cholesterol in Chinese Adult Twins.	High density lipoprotein cholesterol levels	139 Chinese ancestry dizygotic twin pairs	NA	4q24	4	105596292	ARHGEF38	ARHGEF38			ENSG00000236699			rs28402213-?	rs28402213	0	28402213	intron_variant	0		8e-07	6.09691				Illumina [7405822] (imputed)	N
2017-06-08	28166215	Hobbs BD	2017-02-06	Nat Genet	www.ncbi.nlm.nih.gov/pubmed/28166215	Genetic loci associated with chronic obstructive pulmonary disease overlap with loci for lung function and pulmonary fibrosis.	Chronic obstructive pulmonary disease	11,157 European ancestry cases, 36,699 European ancestry controls, 1,142 African American cases, 2,380 African American controls, 199 Korean ancestry cases, 6,741 Korean ancestry controls, 52 Hispanic cases, 548 Hispanic controls.	12,051 European ancestry cases, 11,111 European ancestry controls, 153 Korean ancestry cases, 205 Korean ancestry controls.	4q24	4	105599585	ARHGEF38	ARHGEF38			ENSG00000236699			rs17035917-C	rs17035917	0	17035917	intron_variant	0	0.936	3e-10	9.52288		1.208	[1.107-1.319] (Stage 1 meta-analysis)	Affymetrix, Illumina [NR] (imputed)	N
2019-02-08	30595370	Kichaev G	2018-12-27	Am J Hum Genet	www.ncbi.nlm.nih.gov/pubmed/30595370	Leveraging Polygenic Functional Enrichment to Improve GWAS Power.	Lung function (FEV1/FVC)	approximately 370,000 European ancestry individuals	NA	4q24	4	105600709		ARHGEF38			ENSG00000236699			rs11730082-?	rs11730082	0	11730082	intron_variant	0	NR	1e-21	21				NR [~ 8900000] (imputed)	N
2016-10-14	26634245	Lutz SM	2015-12-03	BMC Genet	www.ncbi.nlm.nih.gov/pubmed/26634245	A genome-wide association study identifies risk loci for spirometric measures among smokers of European and African ancestry.	Post bronchodilator FEV1/FVC ratio	10,094 European ancestry current and former smoker individuals, 3,260 African American current and former smoker individuals, 178 current and former smoker individuals	NA	4q24	4	105602775	ARHGEF38	ARHGEF38			ENSG00000236699			rs1374531-A	rs1374531	0	1374531	intron_variant	0	0.076	2e-06	5.69897		0.016	unit increase	Illumina [NR] (imputed)	N
2017-12-01	28928442	Tian C	2017-09-19	Nat Commun	www.ncbi.nlm.nih.gov/pubmed/28928442	Genome-wide association and HLA region fine-mapping studies identify susceptibility loci for multiple common infections.	Number of common colds	43,826 European ancestry cases, 15,720 European ancestry controls	NA	4q24	4	105649936	NR	ARHGEF38			ENSG00000236699			rs147137722-?	rs147137722	0	147137722	intron_variant	0	NR	4e-06	5.39794		0.1788	[0.1-0.26] unit increase	Illumina [at least 560000] (imputed)	N
2014-03-28	24023788	Ong BA	2013-09-02	PLoS One	www.ncbi.nlm.nih.gov/pubmed/24023788	Gene network analysis in a pediatric cohort identifies novel lung function genes.	Lung function (FEV1)	1,015 European ancestry individuals, 541 African American individuals	NA	4q24	4	105657597	GSTCD, INTS12	ARHGEF38			ENSG00000236699			rs1982346-?	rs1982346	0	1982346	intron_variant	0	NR	1e-07	7				Illumina [up to 524000]	N
2018-09-20	30019117	Liu J	2018-07-17	Hum Genet	www.ncbi.nlm.nih.gov/pubmed/30019117	The coexistence of copy number variations (CNVs) and single nucleotide polymorphisms (SNPs) at a locus can result in distorted calculations of the significance in associating SNPs to disease.	Adolescent idiopathic scoliosis	196 cases, 303 controls	NA	4q24	4	105672417	NR	ARHGEF38			ENSG00000236699			rs17036090-?	rs17036090	0	17036090	intron_variant	0	NR	9e-07	6.04576				Affymetrix [NR]	N
2017-08-18	28548082	Southam L	2017-05-26	Nat Commun	www.ncbi.nlm.nih.gov/pubmed/28548082	Whole genome sequencing and imputation in isolated populations identify genetic associations with medically-relevant complex traits.	Weight	up to 1,476 Mylopotamos (founder/genetic isolate) individuals, up to 1,737 Pomak (founder/genetic isolate) individuals	NA	4q24	4	105695979	INTS12, ARHGEF38	INTS12, ARHGEF38			ENSG00000138785, ENSG00000236699			rs112037309-A	rs112037309	0	112037309	intron_variant	0	0.075	3e-08	7.52288		0.287	[0.19-0.39] unit increase	Illumina [at least 13541454] (imputed)	N
2010-01-13	20010835	Hancock DB	2009-12-13	Nat Genet	www.ncbi.nlm.nih.gov/pubmed/20010835	Meta-analyses of genome-wide association studies identify multiple loci associated with pulmonary function.	Pulmonary function	20,890 European ancestry individuals	16,178 European ancestry individuals	4q24	4	105697983	GSTCD, INTS12, NPNT, FLJ20184	INTS12, ARHGEF38			ENSG00000138785, ENSG00000236699			rs11727189-T	rs11727189	0	11727189	intron_variant	0	0.06	5e-17	16.301	(FEV1)	64.7	[NR] ml increase	Affymetrix, Illumina [2534500] (imputed)	N
2016-10-14	26634245	Lutz SM	2015-12-03	BMC Genet	www.ncbi.nlm.nih.gov/pubmed/26634245	A genome-wide association study identifies risk loci for spirometric measures among smokers of European and African ancestry.	Post bronchodilator FEV1	10,094 European ancestry current and former smoker individuals, 3,260 African American current and former smoker individuals, 178 current and former smoker individuals	NA	4q24	4	105703128	INTS12	INTS12, ARHGEF38			ENSG00000138785, ENSG00000236699			rs76419734-T	rs76419734	0	76419734	intron_variant	0	0.061	5e-06	5.30103		0.09	NR unit increase	Illumina [NR] (imputed)	N
2016-10-14	26634245	Lutz SM	2015-12-03	BMC Genet	www.ncbi.nlm.nih.gov/pubmed/26634245	A genome-wide association study identifies risk loci for spirometric measures among smokers of European and African ancestry.	Post bronchodilator FEV1	10,094 European ancestry current and former smoker individuals, 3,260 African American current and former smoker individuals, 178 current and former smoker individuals	NA	4q24	4	105703345	INTS12	INTS12, ARHGEF38			ENSG00000138785, ENSG00000236699			rs72671826-T	rs72671826	0	72671826	intron_variant	0	0.939	5e-06	5.30103		0.09	NR unit decrease	Illumina [NR] (imputed)	N
2016-10-14	26634245	Lutz SM	2015-12-03	BMC Genet	www.ncbi.nlm.nih.gov/pubmed/26634245	A genome-wide association study identifies risk loci for spirometric measures among smokers of European and African ancestry.	Post bronchodilator FEV1	10,094 European ancestry current and former smoker individuals, 3,260 African American current and former smoker individuals, 178 current and former smoker individuals	NA	4q24	4	105703372	INTS12	ARHGEF38, INTS12			ENSG00000236699, ENSG00000138785			rs17036129-T	rs17036129	0	17036129	intron_variant	0	0.642	4e-06	5.39794		0.092	NR unit increase	Illumina [NR] (imputed)	N
2017-06-08	28166215	Hobbs BD	2017-02-06	Nat Genet	www.ncbi.nlm.nih.gov/pubmed/28166215	Genetic loci associated with chronic obstructive pulmonary disease overlap with loci for lung function and pulmonary fibrosis.	Chronic obstructive pulmonary disease	11,157 European ancestry cases, 36,699 European ancestry controls, 1,142 African American cases, 2,380 African American controls, 199 Korean ancestry cases, 6,741 Korean ancestry controls, 52 Hispanic cases, 548 Hispanic controls.	12,051 European ancestry cases, 11,111 European ancestry controls, 153 Korean ancestry cases, 205 Korean ancestry controls.	4q24	4	105710713	NPNT, GSTCD	INTS12, GSTCD			ENSG00000138785, ENSG00000138780			rs11727735-A	rs11727735	0	11727735	intron_variant	0	0.94	4e-14	13.3979		1.26	[1.18-1.33]	Affymetrix, Illumina [NR] (imputed)	N
2016-10-14	26634245	Lutz SM	2015-12-03	BMC Genet	www.ncbi.nlm.nih.gov/pubmed/26634245	A genome-wide association study identifies risk loci for spirometric measures among smokers of European and African ancestry.	Post bronchodilator FEV1	10,094 European ancestry current and former smoker individuals, 3,260 African American current and former smoker individuals, 178 current and former smoker individuals	NA	4q24	4	105710713	GSTCD	INTS12, GSTCD			ENSG00000138785, ENSG00000138780			rs11727735-A	rs11727735	0	11727735	intron_variant	0	0.062	4e-06	5.39794		0.092	NR unit decrease	Illumina [NR] (imputed)	N
2016-10-14	26634245	Lutz SM	2015-12-03	BMC Genet	www.ncbi.nlm.nih.gov/pubmed/26634245	A genome-wide association study identifies risk loci for spirometric measures among smokers of European and African ancestry.	Post bronchodilator FEV1	10,094 European ancestry current and former smoker individuals, 3,260 African American current and former smoker individuals, 178 current and former smoker individuals	NA	4q24	4	105725192	GSTCD	INTS12, GSTCD			ENSG00000138785, ENSG00000138780			rs72671852-A	rs72671852	0	72671852	intron_variant	0	0.939	5e-06	5.30103		0.085	NR unit decrease	Illumina [NR] (imputed)	N
2018-09-20	30019117	Liu J	2018-07-17	Hum Genet	www.ncbi.nlm.nih.gov/pubmed/30019117	The coexistence of copy number variations (CNVs) and single nucleotide polymorphisms (SNPs) at a locus can result in distorted calculations of the significance in associating SNPs to disease.	Adolescent idiopathic scoliosis	196 cases, 303 controls	NA	4q24	4	105741819	NR	GSTCD, INTS12			ENSG00000138780, ENSG00000138785			rs17036152-?	rs17036152	0	17036152	intron_variant	0	NR	2e-09	8.69897				Affymetrix [NR]	N
2017-06-16	28166213	Wain LV	2017-02-06	Nat Genet	www.ncbi.nlm.nih.gov/pubmed/28166213	Genome-wide association analyses for lung function and chronic obstructive pulmonary disease identify new loci and potential druggable targets.	Lung function (FVC)	48,943 European ancestry individuals.	57,176 European ancestry individuals, 38,199 individuals.	4q24	4	105767747	GSTCD	GSTCD-AS1, GSTCD, INTS12			ENSG00000251175, ENSG00000138780, ENSG00000138785			rs10516526-G	rs10516526	0	10516526	intron_variant	0	0.0628	8e-06	5.09691		0.061	[0.034-0.088] unit increase	Affymetrix [27624732] (imputed)	N
2017-06-16	28166213	Wain LV	2017-02-06	Nat Genet	www.ncbi.nlm.nih.gov/pubmed/28166213	Genome-wide association analyses for lung function and chronic obstructive pulmonary disease identify new loci and potential druggable targets.	Lung function (FEV1)	48,943 European ancestry individuals.	57,176 European ancestry individuals, 38,199 individuals.	4q24	4	105767747	GSTCD	GSTCD-AS1, GSTCD, INTS12			ENSG00000251175, ENSG00000138780, ENSG00000138785			rs10516526-G	rs10516526	0	10516526	intron_variant	0	0.06	4e-08	7.39794		0.075	[0.048-0.102] unit increase	Affymetrix [up to 27624732] (imputed)	N
2009-12-28	20010834	Repapi E	2009-12-13	Nat Genet	www.ncbi.nlm.nih.gov/pubmed/20010834	Genome-wide association study identifies five loci associated with lung function.	Pulmonary function	20,288 European ancestry individuals	up to 54,276 European ancestry individuals	4q24	4	105767747	GSTCD	GSTCD-AS1, GSTCD, INTS12			ENSG00000251175, ENSG00000138780, ENSG00000138785			rs10516526-G	rs10516526	0	10516526	intron_variant	0	0.06	2e-23	22.699	(FEV1)	0.089	[0.071-0.107] s.d. increase	Affymetrix, Illumina [~ 2500000] (imputed)	N
2013-05-09	23377640	GENDEP Investigators	2013-02-01	Am J Psychiatry	www.ncbi.nlm.nih.gov/pubmed/23377640	Common genetic variation and antidepressant efficacy in major depressive disorder: a meta-analysis of three genome-wide pharmacogenetic studies.	Major depressive disorder	Up to 2,256 European ancestry cases	NA	4q28.1	4	124494379	intergenic	TECRP2 - LINC02516	ENSG00000248565	ENSG00000261083		30589	5561	rs6534441-C	rs6534441	0	6534441	intergenic_variant	1	0.332832	7e-06	5.1549	(% improvement - SSRI treated - 12 weeks)	0.1801	[0.1-0.26] unit decrease	Affymetrix, Illumina [1200000] (imputed)	N
2019-09-12	31383772	Yan C	2019-08-05	Gut	www.ncbi.nlm.nih.gov/pubmed/31383772	Meta-analysis of genome-wide association studies and functional assays decipher susceptibility genes for gastric cancer in Chinese populations.	Gastric cancer	3,771 Chinese ancestry cases, 5,426 Chinese ancestry controls	7,035 Chinese ancestry cases, 8,323 Chinese ancestry controls	4q28.1	4	124530209	LOC285419, ANKRD50	LINC02516			ENSG00000261083			rs10029005-A	rs10029005	0	10029005	intron_variant	0	0.33	3e-11	10.5229		1.14	[1.10-1.19]	Affymetrix, Illumina [6192596] (imputed)	N
2020-01-17	31484785	Wright KM	2019-09-04	G3 (Bethesda)	www.ncbi.nlm.nih.gov/pubmed/31484785	A Prospective Analysis of Genetic Variants Associated with Human Lifespan.	Longevity	up to 482,000 European ancestry individuals	NA	4q28.1	4	124576758	NR	LINC02516 - ANKRD50	ENSG00000261083	ENSG00000151458		18313	87290	rs12643325-A	rs12643325	0	12643325	intergenic_variant	1	NR	9e-06	5.04576		0.01937	[0.011-0.028] unit increase	Illumina [~ 540852]	N
2019-01-28	30598549	Morris JA	2018-12-31	Nat Genet	www.ncbi.nlm.nih.gov/pubmed/30598549	An atlas of genetic influences on osteoporosis in humans and mice.	Heel bone mineral density	426,824 British ancestry individuals	NA	4q28.1	4	124600184	LOC101927087	LINC02516 - ANKRD50	ENSG00000261083	ENSG00000151458		41739	63864	rs7681056-T	rs7681056	0	7681056	intergenic_variant	1	0.687971	3e-11	10.5229		0.0132963	[0.0094-0.0172] unit decrease	NR [13737936] (imputed)	N
2018-10-18	30048462	Kim SK	2018-07-26	PLoS One	www.ncbi.nlm.nih.gov/pubmed/30048462	Identification of 613 new loci associated with heel bone mineral density and a polygenic risk score for bone mineral density, osteoporosis and fracture.	Heel bone mineral density	394,929 European ancestry individuals	NA	4q28.1	4	124619338		LINC02516 - ANKRD50	ENSG00000261083	ENSG00000151458		60893	44710	rs34571451-?	rs34571451	0	34571451	intergenic_variant	1	NR	8e-13	12.0969		0.015249	[0.011-0.02] unit decrease	Affymetrix [20259828] (imputed)	N
2017-11-20	28753643	Yeo A	2017-07-28	PLoS One	www.ncbi.nlm.nih.gov/pubmed/28753643	Pharmacogenetic meta-analysis of baseline risk factors, pharmacodynamic, efficacy and tolerability endpoints from two large global cardiovascular outcomes trials for darapladib.	Major coronary event in darapladib-treated cardiovascular disease (time to event)	1,318 European, African American, Asian and other ancestry cases	NA	4q28.1	4	124644124	intergenic	LINC02516 - ANKRD50	ENSG00000261083	ENSG00000151458		85679	19924	rs192427471-T	rs192427471	0	192427471	intergenic_variant	1	0.024	6e-09	8.22185		2.04	[1.61-2.56]	Affymetrix, Illumina [9334585] (imputed)	N
2017-11-20	28753643	Yeo A	2017-07-28	PLoS One	www.ncbi.nlm.nih.gov/pubmed/28753643	Pharmacogenetic meta-analysis of baseline risk factors, pharmacodynamic, efficacy and tolerability endpoints from two large global cardiovascular outcomes trials for darapladib.	Major coronary event in cardiovascular disease (time to event) (darapladib treatment interaction)	1,318 European, African American, Asian and other ancestry darapladib-treated cases, 1,440 European, African American, Asian and other ancestry placebo-treated cases	NA	4q28.1	4	124644124	intergenic	LINC02516 - ANKRD50	ENSG00000261083	ENSG00000151458		85679	19924	rs192427471-T	rs192427471	0	192427471	intergenic_variant	1	0.024	2e-06	5.69897				Affymetrix, Illumina [9334585] (imputed)	N
2013-12-12	23776197	Leandro-Garcia LJ	2013-06-17	J Med Genet	www.ncbi.nlm.nih.gov/pubmed/23776197	Genome-wide association study identifies ephrin type A receptors implicated in paclitaxel induced peripheral sensory neuropathy.	Paclitaxel-induced neuropathy	143 European ancestry individuals		5p15.31	5	6813824	PAPD7	LINC02236			ENSG00000251365			rs275456-A	rs275456	0	275456	intron_variant	0	0.24	3e-06	5.52288		2.26	[1.60-3.18]	Illumina [518577]	N
2012-03-27	22359512	Demirkan A	2012-02-16	PLoS Genet	www.ncbi.nlm.nih.gov/pubmed/22359512	Genome-wide association study identifies novel loci associated with circulating phospho- and sphingolipid concentrations.	Sphingolipid levels	4,034 European ancestry individuals	NA	5p15.31	5	6821801	PAPD7	LINC02236			ENSG00000251365			rs1566039-?	rs1566039	0	1566039	intron_variant	0	NR	1e-08	8	(levels)	0.8	[NR] % increase	Illumina [NR] (imputed)	N
2008-11-12	18821564	Mick E	2008-09-26	Am J Med Genet B Neuropsychiatr Genet	www.ncbi.nlm.nih.gov/pubmed/18821564	Genome-wide association study of response to methylphenidate in 187 children with attention-deficit/hyperactivity disorder.	Attention deficit hyperactivity disorder	105 European ancestry cases, 34 Hispanic cases, 26 African American cases, 22 cases	NA	5p15.31	5	6834054	intergenic	LINC02236 - LINC02196	ENSG00000251365	ENSG00000250974		934	5406	rs11134178-T	rs11134178	0	11134178	regulatory_region_variant	1	0.05	3e-06	5.52288				Affymetrix [319722]	N
2013-04-09	23251661	Comuzzie AG	2012-12-04	PLoS One	www.ncbi.nlm.nih.gov/pubmed/23251661	Novel genetic loci identified for the pathophysiology of childhood obesity in the Hispanic population.	Obesity-related traits	815 Hispanic children from 263 families	NA	5p15.31	5	6879865	intergenic	LINC02196, AC122710.1			ENSG00000250974, ENSG00000250060			rs275437-A	rs275437	0	275437	intron_variant	0	0.494	3e-06	5.52288	(TC )	0.04	[NR] mg/dL increase	Illumina [899892]	N
2019-02-27	30713548	Schurz H	2019-01-18	Front Genet	www.ncbi.nlm.nih.gov/pubmed/30713548	A Sex-Stratified Genome-Wide Association Study of Tuberculosis Using a Multi-Ethnic Genotyping Array.	Tuberculosis	242 South African admixed female cases, 168 South African admixed male cases, 223 South African admixed female controls, 182 South African admixed male controls	NA	5p15.31	5	6900353	TENT4A	LINC02196			ENSG00000250974			rs2894967-C	rs2894967	0	2894967	intron_variant	0	NR	5e-06	5.30103	(Female)	2.173	[1.56ΓÇô2.90]	Illumina [848325]	N
2019-07-26	31201950	Lutz MW	2019-03-06	Neurobiol Aging	www.ncbi.nlm.nih.gov/pubmed/31201950	Analysis of pleiotropic genetic effects on cognitive impairment, systemic inflammation, and plasma lipids in the Health and Retirement Study.	C-reactive protein levels	6,545 European ancestry individuals	NA	5p15.31	5	6937069		LINC02196			ENSG00000250974			rs10036128-C	rs10036128	0	10036128	intron_variant	0	0.09	9e-07	6.04576		0.61	[0.36-0.85] unit increase	Illumina [19468843] (imputed)	N
2019-12-11	31708768	Liu C	2019-10-25	Front Aging Neurosci	www.ncbi.nlm.nih.gov/pubmed/31708768	Genome-Wide Association Studies for Cerebrospinal Fluid Soluble TREM2 in Alzheimer's Disease.	Cerebrospinal fluid sTREM-2 levels	224 healthy normal individuals, 72 significant memory concern individuals, 234 early mild cognitive impairment individuals, 277 late mild cognitive impairment individuals, 194 Alzheimer's disease cases	NA	5q14.1	5	81346475	NR	ACOT12			ENSG00000172497			rs79345033-?	rs79345033	0	79345033	intron_variant	0	NR	5e-06	5.30103		10514.7	NR unit decrease	Illumina [2379855]	N
2014-10-28	24665060	Argos M	2014-03-24	J Med Genet	www.ncbi.nlm.nih.gov/pubmed/24665060	Genome-wide association study of smoking behaviours among Bangladeshi adults.	Smoking initiation	754 Bangladeshi ancestry never smoker males, 2,565 Bangladeshi ancestry never smoker females, 1,837 Bangladeshi ancestry ever smoker males, 198 Bangladeshi ancestry ever smoker females	NA	5q14.1	5	81352876	NR	ACOT12			ENSG00000172497			rs7729671-?	rs7729671	0	7729671	intron_variant	0		3e-06	5.52288	(females)			Illumina [1211988] (imputed)	N
2012-10-09	22863734	Ludwig KU	2012-08-05	Nat Genet	www.ncbi.nlm.nih.gov/pubmed/22863734	Genome-wide meta-analyses of nonsyndromic cleft lip with or without cleft palate identify six new risk loci.	Orofacial clefts	Up to 666 European ancestry trios, 399 European ancestry cases, 1,318 European ancestry controls	up to 795 East Asian ancestry trios	5q14.1	5	81359147	NR	ACOT12			ENSG00000172497			rs4703516-?	rs4703516	0	4703516	intron_variant	0	NR	3e-06	5.52288	(Meta-All, NSCL/P)			NR [497084]	N
2012-05-16	22472174	Xiao Y	2012-04-03	Clin Cancer Res	www.ncbi.nlm.nih.gov/pubmed/22472174	SSBP2 variants are associated with survival in glioblastoma patients.	Glioblastoma	315 European ancestry cases	434 European ancestry cases	5q14.1	5	81423306	SSBP2	SSBP2			ENSG00000145687			rs7732320-T	rs7732320	0	7732320	intron_variant	0	0.11	1e-06	6		1.64	[1.34-2.00]	Illumina [314635]	N
2019-12-11	31708768	Liu C	2019-10-25	Front Aging Neurosci	www.ncbi.nlm.nih.gov/pubmed/31708768	Genome-Wide Association Studies for Cerebrospinal Fluid Soluble TREM2 in Alzheimer's Disease.	Cerebrospinal fluid sTREM-2 levels	224 healthy normal individuals, 72 significant memory concern individuals, 234 early mild cognitive impairment individuals, 277 late mild cognitive impairment individuals, 194 Alzheimer's disease cases	NA	5q14.1	5	81488947	NR	SSBP2			ENSG00000145687			rs78229408-?	rs78229408	0	78229408	intron_variant	0	NR	5e-06	5.30103		10517.8	NR unit decrease	Illumina [2379855]	N
2019-07-09	31043756	Stahl EA	2019-05-01	Nat Genet	www.ncbi.nlm.nih.gov/pubmed/31043756	Genome-wide association study identifies 30 loci associated with bipolar disorder.	Bipolar disorder	20,352 European ancestry cases, 31,358 European ancestry controls	9,412 European ancestry cases, 137,760 European ancestry controls	5q14.1	5	81500549	RNU5E-1, RNU5D-1, ACOT12, SSBP2	SSBP2			ENSG00000145687			rs10035291-T	rs10035291	0	10035291	intron_variant	0	0.675	3e-08	7.52288		1.07015	[1.05-1.09]	NR [9372253] (imputed)	N
2017-03-31	27647854	Sandholm N	2016-09-19	J Am Soc Nephrol	www.ncbi.nlm.nih.gov/pubmed/27647854	The Genetic Landscape of Renal Complications in Type 1 Diabetes.	Chronic kidney disease (chronic kidney disease vs normal or mildly reduced eGFR) in type 1 diabetes	1,142 European ancestry cases, 113 cases, 2,442 European ancestry controls, 467 controls	2,046 cases, 4,549 controls	6p24.3	6	8226764	NR	AL355499.2, AL355499.1			ENSG00000285216, ENSG00000232234			rs13217044-A	rs13217044	0	13217044	intron_variant	0	0.71	4e-06	5.39794		1.15	[1.07-1.23]	Illumina [NR] (imputed)	N
2015-06-23	23870195	Wojczynski MK	2013-07-19	BMC Med Genet	www.ncbi.nlm.nih.gov/pubmed/23870195	Genetics of coronary artery calcification among African Americans, a meta-analysis.	Coronary artery calcification	5,823 African American individuals	9,992 European ancestry individuals	6p24.3	6	8228709	EEF1E1	AL355499.2, AL355499.1			ENSG00000285216, ENSG00000232234			rs6929568-T	rs6929568	0	6929568	intron_variant	0	0.49	3e-06	5.52288	(AA)	0.17	[0.092-0.248] unit decrease	Affymetrix, Illumina [up to 2727966] (imputed)	N
2019-10-21	31598132	Donati G	2019-06-30	Mind Brain Educ	www.ncbi.nlm.nih.gov/pubmed/31598132	Genome-Wide Association Study of Latent Cognitive Measures in Adolescence: Genetic Overlap With Intelligence and Education.	Working memory	4,611 European ancestry adolescents	NA	6p24.3	6	8282300	SLC35B3	AL355499.2, AL355499.1			ENSG00000285216, ENSG00000232234			rs551980-?	rs551980	0	551980	intron_variant	0	NR	2e-06	5.69897		0.102	[0.063-0.141] unit decrease	Illumina [6319684] (imputed)	N
2015-11-06	25628336	Hromatka BS	2015-01-26	Hum Mol Genet	www.ncbi.nlm.nih.gov/pubmed/25628336	Genetic variants associated with motion sickness point to roles for inner ear development, neurological processes and glucose homeostasis.	Motion sickness	80,494 European ancestry individuals	NA	6p24.3	6	8369446	MUTED	AL359378.1, AL355499.2			ENSG00000234763, ENSG00000285216			rs2153535-G	rs2153535	0	2153535	intron_variant	0	0.48	3e-18	17.5229		0.046	[0.035-0.056] unit increase	Illumina [7428049] (imputed)	N
2016-10-14	26634245	Lutz SM	2015-12-03	BMC Genet	www.ncbi.nlm.nih.gov/pubmed/26634245	A genome-wide association study identifies risk loci for spirometric measures among smokers of European and African ancestry.	Post bronchodilator FEV1	10,094 European ancestry current and former smoker individuals, 3,260 African American current and former smoker individuals, 178 current and former smoker individuals	NA	6p24.3	6	8383251	Intergenic	AL359378.1, AL355499.2			ENSG00000234763, ENSG00000285216			rs115144339-T	rs115144339	0	115144339	intron_variant	0	0.997	1e-06	6	(AA)	1.063	NR unit increase	Illumina [NR] (imputed)	N
2019-02-08	30595370	Kichaev G	2018-12-27	Am J Hum Genet	www.ncbi.nlm.nih.gov/pubmed/30595370	Leveraging Polygenic Functional Enrichment to Improve GWAS Power.	Hair color	approximately 452,000 European ancestry individuals	NA	6p21.1	6	45934179		CLIC5			ENSG00000112782			rs9349337-?	rs9349337	0	9349337	intron_variant	0	NR	2e-17	16.699				NR [~ 8900000] (imputed)	N
2019-01-30	30531825	Morgan MD	2018-12-10	Nat Commun	www.ncbi.nlm.nih.gov/pubmed/30531825	Genome-wide study of hair colour in UK Biobank explains most of the SNP heritability.	Blond vs. brown/black hair color	39,397 British ancestry blond hair individuals, 283,920 British ancestry brown or black hair individuals	NA	6p21.1	6	45934179	CLIC5	CLIC5			ENSG00000112782			rs9349337-?	rs9349337	0	9349337	intron_variant	0	NR	6e-10	9.22185		1.05452	NR	Affymetrix [9154080] (imputed)	N
2018-07-05	29875488	Sun BB	2018-06-06	Nature	www.ncbi.nlm.nih.gov/pubmed/29875488	Genomic atlas of the human plasma proteome.	Blood protein levels	3,301 European ancestry individuals	NA	6p21.1	6	45949262	CLIC5	CLIC5			ENSG00000112782			rs35822882-T	rs35822882	0	35822882	missense_variant	0	0.034	7e-27	26.1549	(Chloride intracellular channel protein 5, CLIC5.12475.48.3)	0.73	[0.59-0.87] unit decrease	Affymetrix [10572788] (imputed)	N
2018-10-17	29785010	Khawaja AP	2018-05-21	Nat Genet	www.ncbi.nlm.nih.gov/pubmed/29785010	Genome-wide analyses identify 68 new loci associated with intraocular pressure and improve risk prediction for primary open-angle glaucoma.	Intraocular pressure	139,555 European ancestry individuals	NA	6p21.1	6	45960990	CLIC5	CLIC5			ENSG00000112782			rs4714896-T	rs4714896	0	4714896	intron_variant	0	0.648	6e-09	8.22185		0.079	[0.052-0.106] unit decrease	Affymetrix, Illumina [NR] (imputed)	N
2019-01-31	29274321	Chung J	2017-12-20	Alzheimers Dement	www.ncbi.nlm.nih.gov/pubmed/29274321	Genome-wide association study of Alzheimer's disease endophenotypes at prediagnosis stages.	Cerebrospinal AB1-42 levels in normal cognition	305 European ancestry cognitively normal individuals	NA	6p21.1	6	46059646	CLIC5, RUNX2, ENPP4	CLIC5			ENSG00000112782			rs9296477-C	rs9296477	0	9296477	intron_variant	0	0.14	7e-07	6.1549		0.71	[0.44-0.98] unit decrease	Illumina [8257341] (imputed)	N
2018-01-15	29228715	Hofer P	2017-10-09	Oncotarget	www.ncbi.nlm.nih.gov/pubmed/29228715	Bayesian and frequentist analysis of an Austrian genome-wide association study of colorectal cancer and advanced adenomas.	Colonoscopy-negative controls vs population controls	855 Austrian ancestry colonoscopy-negative controls, 3,439 European ancestry controls	NA	6p21.1	6	46076500	Intergenic	CLIC5			ENSG00000112782			rs4714902-?	rs4714902	0	4714902	intron_variant	0	NR	5e-06	5.30103		1.363	[NR]	Affymetrix [492217] (imputed)	N
2018-11-16	30072576	Emilsson V	2018-08-02	Science	www.ncbi.nlm.nih.gov/pubmed/30072576	Co-regulatory networks of human serum proteins link genetics to disease.	Blood protein levels	3,200 European ancestry individuals	NA	6p21.1	6	46110824	ENPP5	AL035701.1			ENSG00000231769			rs62400860-T	rs62400860	0	62400860	intron_variant	0	0.96	2e-182	181.699	(ENPP5)	1.628	[1.52-1.73] unit increase	Illumina [> 1000000] (imputed)	N
2018-07-05	29875488	Sun BB	2018-06-06	Nature	www.ncbi.nlm.nih.gov/pubmed/29875488	Genomic atlas of the human plasma proteome.	Blood protein levels	3,301 European ancestry individuals	NA	6p21.1	6	46123201	NR	AL035701.1			ENSG00000231769			rs144538541-C	rs144538541	0	144538541	intron_variant	0	0.051	8e-278	277.097	(Ectonucleotide pyrophosphatase/phosphodiesterase family member 5, ENPP5.6556.5.3)	1.7	[1.6-1.8] unit decrease	Affymetrix [10572788] (imputed)	N
2012-08-07	22610502	Kennedy RB	2012-05-19	Hum Genet	www.ncbi.nlm.nih.gov/pubmed/22610502	Genome-wide analysis of polymorphisms associated with cytokine responses in smallpox vaccine recipients.	Immune response to smallpox vaccine (IL-6)	Up to 512 European ancestry individuals, 199 African American individuals	NA	6q22.33	6	127700658	C6orf190	LINC02536 - THEMIS	ENSG00000281248	ENSG00000275122		19103	7414	rs17299841-C	rs17299841	0	17299841	intergenic_variant	1		2e-07	6.69897	(AA)			Illumina [NR]	N
2017-09-12	28701861	Randall CL	2017-06-15	Pain Res Manag	www.ncbi.nlm.nih.gov/pubmed/28701861	A Preliminary Genome-Wide Association Study of Pain-Related Fear: Implications for Orofacial Pain.	Fear of medical pain (dental)	Up to 1,367 European ancestry individuals, up to 159 African American individuals, up to 13 Hispanic individuals, up to 23 Asian, Native American and other ancestry individuals, up to 21 individuals	NA	6q22.33	6	127702236	NR	LINC02536 - THEMIS	ENSG00000281248	ENSG00000275122		20681	5836	rs72965720-C	rs72965720	0	72965720	intergenic_variant	1	0.08	2e-07	6.69897		1.43	unit increase	Illumina [8591557] (imputed)	N
2016-02-04	25935106	Kim KW	2015-04-30	J Allergy Clin Immunol	www.ncbi.nlm.nih.gov/pubmed/25935106	Genome-wide association study of recalcitrant atopic dermatitis in Korean children.	Recalcitrant atopic dermatitis	246 Korean ancestry child cases, 551 Korean ancestry adult controls	NA	6q22.33	6	127719694	THEMIS	THEMIS, THEMIS			ENSG00000172673, ENSG00000275122			rs675531-C	rs675531	0	675531	missense_variant	0	0.113	7e-07	6.1549		2.193	[1.610-2.994]	Affymetrix [2501352] (imputed)	N
2017-04-24	27846281	Galesloot TE	2016-11-15	PLoS One	www.ncbi.nlm.nih.gov/pubmed/27846281	Meta-GWAS and Meta-Analysis of Exome Array Studies Do Not Reveal Genetic Determinants of Serum Hepcidin.	Hepcidin/ferritin ratio	1495 European ancestry individuals without iron deficiency or clinical inflammation, 324 European ancestry individuals, 1206 Val Borbera (founder/genetic isolated) individuals without iron deficiency or clinical inflammation, 274 Val Borbera (founder/genetic isolated) individuals, 2,695 European ancestry individuals without iron deficiency or clinical inflammation, 207 individuals	NA	6q22.33	6	127756027	THEMIS	THEMIS, THEMIS			ENSG00000172673, ENSG00000275122			rs57815653-CA	rs57815653	0	57815653	intron_variant	0	0.1207	4e-06	5.39794	(Subset)	0.2076	[0.12-0.3] unit decrease	Illumina [up to 38043574] (imputed)	N
2017-04-24	27846281	Galesloot TE	2016-11-15	PLoS One	www.ncbi.nlm.nih.gov/pubmed/27846281	Meta-GWAS and Meta-Analysis of Exome Array Studies Do Not Reveal Genetic Determinants of Serum Hepcidin.	Hepcidin/ferritin ratio	1495 European ancestry individuals without iron deficiency or clinical inflammation, 324 European ancestry individuals, 1206 Val Borbera (founder/genetic isolated) individuals without iron deficiency or clinical inflammation, 274 Val Borbera (founder/genetic isolated) individuals, 2,695 European ancestry individuals without iron deficiency or clinical inflammation, 207 individuals	NA	6q22.33	6	127756027	THEMIS	THEMIS, THEMIS			ENSG00000172673, ENSG00000275122			rs57815653-CA	rs57815653	0	57815653	intron_variant	0	0.118	1e-06	6		0.2007	[0.12-0.28] unit decrease	Illumina [up to 38043574] (imputed)	N
2020-04-16	31488892	Masuda T	2019-09-05	Eur J Hum Genet	www.ncbi.nlm.nih.gov/pubmed/31488892	GWAS of five gynecologic diseases and cross-trait analysis in Japanese.	Uterine fibroids	5,236 Japanese ancestry cases, 39,556 Japanese ancestry controls	NA	6q22.33	6	127756593	Intergenic	THEMIS, THEMIS			ENSG00000172673, ENSG00000275122			rs62425513-?	rs62425513	0	62425513	intron_variant	0		9e-06	5.04576		1.17647	[1.09-1.25]	Illumina [7645193] (imputed)	N
2020-04-17	31669095	Zhu Z	2019-10-24	J Allergy Clin Immunol	www.ncbi.nlm.nih.gov/pubmed/31669095	Shared Genetic and Experimental Links between Obesity-Related Traits and Asthma Subtypes in UK Biobank.	Waist-to-hip ratio adjusted for BMI	457,690 European ancestry individuals	NA	6q22.33	6	127766087	NR	THEMIS, THEMIS			ENSG00000172673, ENSG00000275122			rs78595707-?	rs78595707	0	78595707	intron_variant	0	NR	3e-10	9.52288				Affymetrix [~ 8270000] (imputed)	N
2018-11-29	30287806	Zhou H	2018-10-04	Transl Psychiatry	www.ncbi.nlm.nih.gov/pubmed/30287806	Genome-wide association study identifies glutamate ionotropic receptor GRIA4 as a risk gene for comorbid nicotine dependence and major depression.	Nicotine dependence and major depression (severity of comorbidity)	3,724 African American individuals	NA	6q22.33	6	127811700	THEMIS	THEMIS, THEMIS			ENSG00000172673, ENSG00000275122			rs368009660-CTCATT	rs368009660	1	71819402	intron_variant	0	0.0323	4e-06	5.39794		1.3977	[0.8-1.99] unit decrease	Illumina [9520174] (imputed)	N
2020-04-17	31669095	Zhu Z	2019-10-24	J Allergy Clin Immunol	www.ncbi.nlm.nih.gov/pubmed/31669095	Shared Genetic and Experimental Links between Obesity-Related Traits and Asthma Subtypes in UK Biobank.	Asthma (childhood onset)	13,435 European ancestry cases, 393,186 European ancestry controls	NA	6q22.33	6	127822379	NR	THEMIS, THEMIS			ENSG00000172673, ENSG00000275122			rs6918558-?	rs6918558	0	6918558	intron_variant	0	NR	2e-09	8.69897				Affymetrix [~ 8270000] (imputed)	N
2020-04-17	31669095	Zhu Z	2019-10-24	J Allergy Clin Immunol	www.ncbi.nlm.nih.gov/pubmed/31669095	Shared Genetic and Experimental Links between Obesity-Related Traits and Asthma Subtypes in UK Biobank.	Waist circumference adjusted for body mass index	457,690 European ancestry individuals	NA	6q22.33	6	127835470	NR	THEMIS, THEMIS			ENSG00000172673, ENSG00000275122			rs75046825-?	rs75046825	0	75046825	intron_variant	0	NR	3e-09	8.52288				Affymetrix [~ 8270000] (imputed)	N
2020-04-17	31669095	Zhu Z	2019-10-24	J Allergy Clin Immunol	www.ncbi.nlm.nih.gov/pubmed/31669095	Shared Genetic and Experimental Links between Obesity-Related Traits and Asthma Subtypes in UK Biobank.	Waist-to-hip ratio adjusted for BMI	457,690 European ancestry individuals	NA	6q22.33	6	127835470	NR	THEMIS, THEMIS			ENSG00000172673, ENSG00000275122			rs75046825-?	rs75046825	0	75046825	intron_variant	0	NR	2e-19	18.699				Affymetrix [~ 8270000] (imputed)	N
2019-08-23	25920553	Coleman C	2015-04-29	Eur J Hum Genet	www.ncbi.nlm.nih.gov/pubmed/25920553	Common polygenic variation in coeliac disease and confirmation of ZNF335 and NIFA as disease susceptibility loci.	Celiac disease	425 Irish ancestry cases, 453 Irish ancestry controls	11,812 European ancestry cases, 229 Indian ancestry cases, 11,837 European ancestry controls, 391 Indian ancestry controls	6q22.33	6	127835743	THEMIS	THEMIS, THEMIS			ENSG00000172673, ENSG00000275122			rs4897233-?	rs4897233	0	4897233	intron_variant	0	NR	2e-08	7.69897		0.1047	unit decrease	Illumina [up to 143074]	N
2017-09-05	28749367	Gondalia R	2017-06-08	Environ Health Perspect	www.ncbi.nlm.nih.gov/pubmed/28749367	Genome-wide Association Study of Susceptibility to Particulate Matter-Associated QT Prolongation.	QT interval (ambient particulate matter interaction)	14,889 European ancestry individuals, 5,707 African American individuals, 1,562 Hispanic individuals	NA	7p12.3	7	48771910	ABCA13, CDC14C	LINC02838 - AC004899.1	ENSG00000285536	ENSG00000225705		60328	74516	rs13309098-G	rs13309098	0	13309098	intergenic_variant	1	0.93	2e-06	5.69897		2.37	[1.39-3.35] unit increase	Affymetrix, Illumina [~ 2500000] (imputed)	N
2012-11-05	22952603	Hart AB	2012-08-28	PLoS One	www.ncbi.nlm.nih.gov/pubmed/22952603	Genome-wide association study of d-amphetamine response in healthy volunteers identifies putative associations, including cadherin 13 (CDH13).	Response to amphetamines	1 American Indian ancestry individual, 18 African American individuals, 10 Asian ancestry individuals, 325 European ancestry individuals, 17 Hispanic individuals, 10 individuals	NA	7p12.3	7	48778369	intergenic	LINC02838 - AC004899.1	ENSG00000285536	ENSG00000225705		66787	68057	rs11767191-?	rs11767191	0	11767191	intergenic_variant	1	NR	1e-06	6	(SF7)			Affymetrix [5476100] (imputed)	N
2018-11-12	30038396	Lee JJ	2018-07-23	Nat Genet	www.ncbi.nlm.nih.gov/pubmed/30038396	Gene discovery and polygenic prediction from a genome-wide association study of educational attainment in 1.1 million individuals.	Educational attainment (MTAG)	1,311,438 European ancestry individuals	NA	7p12.3	7	48780940	Intergenic	LINC02838 - AC004899.1	ENSG00000285536	ENSG00000225705		69358	65486	rs36119825-A	rs36119825	0	36119825	intergenic_variant	1	0.4465	2e-10	9.69897	(MTAG)	0.0083	[0.0058-0.0108] unit increase	Affymetrix, Illumina [7100000] (imputed)	N
2018-10-19	30038396	Lee JJ	2018-07-23	Nat Genet	www.ncbi.nlm.nih.gov/pubmed/30038396	Gene discovery and polygenic prediction from a genome-wide association study of educational attainment in 1.1 million individuals.	Educational attainment (years of education)	up to 1,131,881 European ancestry individuals	NA	7p12.3	7	48783558		LINC02838 - AC004899.1	ENSG00000285536	ENSG00000225705		71976	62868	rs12670376-A	rs12670376	0	12670376	intergenic_variant	1	0.4464	6e-11	10.2218		0.0092	[0.0065-0.0119] unit increase	Affymetrix, Illumina [10000000] (imputed)	N
2016-10-14	26634245	Lutz SM	2015-12-03	BMC Genet	www.ncbi.nlm.nih.gov/pubmed/26634245	A genome-wide association study identifies risk loci for spirometric measures among smokers of European and African ancestry.	Post bronchodilator FEV1/FVC ratio in COPD	5,439 European ancestry current and former smoker cases, 821 African American current and former smoker cases	NA	7p12.3	7	48855664	Intergenic	AC004899.1 - GDI2P1	ENSG00000225705	ENSG00000229165		2766	46892	rs142075585-A	rs142075585	0	142075585	intergenic_variant	1	0.012	3e-06	5.52288		0.074	NR unit decrease	Illumina [NR] (imputed)	N
2016-01-30	25881214	Shah AA	2015-02-27	Heart Surg Forum	www.ncbi.nlm.nih.gov/pubmed/25881214	Genetic variants associated with vein graft stenosis after coronary artery bypass grafting.	Vein graft stenosis in coronary artery bypass grafting	361 European ancestry cases, 160 European ancestry controls	NA	7p12.3	7	48868122	ABCA13	AC004899.1 - GDI2P1	ENSG00000225705	ENSG00000229165		15224	34434	rs10232860-G	rs10232860	0	10232860	intergenic_variant	1	0.17	5e-06	5.30103				Illumina [905781]	N
2020-01-09	23823483	Rhee EP	2013-07-02	Cell Metab	www.ncbi.nlm.nih.gov/pubmed/23823483	A genome-wide association study of the human metabolome in a community-based cohort.	Metabolite levels	2,076 European ancestry individuals	NA	7p12.3	7	48885805	UPP1	AC004899.1 - GDI2P1	ENSG00000225705	ENSG00000229165		32907	16751	rs9918731-?	rs9918731	0	9918731	intergenic_variant	1	NR	8e-06	5.09691	(anthranilic acid)	0.156299	[0.088-0.225] unit decrease	Affymetrix [at least 2500000] (imputed)	N
2012-01-20	22179738	Lai HM	2011-12-16	Rheumatology (Oxford)	www.ncbi.nlm.nih.gov/pubmed/22179738	Gout and type 2 diabetes have a mutual inter-dependent effect on genetic risk factors and higher incidences.	Gout	20 Han Chinese ancestry male gout cases, 42 Han Chinese ancestry male controls	NA	7q31.2	7	117503548	CFTR	CFTR			ENSG00000001626			rs4148689-?	rs4148689	0	4148689	5_prime_UTR_variant	0		1e-07	7				Illumina [479403]	N
2019-12-11	31708768	Liu C	2019-10-25	Front Aging Neurosci	www.ncbi.nlm.nih.gov/pubmed/31708768	Genome-Wide Association Studies for Cerebrospinal Fluid Soluble TREM2 in Alzheimer's Disease.	Cerebrospinal fluid sTREM-2 levels	224 healthy normal individuals, 72 significant memory concern individuals, 234 early mild cognitive impairment individuals, 277 late mild cognitive impairment individuals, 194 Alzheimer's disease cases	NA	7q31.2	7	117587738	NR	CFTR			ENSG00000001626			rs76713772-?	rs76713772	0	76713772	splice_acceptor_variant	0	NR	5e-06	5.30103		10514.7	NR unit decrease	Illumina [2379855]	N
2017-03-13	27527254	Gharahkhani P	2016-08-12	Lancet Oncol	www.ncbi.nlm.nih.gov/pubmed/27527254	Genome-wide association studies in oesophageal adenocarcinoma and Barrett's oesophagus: a large-scale meta-analysis.	Barrett's esophagus or Esophageal adenocarcinoma	6,167 European ancestry Barrett's oesophagus cases, 4,112 European ancestry esophageal adenocarcinoma cases, 17,159 European ancestry controls	NA	7q31.2	7	117616658	CFTR	AC000061.1, CFTR			ENSG00000083622, ENSG00000001626			rs17451754-G	rs17451754	0	17451754	intron_variant	0		5e-10	9.30103		1.19	[1.12-1.25]	Illumina [11951684] (imputed)	N
2013-09-27	23551011	Zhao L	2013-04-02	Ann Hum Genet	www.ncbi.nlm.nih.gov/pubmed/23551011	Genome-wide association study of pre-eclampsia detects novel maternal single nucleotide polymorphisms and copy-number variants in subsets of the Hyperglycemia and Adverse Pregnancy Outcome (HAPO) study cohort.	Preeclampsia	21 Afro-Caribbean cases, 1,010 Afro-Caribbean controls, 50 European ancestry cases, 1,202 European ancestry controls, 62 Hispanic cases, 658 Hispanic controls	NA	8p21.3	8	20389247	LZTS1	AC023403.1 - AC022559.1	ENSG00000253164	ENSG00000253178		16478	161954	rs17412740-?	rs17412740	0	17412740	intergenic_variant	1	NR	2e-06	5.69897	(Hispanic)	6.08	[2.88-12.81]	Illumina [2485249] (imputed)	N
2013-02-26	23259602	Wang X	2012-12-21	BMC Oral Health	www.ncbi.nlm.nih.gov/pubmed/23259602	Genome-wide association scan of dental caries in the permanent dentition.	Dental caries	1,483 European ancestry comparatively younger individuals, 5,960 European ancestry comparatively older individuals	NA	8p21.3	8	20443926	LZTS1	AC023403.1 - AC022559.1	ENSG00000253164	ENSG00000253178		71157	107275	rs4922199-?	rs4922199	0	4922199	intergenic_variant	1	NR	8e-06	5.09691	(Comparatively Younger)			Affymetrix, Illumina [~ 1400000] (imputed)	N
2013-01-16	23064961	Shaffer JR	2012-10-11	J Dent Res	www.ncbi.nlm.nih.gov/pubmed/23064961	GWAS of dental caries patterns in the permanent dentition.	Dental caries	920 European ancestry individuals	NA	8p21.3	8	20479062	LZTS1	AC023403.1 - AC022559.1	ENSG00000253164	ENSG00000253178		106293	72139	rs10111661-?	rs10111661	0	10111661	intergenic_variant	1	NR	2e-06	5.69897	(DMFS5max,DMFS5)			Illumina [518997]	N
2017-08-04	27989323	Ahola-Olli AV	2016-12-13	Am J Hum Genet	www.ncbi.nlm.nih.gov/pubmed/27989323	Genome-wide Association Study Identifies 27 Loci Influencing Concentrations of Circulating Cytokines and Growth Factors.	Interleukin-9 levels	3,634 Finnish ancestry individuals	NA	8p21.3	8	20499686	NR	AC023403.1 - AC022559.1	ENSG00000253164	ENSG00000253178		126917	51515	rs73218490-C	rs73218490	0	73218490	intergenic_variant	1		7e-06	5.1549		0.1767	[0.099-0.254] SD units increase	NR [10700000] (imputed)	N
2019-05-21	30891314	Saad MN	2019-01-18	J Adv Res	www.ncbi.nlm.nih.gov/pubmed/30891314	Studying the effects of haplotype partitioning methods on the RA-associated genomic results from the North American Rheumatoid Arthritis Consortium (NARAC) dataset.	Rheumatoid arthritis	868 European ancestry cases, 1,194 European ancestry controls	NA	8p21.3	8	20501107	LZTS1, LOC286114	AC023403.1 - AC022559.1	ENSG00000253164	ENSG00000253178		128338	50094	rs9785133-G	rs9785133	0	9785133	intergenic_variant	1	0.86	4e-08	7.39794				NR [509413]	N
2017-02-15	27244555	Li Y	2016-05-31	Nat Commun	www.ncbi.nlm.nih.gov/pubmed/27244555	Genome-wide association study identifies 8p21.3 associated with persistent hepatitis B virus infection among Chinese.	Susceptibility to persistent hepatitis B virus infection	1,251 Chinese ancestry persistently infected cases, 1,057 Chinese ancestry spontaneously recovered controls	3,905 Chinese ancestry persistently infected cases, 3,356 Chinese ancestry spontaneously recovered controls	8p21.3	8	20535695	INTS10, CSGALNACT1, LPL, SLC18A1, ATP6V1B2, LZTS1	AC023403.1 - AC022559.1	ENSG00000253164	ENSG00000253178		162926	15506	rs7000921-C	rs7000921	0	7000921	intergenic_variant	1	0.278	3e-12	11.5229		1.28	[1.19-1.37]	Affymetrix, Illumina [up to 4494311] (imputed)	N
2017-12-01	28928442	Tian C	2017-09-19	Nat Commun	www.ncbi.nlm.nih.gov/pubmed/28928442	Genome-wide association and HLA region fine-mapping studies identify susceptibility loci for multiple common infections.	Cold sores	25,108 European ancestry cases, 63,332 European ancestry controls	NA	8p21.3	8	20546065	NR	AC023403.1 - AC022559.1	ENSG00000253164	ENSG00000253178		173296	5136	rs112500142-?	rs112500142	0	112500142	intergenic_variant	1	NR	4e-07	6.39794		1.4114	[0.86-1.96] unit increase	Illumina [at least 560000] (imputed)	N
2017-01-09	27126917	Spada J	2016-04-29	J Sleep Res	www.ncbi.nlm.nih.gov/pubmed/27126917	Genome-wide association analysis of actigraphic sleep phenotypes in the LIFE Adult Study.	Daytime sleep phenotypes	874 European ancestry individuals	NA	8p21.3	8	20639672		AC022559.1 - AC018541.1	ENSG00000253178	ENSG00000253300		88267	15512	rs13270892-G	rs13270892	0	13270892	intergenic_variant	1	NR	3e-06	5.52288	(daytime napping duration)	0.1206	[0.07-0.171] unit increase	Affymetrix [7141204] (imputed)	N
2020-04-17	31669095	Zhu Z	2019-10-24	J Allergy Clin Immunol	www.ncbi.nlm.nih.gov/pubmed/31669095	Shared Genetic and Experimental Links between Obesity-Related Traits and Asthma Subtypes in UK Biobank.	Body mass index	457,822 European ancestry individuals	NA	8q21.13	8	76326157	NR	AC011029.1 - AC067773.1	ENSG00000287352	ENSG00000270866		17842	77841	rs10102172-?	rs10102172	0	10102172	intergenic_variant	1	NR	6e-28	27.2218				Affymetrix [~ 8270000] (imputed)	N
2019-02-06	30595370	Kichaev G	2018-12-27	Am J Hum Genet	www.ncbi.nlm.nih.gov/pubmed/30595370	Leveraging Polygenic Functional Enrichment to Improve GWAS Power.	Body mass index	approximately 458,000 European ancestry individuals	NA	8q21.13	8	76326157		AC011029.1 - AC067773.1	ENSG00000287352	ENSG00000270866		17842	77841	rs10102172-?	rs10102172	0	10102172	intergenic_variant	1	NR	2e-27	26.699				NR [~ 8900000] (imputed)	N
2019-12-05	23696881	Wood AR	2013-05-16	PLoS One	www.ncbi.nlm.nih.gov/pubmed/23696881	Imputation of variants from the 1000 Genomes Project modestly improves known associations and can identify low-frequency variant-phenotype associations undetected by HapMap based imputation.	Carotenoid levels	up to 1,200 European ancestry individuals	NA	8q21.13	8	76383742	LOC100192378	AC011029.1 - AC067773.1	ENSG00000287352	ENSG00000270866		75427	20256	rs75226183-?	rs75226183	0	75226183	intergenic_variant	1	NR	2e-09	8.69897	(Beta Cryptoxanthin)			Illumina [up to 10879115] (imputed)	N
2019-06-21	31015401	Wu Y	2019-04-23	Nat Commun	www.ncbi.nlm.nih.gov/pubmed/31015401	Genome-wide association study of medication-use and associated disease in the UK Biobank.	Medication use (beta blocking agents)	31,700 European ancestry cases, 192,324 European ancestry controls	NA	8q21.13	8	76403885	RP11-706J10.1	AC011029.1 - AC067773.1	ENSG00000287352	ENSG00000270866		95570	113	rs7820612-A	rs7820612	0	7820612	regulatory_region_variant	1	0.304079	2e-08	7.69897		0.0506776	[0.033-0.068] unit decrease	Affymetrix [7288503] (imputed)	N
2017-08-04	28346442	Phelan CM	2017-03-27	Nat Genet	www.ncbi.nlm.nih.gov/pubmed/28346442	Identification of 12 new susceptibility loci for different histotypes of epithelial ovarian cancer.	Low-grade serous ovarian cancer	1,012 European ancestry cases, 40,941 European ancestry controls	NA	8q21.13	8	76408119	NR	LINC01111			ENSG00000254300			rs150293538-T	rs150293538	0	150293538	intron_variant	0	0.978	1e-06	6		3	[1.79409543681435-5.01001565578963]	Illumina [11595112] (imputed)	N
2017-08-07	28346442	Phelan CM	2017-03-27	Nat Genet	www.ncbi.nlm.nih.gov/pubmed/28346442	Identification of 12 new susceptibility loci for different histotypes of epithelial ovarian cancer.	Low-grade serous and serous borderline ovarian cancer	2,966 European ancestry cases, 40,941 European ancestry controls	NA	8q21.13	8	76408119	NR	LINC01111			ENSG00000254300			rs150293538-T	rs150293538	0	150293538	intron_variant	0	0.978442	2e-09	8.69897		2.18807	[1.65336168482279-2.89571888582476]	Illumina [11595112] (imputed)	N
2020-04-17	31669095	Zhu Z	2019-10-24	J Allergy Clin Immunol	www.ncbi.nlm.nih.gov/pubmed/31669095	Shared Genetic and Experimental Links between Obesity-Related Traits and Asthma Subtypes in UK Biobank.	Body mass index	457,822 European ancestry individuals	NA	8q21.13	8	76423397	NR	LINC01111			ENSG00000254300			rs4357263-?	rs4357263	0	4357263	intron_variant	0	NR	7e-16	15.1549				Affymetrix [~ 8270000] (imputed)	N
2019-05-21	30595370	Kichaev G	2018-12-27	Am J Hum Genet	www.ncbi.nlm.nih.gov/pubmed/30595370	Leveraging Polygenic Functional Enrichment to Improve GWAS Power.	Height	approximately 458,000 European ancestry individuals	NA	8q21.13	8	76434517		LINC01111			ENSG00000254300			rs62515696-?	rs62515696	0	62515696	intron_variant	0	NR	1e-19	19				NR [~ 8900000] (imputed)	N
2019-03-18	30643258	Karlsson Linner R	2019-01-14	Nat Genet	www.ncbi.nlm.nih.gov/pubmed/30643258	Genome-wide association analyses of risk tolerance and risky behaviors in over 1 million individuals identify hundreds of loci and shared genetic influences.	Number of sexual partners	370,711 European ancestry individuals	NA	9q21.13	9	71764343	TMEM2	CEMIP2			ENSG00000135048			rs12379790-A	rs12379790	0	12379790	intron_variant	0	0.1519	5e-08	7.30103		0.0180212	[0.012-0.024] unit decrease	Affymetrix [11515109] (imputed)	N
2019-12-06	31530798	Alliey-Rodriguez N	2019-09-17	Transl Psychiatry	www.ncbi.nlm.nih.gov/pubmed/31530798	NRXN1 is associated with enlargement of the temporal horns of the lateral ventricles in psychosis.	Third ventricle volume	87 European ancestry Schizophrenia cases, 85 African American Schizophrenia cases, 15 Schizophrenia cases, 67 European ancestry Schizoaffective disorder cases, 53 African American Schizoaffective disorder cases, 7 Schizoaffective disorder cases, 130 European ancestry Bipolar disorders cases, 33 African American Bipolar disorders cases, 6 Bipolar disorders cases, 199 European ancestry controls, 79…	NA	10q21.2	10	60583613	ANK3	ANK3			ENSG00000151150			rs7924180-?	rs7924180	0	7924180	intron_variant	0		2e-06	5.69897				Illumina [4322238] (imputed)	N
2011-10-17	21926974	Ripke S	2011-09-18	Nat Genet	www.ncbi.nlm.nih.gov/pubmed/21926974	Genome-wide association study identifies five new schizophrenia loci.	Schizophrenia	9,394 European ancestry cases, 12,462 European ancestry controls	8,442 European ancestry cases, 21,397 European ancestry controls	10q21.2	10	60586880	NR	ANK3			ENSG00000151150			rs16915157-?	rs16915157	0	16915157	intron_variant	0	NR	5e-06	5.30103		1.1	[1.06-1.14]	Affymetrix, Illumina [1252901] (imputed)	N
2012-08-14	22688191	Bergen SE	2012-06-12	Mol Psychiatry	www.ncbi.nlm.nih.gov/pubmed/22688191	Genome-wide association study in a Swedish population yields support for greater CNV and MHC involvement in schizophrenia compared with bipolar disorder.	Schizophrenia	2,111 European ancestry cases, 2,535 European ancestry controls	11,271 European ancestry cases, 14,601 European ancestry controls	10q21.2	10	60586880	intergenic	ANK3			ENSG00000151150			rs16915157-?	rs16915157	0	16915157	intron_variant	0	NR	7e-07	6.1549		1.13	[NR]	Affymetrix [745006]	N
2019-05-02	30487518	Takeuchi F	2018-11-28	Nat Commun	www.ncbi.nlm.nih.gov/pubmed/30487518	Interethnic analyses of blood pressure loci in populations of East Asian and European descent.	Systolic blood pressure	130,777 Japanese ancestry individuals	53,008 East Asian individuals, 105,253 European ancestry individuals	10q21.2	10	60630888	NR	ANK3			ENSG00000151150			rs10821808-A	rs10821808	0	10821808	intron_variant	0	0.5809	3e-09	8.52288		0.2919	[0.2-0.39] unit decrease	Illumina [6200000] (imputed)	N
2018-11-29	30224653	Evangelou E	2018-09-17	Nat Genet	www.ncbi.nlm.nih.gov/pubmed/30224653	Genetic analysis of over 1 million people identifies 535 new loci associated with blood pressure traits.	Diastolic blood pressure	757,601 European ancestry individuals	NA	10q21.2	10	60630968	ANK3	ANK3			ENSG00000151150			rs10761530-T	rs10761530	0	10761530	intron_variant	0	0.4981	1e-11	11		0.117	[0.083-0.151] mmHg increase	Affymetrix, Illumina [~ 7100000] (imputed)	N
2017-06-15	28181694	Chesi A	2017-02-09	J Bone Miner Res	www.ncbi.nlm.nih.gov/pubmed/28181694	A Genomewide Association Study Identifies Two Sex-Specific Loci, at SPTB and IZUMO3, Influencing Pediatric Bone Mineral Density at Multiple Skeletal Sites.	Pediatric bone mineral density (spine)	488 European ancestry female children, 445 European ancestry male children	245 European ancestry female children, 241 European ancestry male children	10q21.2	10	60636615	NR	ANK3			ENSG00000151150			rs7069191-T	rs7069191	0	7069191	intron_variant	0	0.178	3e-07	6.52288		0.240696	[0.15-0.33] unit increase	Illumina [~ 6600000] (imputed)	N
2018-01-19	29221444	Divers J	2017-12-08	BMC Genet	www.ncbi.nlm.nih.gov/pubmed/29221444	Genome-wide association study of coronary artery calcified atherosclerotic plaque in African Americans with type 2 diabetes.	Coronary artery calcified atherosclerotic plaque (130 HU threshold) in type 2 diabetes	345 African American cases, 346 African American controls	137 African American cases, 68 African American controls	10q21.2	10	60654924	ANK3	ANK3			ENSG00000151150			rs10740039-?	rs10740039	0	10740039	intron_variant	0	NR	3e-06	5.52288		0.155	[0.077-0.233] unit increase	Illumina [at least 13000000] (imputed)	N
2018-10-18	30048462	Kim SK	2018-07-26	PLoS One	www.ncbi.nlm.nih.gov/pubmed/30048462	Identification of 613 new loci associated with heel bone mineral density and a polygenic risk score for bone mineral density, osteoporosis and fracture.	Heel bone mineral density	394,929 European ancestry individuals	NA	10q21.2	10	60734192		ANK3 - ANK3-DT	ENSG00000151150	ENSG00000254271		702	150	rs1904398-?	rs1904398	0	1904398	regulatory_region_variant	1	NR	7e-16	15.1549		0.0170171	[0.013-0.021] unit decrease	Affymetrix [20259828] (imputed)	N
2019-01-28	30598549	Morris JA	2018-12-31	Nat Genet	www.ncbi.nlm.nih.gov/pubmed/30598549	An atlas of genetic influences on osteoporosis in humans and mice.	Heel bone mineral density	426,824 British ancestry individuals	NA	10q21.2	10	60734192	ANK3	ANK3 - ANK3-DT	ENSG00000151150	ENSG00000254271		702	150	rs1904398-A	rs1904398	0	1904398	regulatory_region_variant	1	0.495193	2e-16	15.699		0.0152091	[0.012-0.019] unit decrease	NR [13737936] (imputed)	N
2019-02-08	30595370	Kichaev G	2018-12-27	Am J Hum Genet	www.ncbi.nlm.nih.gov/pubmed/30595370	Leveraging Polygenic Functional Enrichment to Improve GWAS Power.	Heel bone mineral density	approximately 446,000 European ancestry individuals	NA	10q21.2	10	60734192		ANK3 - ANK3-DT	ENSG00000151150	ENSG00000254271		702	150	rs1904398-?	rs1904398	0	1904398	regulatory_region_variant	1	NR	5e-15	14.301				NR [~ 8900000] (imputed)	N
2020-01-15	31095298	Huang M	2019-05-16	Bioinformatics	www.ncbi.nlm.nih.gov/pubmed/31095298	Incorporating spatial-anatomical similarity into the VGWAS framework for AD biomarker detection.	Voxel-wise structural brain imaging measurements in AlzheimerΓÇÖs disease	708 European ancestry individuals	NA	10q21.2	10	60741979	LOC105378320, CDK1	ANK3-DT - CDK1	ENSG00000254271	ENSG00000170312		151	36352	rs11815438-?	rs11815438	0	11815438	intergenic_variant	1	NR	7e-08	7.1549				Illumina [501584]	N
2020-01-09	23823483	Rhee EP	2013-07-02	Cell Metab	www.ncbi.nlm.nih.gov/pubmed/23823483	A genome-wide association study of the human metabolome in a community-based cohort.	Metabolite levels	2,076 European ancestry individuals	NA	10q21.2	10	60759271	RHOBTB1	ANK3-DT - CDK1	ENSG00000254271	ENSG00000170312		17443	19060	rs1904406-?	rs1904406	0	1904406	intergenic_variant	1	NR	5e-06	5.30103	(PC 36:1)	0.154139	[0.088-0.22] unit increase	Affymetrix [at least 2500000] (imputed)	N
2013-04-09	23251661	Comuzzie AG	2012-12-04	PLoS One	www.ncbi.nlm.nih.gov/pubmed/23251661	Novel genetic loci identified for the pathophysiology of childhood obesity in the Hispanic population.	Obesity-related traits	815 Hispanic children from 263 families	NA	10q26.12	10	120831861	BRWD2, WDR11	WDR11-AS1			ENSG00000227165			rs2919009-A	rs2919009	0	2919009	intron_variant	0	0.12	5e-06	5.30103	(Diet protein )	0.04	[NR] %energy increase	Illumina [899892]	N
2019-04-04	30410027	Gudmundsson J	2018-11-08	Nat Commun	www.ncbi.nlm.nih.gov/pubmed/30410027	Genome-wide associations for benign prostatic hyperplasia reveal a genetic correlation with serum levels of PSA.	Prostate-specific antigen levels	33,572 Icelandic ancestry individuals	NA	10q26.12	10	120870067	WDR11	WDR11			ENSG00000120008			rs4548546-T	rs4548546	0	4548546	intron_variant	0	0.31	7e-08	7.1549		0.034	unit increase	Affymetrix, Illumina [up to 32463442] (imputed)	N
2019-04-03	30410027	Gudmundsson J	2018-11-08	Nat Commun	www.ncbi.nlm.nih.gov/pubmed/30410027	Genome-wide associations for benign prostatic hyperplasia reveal a genetic correlation with serum levels of PSA.	Benign prostatic hyperplasia and lower urinary tract symptoms	20,621 European ancestry cases, 280,541 European ancestry controls	NA	10q26.12	10	120870067	WDR11	WDR11			ENSG00000120008			rs4548546-T	rs4548546	0	4548546	intron_variant	0	0.31	3e-15	14.5229		1.1	[1.08-1.13]	Affymetrix, Illumina [42907111] (imputed)	N
2019-04-04	30410027	Gudmundsson J	2018-11-08	Nat Commun	www.ncbi.nlm.nih.gov/pubmed/30410027	Genome-wide associations for benign prostatic hyperplasia reveal a genetic correlation with serum levels of PSA.	Benign prostatic hyperplasia and lower urinary tract symptoms (prostate cancer excluded)	18,138 European ancestry cases, 277,213 European ancestry controls	NA	10q26.12	10	120870067		WDR11			ENSG00000120008			rs4548546-T	rs4548546	0	4548546	intron_variant	0	0.31	2e-16	15.699		1.11	[1.08-1.14]	Affymetrix, Illumina [42907111] (imputed)	N
2017-05-25	28139693	Hoffmann TJ	2017-01-31	Nat Commun	www.ncbi.nlm.nih.gov/pubmed/28139693	Genome-wide association study of prostate-specific antigen levels identifies novel loci independent of prostate cancer.	Prostate-specific antigen levels (conditioned on lead SNPs)	28,503 European ancestry individuals	2,716 Latino individuals, 2,518 East Asian ancestry individuals, 1,585 African American individuals, 6,193 European ancestry individuals (later diagnosed with prostate cancer)	10q26.12	10	120915337	WDR11, FGFR2	WDR11 - AC010998.1	ENSG00000120008	ENSG00000227307		5813	10210	rs200367988-?	rs200367988	0	200367988	intergenic_variant	1	0.33	5e-18	17.301	(conditional on Round 1 SNPs)	0.051	unit increase	Affymetrix [10109774] (imputed)	N
2012-04-27	22424883	Imboden M	2012-03-15	J Allergy Clin Immunol	www.ncbi.nlm.nih.gov/pubmed/22424883	Genome-wide association study of lung function decline in adults with and without asthma.	Pulmonary function decline	1,441 European ancestry asthma cases, 2,677 European ancestry controls	1,160 European ancestry asthma cases, 10,858 European ancestry controls	10q26.12	10	120961461	intergenic	AC010998.1			ENSG00000227307			rs4752485-?	rs4752485	0	4752485	intron_variant	0	NR	7e-06	5.1549	(FEV1 decline in non-asthmatics)	0.148	[0.083-0.213] unit decrease	Illumina [~ 2500000] (imputed)	N
2018-07-23	27018472	Leslie EJ	2016-04-07	Am J Hum Genet	www.ncbi.nlm.nih.gov/pubmed/27018472	A Genome-wide Association Study of Nonsyndromic Cleft Palate Identifies an Etiologic Missense Variant in GRHL3.	Cleft palate	114 European ancestry case-parent trios, 30 Hispanic case-parent trios, 39 East Asian case-parent trios, 1 South East Asian ancestry case-parent trio, 5 Sub-Saharan African case-parent trios	NA	11p13	11	33859470	NR	LMO2			ENSG00000135363			rs3740617-T	rs3740617	0	3740617	synonymous_variant	0	NR	6e-06	5.22185	(EA)	2.76	[1.747-4.361]	Illumina [34985077] (imputed)	N
2019-02-08	30595370	Kichaev G	2018-12-27	Am J Hum Genet	www.ncbi.nlm.nih.gov/pubmed/30595370	Leveraging Polygenic Functional Enrichment to Improve GWAS Power.	Eosinophil counts	approximately 440,000 European ancestry individuals	NA	11p13	11	33882063		LMO2			ENSG00000135363			rs75395676-?	rs75395676	0	75395676	intron_variant	0	NR	5e-13	12.301				NR [~ 8900000] (imputed)	N
2019-02-08	30595370	Kichaev G	2018-12-27	Am J Hum Genet	www.ncbi.nlm.nih.gov/pubmed/30595370	Leveraging Polygenic Functional Enrichment to Improve GWAS Power.	Red blood cell count	approximately 445,000 European ancestry individuals	NA	11p13	11	33892021		LMO2			ENSG00000135363			rs2273799-?	rs2273799	0	2273799	5_prime_UTR_variant	0	NR	5e-32	31.301				NR [~ 8900000] (imputed)	N
2017-08-30	27863252	Astle WJ	2016-11-17	Cell	www.ncbi.nlm.nih.gov/pubmed/27863252	The Allelic Landscape of Human Blood Cell Trait Variation and Links to Common Complex Disease.	Mean corpuscular hemoglobin	172,332 European ancestry individuals	NA	11p13	11	33892021	LMO2	LMO2			ENSG00000135363			rs2273799-C	rs2273799	0	2273799	5_prime_UTR_variant	0	0.4881	2e-19	18.699		0.0322514	[0.025-0.039] unit increase	Affymetrix [~ 2500000] (imputed)	N
2017-08-30	27863252	Astle WJ	2016-11-17	Cell	www.ncbi.nlm.nih.gov/pubmed/27863252	The Allelic Landscape of Human Blood Cell Trait Variation and Links to Common Complex Disease.	Mean corpuscular volume	172,433 European ancestry individuals	NA	11p13	11	33892021	LMO2	LMO2			ENSG00000135363			rs2273799-C	rs2273799	0	2273799	5_prime_UTR_variant	0	0.4881	2e-16	15.699		0.0293258	[0.022-0.036] unit increase	Affymetrix [~ 2500000] (imputed)	N
2017-08-30	27863252	Astle WJ	2016-11-17	Cell	www.ncbi.nlm.nih.gov/pubmed/27863252	The Allelic Landscape of Human Blood Cell Trait Variation and Links to Common Complex Disease.	Red blood cell count	172,952 European ancestry individuals	NA	11p13	11	33892021	LMO2	LMO2			ENSG00000135363			rs2273799-C	rs2273799	0	2273799	5_prime_UTR_variant	0	0.4881	3e-10	9.52288		0.0227328	[0.016-0.03] unit decrease	Affymetrix [~ 2500000] (imputed)	N
2019-02-08	30595370	Kichaev G	2018-12-27	Am J Hum Genet	www.ncbi.nlm.nih.gov/pubmed/30595370	Leveraging Polygenic Functional Enrichment to Improve GWAS Power.	Mean corpuscular hemoglobin	approximately 443,000 European ancestry individuals	NA	11p13	11	33892916		LMO2 - AC090469.2	ENSG00000135363	ENSG00000286626		840	157051	rs3758641-?	rs3758641	0	3758641	intergenic_variant	1	NR	4e-47	46.3979				NR [~ 8900000] (imputed)	N
2017-08-21	28334935	Raffield LM	2017-05-15	Hum Mol Genet	www.ncbi.nlm.nih.gov/pubmed/28334935	Genome-wide association study of iron traits and relation to diabetes in the Hispanic Community Health Study/Study of Latinos (HCHS/SOL): potential genomic intersection of iron and glucose regulation?	Iron status biomarkers (transferrin saturation)	12,589 Hispanic/Latino individuals	NA	11p13	11	33988237	LMO2, CAPRIN1	LMO2 - AC090469.2	ENSG00000135363	ENSG00000286626		96161	61730	rs147477420-G	rs147477420	0	147477420	TF_binding_site_variant	1	NR	7e-07	6.1549		0.745	[0.45-1.04] unit decrease	Illumina [27700000] (imputed)	N
2017-06-23	28355232	Ward-Caviness CK	2017-03-29	PLoS One	www.ncbi.nlm.nih.gov/pubmed/28355232	A genome-wide trans-ethnic interaction study links the PIGR-FCAMR locus to coronary atherosclerosis via interactions between genetic variants and residential exposure to traffic.	Coronary atherosclerosis (increased number of diseased vessels) (traffic exposure interaction)	1,562 European ancestry individuals, 538 African American individuals	NA	11p13	11	33997990	CAPRIN1	LMO2 - AC090469.2	ENSG00000135363	ENSG00000286626		105914	51977	rs12285326-?	rs12285326	0	12285326	intergenic_variant	1	NR	5e-06	5.30103	(EA)	1.63934	[1.61-3.12]	Illumina [at least 756588]	N
2018-11-29	30224653	Evangelou E	2018-09-17	Nat Genet	www.ncbi.nlm.nih.gov/pubmed/30224653	Genetic analysis of over 1 million people identifies 535 new loci associated with blood pressure traits.	Systolic blood pressure	757,601 European ancestry individuals	249,262 European ancestry individuals	11p13	11	34046490	CAPRIN1	LMO2 - AC090469.2	ENSG00000135363	ENSG00000286626		154414	3477	rs190194639-T	rs190194639	0	190194639	intergenic_variant	1	0.0767	5e-09	8.30103		0.2746	[0.18-0.37] mmHg increase	Affymetrix, Illumina [~ 7100000] (imputed)	N
2017-10-27	28892062	Akiyama M	2017-09-11	Nat Genet	www.ncbi.nlm.nih.gov/pubmed/28892062	Genome-wide association study identifies 112 new loci for body mass index in the Japanese population.	Body mass index	up to 72,390 Japanese ancestry women, up to 85,894 Japanese ancestry men	up to 10,048 Japanese ancestry women, up to 5,098 Japanese ancestry men, up to 181,999 European ancestry women, up to 140,155 European ancestry controls	11q14.1	11	78307267	GAB2	GAB2			ENSG00000033327			rs10899469-C	rs10899469	0	10899469	intron_variant	0	0.19	1e-08	8		0.015	[0.0091-0.0209] unit decrease	Illumina [6108953] (imputed)	N
2018-07-28	29403010	Kanai M	2018-02-05	Nat Genet	www.ncbi.nlm.nih.gov/pubmed/29403010	Genetic analysis of quantitative traits in the Japanese population links cell types to complex human diseases.	Lactate dehydrogenase levels	126,319 Japanese ancestry individuals	NA	11q14.1	11	78310284	GAB2	GAB2			ENSG00000033327			rs7941845-?	rs7941845	0	7941845	intron_variant	0	NR	3e-10	9.52288		0.02786	[0.019-0.037] unit decrease novel	Illumina [6108953] (imputed)	N
2019-07-05	31152163	Wuttke M	2019-05-31	Nat Genet	www.ncbi.nlm.nih.gov/pubmed/31152163	A catalog of genetic loci associated with kidney function from analyses of a million individuals.	Estimated glomerular filtration rate	165,726 East Asian ancestry individuals	NA	11q14.1	11	78312310	GAB2	GAB2			ENSG00000033327			rs11237450-A	rs11237450	0	11237450	intron_variant	0	0.4407	2e-06	5.69897		0.0035	[0.0021-0.0049] unit increase	Affymetrix, Illumina [8221591] (imputed)	N
2019-07-05	31152163	Wuttke M	2019-05-31	Nat Genet	www.ncbi.nlm.nih.gov/pubmed/31152163	A catalog of genetic loci associated with kidney function from analyses of a million individuals.	Estimated glomerular filtration rate	567,460 European ancestry individuals, 165,726 East Asian ancestry individuals, 13,842 African American individuals, 13,359 South Asian ancestry individuals, 4,961 Hispanic individuals	216,518 European ancestry individuals, 64,204 non-Hispanic black individuals	11q14.1	11	78312310	GAB2	GAB2			ENSG00000033327			rs11237450-A	rs11237450	0	11237450	intron_variant	0	0.254	5e-19	18.301		0.0032	[0.0024-0.004] unit increase	Affymetrix, Illumina [8221591] (imputed)	N
2019-07-05	31152163	Wuttke M	2019-05-31	Nat Genet	www.ncbi.nlm.nih.gov/pubmed/31152163	A catalog of genetic loci associated with kidney function from analyses of a million individuals.	Estimated glomerular filtration rate	567,460 European ancestry individuals	216,518 European ancestry individuals	11q14.1	11	78312310	GAB2	GAB2			ENSG00000033327			rs11237450-A	rs11237450	0	11237450	intron_variant	0	0.1666	3e-14	13.5229		0.003	[0.002-0.004] unit increase	Affymetrix, Illumina [8834748] (imputed)	N
2015-04-23	25231870	Perry JR	2014-07-23	Nature	www.ncbi.nlm.nih.gov/pubmed/25231870	Parent-of-origin-specific allelic associations among 106 genomic loci for age at menarche.	Menarche (age at onset)	Up to 182,413 European ancestry females	NA	11q14.1	11	78337478	GAB2, THRSP	AP003086.1, GAB2			ENSG00000254420, ENSG00000033327			rs2063730-C	rs2063730	0	2063730	intron_variant	0	0.18	2e-12	11.699		0.05	[0.036-0.064] unit increase	Affymetrix, Illumina [2441815] (imputed)	N
2019-01-30	30531825	Morgan MD	2018-12-10	Nat Commun	www.ncbi.nlm.nih.gov/pubmed/30531825	Genome-wide study of hair colour in UK Biobank explains most of the SNP heritability.	Brown vs. black hair color	269,394 British ancestry brown hair individuals, 14,526 British ancestry black hair individuals	NA	11q14.1	11	78341818	GAB2	GAB2, AP003086.1			ENSG00000033327, ENSG00000254420			rs2292572-?	rs2292572	0	2292572	5_prime_UTR_variant	0	NR	1e-13	13		1.12524	NR	Affymetrix [9154080] (imputed)	N
2019-01-30	30531825	Morgan MD	2018-12-10	Nat Commun	www.ncbi.nlm.nih.gov/pubmed/30531825	Genome-wide study of hair colour in UK Biobank explains most of the SNP heritability.	Blond vs. brown/black hair color	39,397 British ancestry blond hair individuals, 283,920 British ancestry brown or black hair individuals	NA	11q14.1	11	78341818	GAB2	GAB2, AP003086.1			ENSG00000033327, ENSG00000254420			rs2292572-?	rs2292572	0	2292572	5_prime_UTR_variant	0	NR	2e-24	23.699		1.11794	NR	Affymetrix [9154080] (imputed)	N
2018-10-17	29785010	Khawaja AP	2018-05-21	Nat Genet	www.ncbi.nlm.nih.gov/pubmed/29785010	Genome-wide analyses identify 68 new loci associated with intraocular pressure and improve risk prediction for primary open-angle glaucoma.	Intraocular pressure	139,555 European ancestry individuals	NA	11q14.1	11	78374959	GAB2	AP003086.1, GAB2			ENSG00000254420, ENSG00000033327			rs10793308-C	rs10793308	0	10793308	intron_variant	0	0.843	2e-08	7.69897		0.098	[0.065-0.131] unit increase	Affymetrix, Illumina [NR] (imputed)	N
2008-06-16	17553421	Reiman EM	2007-06-07	Neuron	www.ncbi.nlm.nih.gov/pubmed/17553421	GAB2 alleles modify Alzheimer's risk in APOE epsilon4 carriers.	Alzheimer's disease (late onset)	446 cases, 290 controls	415 cases, 260 controls	11q14.1	11	78380104	GAB2	AP003086.1, GAB2			ENSG00000254420, ENSG00000033327			rs2373115-G	rs2373115	0	2373115	intron_variant	0	0.7	1e-10	10		4.06	[2.81-14.69]	Affymetrix [312316]	N
2014-07-01	21102462	Elks CE	2010-11-21	Nat Genet	www.ncbi.nlm.nih.gov/pubmed/21102462	Thirty new loci for age at menarche identified by a meta-analysis of genome-wide association studies.	Menarche (age at onset)	86,142 European ancestry female individuals, 557 Old Order Amish (founder/genetic isolate) female individuals, 1,103 Erasmus Rucphen (founder/genetic isolate) female individuals	Up to 12,813 European ancestry female individuals, 910 Val Borbera (founder/genetic isolate) female individuals, 348 Orcadian (founder/genetic isolate) female individuals, 338 Friuli Venezia Giulia (founder/genetic isolate) female individuals, 322 Carlantino (founder/genetic/isolate) female individuals	11q14.1	11	78384327	GAB2	AP003086.3, AP003086.1, GAB2			ENSG00000288393, ENSG00000254420, ENSG00000033327			rs10899489-A	rs10899489	0	10899489	non_coding_transcript_exon_variant	0	0.15	8e-09	8.09691		3.1	[2.12-4.08] week increase	Affymetrix, Illumina [~ 2500000] (imputed)	N
2018-11-26	30275531	Klarin D	2018-10-01	Nat Genet	www.ncbi.nlm.nih.gov/pubmed/30275531	Genetics of blood lipids among ~300,000 multi-ethnic participants of the Million Veteran Program.	Triglycerides	215,551 European ancestry individuals, 57,332 African American individuals, 24,743 Hispanic individuals	Up to 319,677 individuals	11q14.1	11	78387968	GAB2	AP003086.1, GAB2			ENSG00000254420, ENSG00000033327			rs10793310-T	rs10793310	0	10793310	intron_variant	0	0.8332	3e-11	10.5229		0.0193	[0.014-0.025] mgΓÇëdlΓêÆ1 increase	Affymetrix [up to 31400000] (imputed)	N
2019-03-28	30643251	Liu M	2019-01-14	Nat Genet	www.ncbi.nlm.nih.gov/pubmed/30643251	Association studies of up to 1.2 million individuals yield new insights into the genetic etiology of tobacco and alcohol use.	Smoking initiation (ever regular vs never regular) (MTAG)	up to 1,359,002 European ancestry individuals	NA	11q14.1	11	78406001	NR	AP003086.1, GAB2			ENSG00000254420, ENSG00000033327			rs6592775-G	rs6592775	0	6592775	intron_variant	0	0.209	4e-08	7.39794		0.00739076	[0.0048-0.01] unit increase	NR [9732723] (imputed)	N
2018-07-28	29403010	Kanai M	2018-02-05	Nat Genet	www.ncbi.nlm.nih.gov/pubmed/29403010	Genetic analysis of quantitative traits in the Japanese population links cell types to complex human diseases.	Glomerular filtration rate	143,658 Japanese ancestry individuals	NA	11q14.1	11	78408776	GAB2	AP003086.1, GAB2			ENSG00000254420, ENSG00000033327			rs4945275-?	rs4945275	0	4945275	intron_variant	0	NR	1e-08	8		0.02126	[0.014-0.029] unit increase novel	Illumina [6108953] (imputed)	N
2018-07-28	29403010	Kanai M	2018-02-05	Nat Genet	www.ncbi.nlm.nih.gov/pubmed/29403010	Genetic analysis of quantitative traits in the Japanese population links cell types to complex human diseases.	Creatine kinase levels	106,080 Japanese ancestry individuals	NA	11q14.1	11	78414965	GAB2	AP003086.1, GAB2			ENSG00000254420, ENSG00000033327			rs11237485-?	rs11237485	0	11237485	intron_variant	0	NR	1e-14	14		0.03209	[0.024-0.04] unit decrease novel	Illumina [6108953] (imputed)	N
2019-02-08	30595370	Kichaev G	2018-12-27	Am J Hum Genet	www.ncbi.nlm.nih.gov/pubmed/30595370	Leveraging Polygenic Functional Enrichment to Improve GWAS Power.	Lung function (FEV1/FVC)	approximately 370,000 European ancestry individuals	NA	11q14.1	11	78417001		AP003086.1, GAB2			ENSG00000254420, ENSG00000033327			rs881361-?	rs881361	0	881361	intron_variant	0	NR	2e-16	15.699				NR [~ 8900000] (imputed)	N
2019-02-08	30595370	Kichaev G	2018-12-27	Am J Hum Genet	www.ncbi.nlm.nih.gov/pubmed/30595370	Leveraging Polygenic Functional Enrichment to Improve GWAS Power.	Hair color	approximately 452,000 European ancestry individuals	NA	11q14.1	11	78420362		AP003086.1			ENSG00000254420			rs10899501-?	rs10899501	0	10899501	intron_variant	0	NR	2e-95	94.699				NR [~ 8900000] (imputed)	N
2018-08-13	29662168	Hysi PG	2018-04-16	Nat Genet	www.ncbi.nlm.nih.gov/pubmed/29662168	Genome-wide association meta-analysis of individuals of European ancestry identifies new loci explaining a substantial fraction of hair color variation and heritability.	Hair color	290,891 European ancestry individuals	27,865 European ancestry individuals	11q14.1	11	78420362	GAB2	AP003086.1			ENSG00000254420			rs10899501-T	rs10899501	0	10899501	intron_variant	0	0.172	6e-44	43.2218		0.049	[0.041-0.057] unit increase	Affymetrix, Illumina [at least 560000] (imputed)	N
2019-03-19	30604766	Morris AP	2019-01-03	Nat Commun	www.ncbi.nlm.nih.gov/pubmed/30604766	Trans-ethnic kidney function association study reveals putative causal genes and effects on kidney-specific disease aetiologies.	Estimated glomerular filtration rate	134,070 European ancestry individuals, 143,658 East Asian ancestry individuals, 26,344 Hispanic or Latino ancestry individuals, 8,224 African American individuals	NA	11q14.1	11	78422031	GAB2	AP003086.1			ENSG00000254420			rs2063724-T	rs2063724	0	2063724	intron_variant	0	0.659	1e-08	8		0.252	[0.054-0.45] ml/min/1.73m2 decrease	Affymetrix, Illumina [at least 5248638] (imputed)	N
2019-10-16	31562340	Akiyama M	2019-09-27	Nat Commun	www.ncbi.nlm.nih.gov/pubmed/31562340	Characterizing rare and low-frequency height-associated variants in the Japanese population.	Height	159,095 Japanese ancestry individuals	32,692 Japanese ancestry individuals	11q14.1	11	78423113	LOC101928865	AP003086.1			ENSG00000254420			rs531971847-?	rs531971847	0	531971847	intron_variant	0	NR	4e-08	7.39794		0.0158802	[0.01-0.022] unit increase	Illumina [27896057] (imputed)	N
2016-01-12	25649651	Wang X	2015-02-03	J Alzheimers Dis	www.ncbi.nlm.nih.gov/pubmed/25649651	Genetic Determinants of Survival in Patientswith AlzheimerΓÇÖs Disease.	Alzheimer's disease (survival time)	983 cases	NA	11q14.1	11	78493334	NARS2, GAB2	NARS2			ENSG00000137513			rs4474465-?	rs4474465	0	4474465	intron_variant	0		3e-06	5.52288		1.44	[NR]	Illumina [803323]	N
2020-01-28	31676860	Zhao B	2019-11-01	Nat Genet	www.ncbi.nlm.nih.gov/pubmed/31676860	Genome-wide association analysis of 19,629 individuals identifies variants influencing regional brain volumes and refines their genetic co-architecture with cognitive and mental health traits.	Brain region volumes	19,629 British ancestry individuals	NA	12q14.3	12	65228402	NR	LEMD3			ENSG00000174106			rs2030121-?	rs2030121	0	2030121	intron_variant	0	NR	2e-11	10.699	(right hippocampus)			NR [9227495] (imputed)	N
2020-01-28	31676860	Zhao B	2019-11-01	Nat Genet	www.ncbi.nlm.nih.gov/pubmed/31676860	Genome-wide association analysis of 19,629 individuals identifies variants influencing regional brain volumes and refines their genetic co-architecture with cognitive and mental health traits.	Brain region volumes	19,629 British ancestry individuals	NA	12q14.3	12	65228402	NR	LEMD3			ENSG00000174106			rs2030121-?	rs2030121	0	2030121	intron_variant	0	NR	2e-11	10.699	(left hippocampus)			NR [9227495] (imputed)	N
2020-01-28	31676860	Zhao B	2019-11-01	Nat Genet	www.ncbi.nlm.nih.gov/pubmed/31676860	Genome-wide association analysis of 19,629 individuals identifies variants influencing regional brain volumes and refines their genetic co-architecture with cognitive and mental health traits.	Brain region volumes	19,629 British ancestry individuals	NA	12q14.3	12	65260265	NR	LEMD3 - MSRB3	ENSG00000174106	ENSG00000174099		11910	18378	rs11175702-?	rs11175702	0	11175702	intergenic_variant	1	NR	1e-11	11	(left hippocampus)			NR [9227495] (imputed)	N
2020-01-28	31676860	Zhao B	2019-11-01	Nat Genet	www.ncbi.nlm.nih.gov/pubmed/31676860	Genome-wide association analysis of 19,629 individuals identifies variants influencing regional brain volumes and refines their genetic co-architecture with cognitive and mental health traits.	Brain region volumes	19,629 British ancestry individuals	NA	12q14.3	12	65268694	NR	LEMD3 - MSRB3	ENSG00000174106	ENSG00000174099		20339	9949	rs7294862-?	rs7294862	0	7294862	intergenic_variant	1	NR	1e-16	16	(right hippocampus)			NR [9227495] (imputed)	N
2020-01-28	31676860	Zhao B	2019-11-01	Nat Genet	www.ncbi.nlm.nih.gov/pubmed/31676860	Genome-wide association analysis of 19,629 individuals identifies variants influencing regional brain volumes and refines their genetic co-architecture with cognitive and mental health traits.	Brain region volumes	19,629 British ancestry individuals	NA	12q14.3	12	65268694	NR	LEMD3 - MSRB3	ENSG00000174106	ENSG00000174099		20339	9949	rs7294862-?	rs7294862	0	7294862	intergenic_variant	1	NR	6e-16	15.2218	(left hippocampus)			NR [9227495] (imputed)	N
2020-01-28	31676860	Zhao B	2019-11-01	Nat Genet	www.ncbi.nlm.nih.gov/pubmed/31676860	Genome-wide association analysis of 19,629 individuals identifies variants influencing regional brain volumes and refines their genetic co-architecture with cognitive and mental health traits.	Brain region volumes	19,629 British ancestry individuals	NA	12q14.3	12	65271195	NR	LEMD3 - MSRB3	ENSG00000174106	ENSG00000174099		22840	7448	rs10878255-?	rs10878255	0	10878255	intergenic_variant	1	NR	1e-18	18	(right hippocampus)			NR [9227495] (imputed)	N
2019-10-16	31562340	Akiyama M	2019-09-27	Nat Commun	www.ncbi.nlm.nih.gov/pubmed/31562340	Characterizing rare and low-frequency height-associated variants in the Japanese population.	Height	159,095 Japanese ancestry individuals	32,692 Japanese ancestry individuals	12q14.3	12	65272610	LEMD3, MSRB3	LEMD3 - MSRB3	ENSG00000174106	ENSG00000174099		24255	6033	rs10784445-?	rs10784445	0	10784445	intergenic_variant	1	NR	2e-14	13.699		0.02428	[0.018-0.03] unit increase	Illumina [27896057] (imputed)	N
2020-01-28	31676860	Zhao B	2019-11-01	Nat Genet	www.ncbi.nlm.nih.gov/pubmed/31676860	Genome-wide association analysis of 19,629 individuals identifies variants influencing regional brain volumes and refines their genetic co-architecture with cognitive and mental health traits.	Brain region volumes	19,629 British ancestry individuals	NA	12q14.3	12	65276701	NR	LEMD3 - MSRB3	ENSG00000174106	ENSG00000174099		28346	1942	rs79623590-?	rs79623590	0	79623590	intergenic_variant	1	NR	1e-12	12	(right hippocampus)			NR [9227495] (imputed)	N
2020-01-28	31676860	Zhao B	2019-11-01	Nat Genet	www.ncbi.nlm.nih.gov/pubmed/31676860	Genome-wide association analysis of 19,629 individuals identifies variants influencing regional brain volumes and refines their genetic co-architecture with cognitive and mental health traits.	Brain region volumes	19,629 British ancestry individuals	NA	12q14.3	12	65276701	NR	LEMD3 - MSRB3	ENSG00000174106	ENSG00000174099		28346	1942	rs79623590-?	rs79623590	0	79623590	intergenic_variant	1	NR	2e-13	12.699	(left hippocampus)			NR [9227495] (imputed)	N
2020-01-28	31676860	Zhao B	2019-11-01	Nat Genet	www.ncbi.nlm.nih.gov/pubmed/31676860	Genome-wide association analysis of 19,629 individuals identifies variants influencing regional brain volumes and refines their genetic co-architecture with cognitive and mental health traits.	Brain region volumes	19,629 British ancestry individuals	NA	12q14.3	12	65283306	NR	MSRB3, AC026124.1			ENSG00000174099, ENSG00000250280			rs2164968-?	rs2164968	0	2164968	intron_variant	0	NR	4e-14	13.3979	(right hippocampus)			NR [9227495] (imputed)	N
2020-01-28	31676860	Zhao B	2019-11-01	Nat Genet	www.ncbi.nlm.nih.gov/pubmed/31676860	Genome-wide association analysis of 19,629 individuals identifies variants influencing regional brain volumes and refines their genetic co-architecture with cognitive and mental health traits.	Brain region volumes	19,629 British ancestry individuals	NA	12q14.3	12	65283306	NR	MSRB3, AC026124.1			ENSG00000174099, ENSG00000250280			rs2164968-?	rs2164968	0	2164968	intron_variant	0	NR	7e-14	13.1549	(left hippocampus)			NR [9227495] (imputed)	N
2020-01-28	31676860	Zhao B	2019-11-01	Nat Genet	www.ncbi.nlm.nih.gov/pubmed/31676860	Genome-wide association analysis of 19,629 individuals identifies variants influencing regional brain volumes and refines their genetic co-architecture with cognitive and mental health traits.	Brain region volumes	19,629 British ancestry individuals	NA	12q14.3	12	65290130	NR	MSRB3			ENSG00000174099			rs144438880-?	rs144438880	0	144438880	intron_variant	0	NR	6e-18	17.2218	(left hippocampus)			NR [9227495] (imputed)	N
2020-01-28	31676860	Zhao B	2019-11-01	Nat Genet	www.ncbi.nlm.nih.gov/pubmed/31676860	Genome-wide association analysis of 19,629 individuals identifies variants influencing regional brain volumes and refines their genetic co-architecture with cognitive and mental health traits.	Brain region volumes	19,629 British ancestry individuals	NA	12q14.3	12	65293680	NR	MSRB3			ENSG00000174099			rs73117792-?	rs73117792	0	73117792	intron_variant	0	NR	6e-18	17.2218	(right hippocampus)			NR [9227495] (imputed)	N
2020-01-28	31676860	Zhao B	2019-11-01	Nat Genet	www.ncbi.nlm.nih.gov/pubmed/31676860	Genome-wide association analysis of 19,629 individuals identifies variants influencing regional brain volumes and refines their genetic co-architecture with cognitive and mental health traits.	Brain region volumes	19,629 British ancestry individuals	NA	12q14.3	12	65293680	NR	MSRB3			ENSG00000174099			rs73117792-?	rs73117792	0	73117792	intron_variant	0	NR	1e-16	16	(left hippocampus)			NR [9227495] (imputed)	N
2020-01-28	31676860	Zhao B	2019-11-01	Nat Genet	www.ncbi.nlm.nih.gov/pubmed/31676860	Genome-wide association analysis of 19,629 individuals identifies variants influencing regional brain volumes and refines their genetic co-architecture with cognitive and mental health traits.	Brain region volumes	19,629 British ancestry individuals	NA	12q14.3	12	65321409	NR	MSRB3			ENSG00000174099			rs76997872-?	rs76997872	0	76997872	intron_variant	0	NR	3e-08	7.52288	(left hippocampus)			NR [9227495] (imputed)	N
2020-01-28	31676860	Zhao B	2019-11-01	Nat Genet	www.ncbi.nlm.nih.gov/pubmed/31676860	Genome-wide association analysis of 19,629 individuals identifies variants influencing regional brain volumes and refines their genetic co-architecture with cognitive and mental health traits.	Brain region volumes	19,629 British ancestry individuals	NA	12q14.3	12	65321410	NR	MSRB3			ENSG00000174099			rs75746601-?	rs75746601	0	75746601	intron_variant	0	NR	1e-08	8	(right hippocampus)			NR [9227495] (imputed)	N
2019-01-11	30279459	van der Meer D	2018-10-02	Mol Psychiatry	www.ncbi.nlm.nih.gov/pubmed/30279459	Brain scans from 21,297 individuals reveal the genetic architecture of hippocampal subfield volumes.	Hippocampal subfield CA4 volume	21,297 European ancestry individuals	NA	12q14.3	12	65324519	WIF1, LEMD3, MSRB3	MSRB3			ENSG00000174099			rs17178006-G	rs17178006	0	17178006	intron_variant	0	NR	3e-19	18.5229		7.33	NR mm3 decrease	Affymetrix, Illumina [NR] (imputed)	N
2019-01-11	30279459	van der Meer D	2018-10-02	Mol Psychiatry	www.ncbi.nlm.nih.gov/pubmed/30279459	Brain scans from 21,297 individuals reveal the genetic architecture of hippocampal subfield volumes.	Hippocampal subfield CA1 volume	21,297 European ancestry individuals	NA	12q14.3	12	65324519	WIF1, LEMD3, MSRB3	MSRB3			ENSG00000174099			rs17178006-G	rs17178006	0	17178006	intron_variant	0	NR	6e-28	27.2218		21.43	NR mm3 decrease	Affymetrix, Illumina [NR] (imputed)	N
2019-01-11	30279459	van der Meer D	2018-10-02	Mol Psychiatry	www.ncbi.nlm.nih.gov/pubmed/30279459	Brain scans from 21,297 individuals reveal the genetic architecture of hippocampal subfield volumes.	Hippocampal fissure volume	21,297 European ancestry individuals	NA	12q14.3	12	65324519	LEMD3, MSRB3, WIF1	MSRB3			ENSG00000174099			rs17178006-G	rs17178006	0	17178006	intron_variant	0	NR	2e-13	12.699		5.65	NR mm3 decrease	Affymetrix, Illumina [NR] (imputed)	N
2019-01-11	30279459	van der Meer D	2018-10-02	Mol Psychiatry	www.ncbi.nlm.nih.gov/pubmed/30279459	Brain scans from 21,297 individuals reveal the genetic architecture of hippocampal subfield volumes.	Dentate gyrus granule cell layer volume	21,297 European ancestry individuals	NA	12q14.3	12	65324519	WIF1, LEMD3, MSRB3	MSRB3			ENSG00000174099			rs17178006-G	rs17178006	0	17178006	intron_variant	0	NR	5e-21	20.301		8.84	NR mm3 decrease	Affymetrix, Illumina [NR] (imputed)	N
2019-01-11	30279459	van der Meer D	2018-10-02	Mol Psychiatry	www.ncbi.nlm.nih.gov/pubmed/30279459	Brain scans from 21,297 individuals reveal the genetic architecture of hippocampal subfield volumes.	Hippocampal subfield CA1 volume (corrected for total hippocampal volume)	21,297 European ancestry individuals	NA	12q14.3	12	65324519	WIF1, LEMD3, MSRB3	MSRB3			ENSG00000174099			rs17178006-G	rs17178006	0	17178006	intron_variant	0	NR	8e-19	18.0969		6.48	NR mm3 decrease	Affymetrix, Illumina [NR] (imputed)	N
2019-01-11	30279459	van der Meer D	2018-10-02	Mol Psychiatry	www.ncbi.nlm.nih.gov/pubmed/30279459	Brain scans from 21,297 individuals reveal the genetic architecture of hippocampal subfield volumes.	Presubiculum volume (corrected for total hippocampal volume)	21,297 European ancestry individuals	NA	12q14.3	12	65324519	HRK	MSRB3			ENSG00000174099			rs17178006-G	rs17178006	0	17178006	intron_variant	0	WIF1, LEMD3, MSRB3	2e-15	14.699		5.61	NR mm3 increase	Affymetrix, Illumina [NR] (imputed)	N
2019-01-11	30279459	van der Meer D	2018-10-02	Mol Psychiatry	www.ncbi.nlm.nih.gov/pubmed/30279459	Brain scans from 21,297 individuals reveal the genetic architecture of hippocampal subfield volumes.	Hippocampal subfield CA3 volume	21,297 European ancestry individuals	NA	12q14.3	12	65324519	WIF1, LEMD3, MSRB3	MSRB3			ENSG00000174099			rs17178006-G	rs17178006	0	17178006	intron_variant	0	NR	9e-19	18.0458		7.76	NR mm3 decrease	Affymetrix, Illumina [NR] (imputed)	N
2020-01-28	31676860	Zhao B	2019-11-01	Nat Genet	www.ncbi.nlm.nih.gov/pubmed/31676860	Genome-wide association analysis of 19,629 individuals identifies variants influencing regional brain volumes and refines their genetic co-architecture with cognitive and mental health traits.	Brain region volumes	19,629 British ancestry individuals	NA	12q14.3	12	65324519	NR	MSRB3			ENSG00000174099			rs17178006-?	rs17178006	0	17178006	intron_variant	0	NR	7e-10	9.1549	(right posterior cingulate)			NR [9227495] (imputed)	N
2020-01-28	31676860	Zhao B	2019-11-01	Nat Genet	www.ncbi.nlm.nih.gov/pubmed/31676860	Genome-wide association analysis of 19,629 individuals identifies variants influencing regional brain volumes and refines their genetic co-architecture with cognitive and mental health traits.	Brain region volumes	19,629 British ancestry individuals	NA	12q14.3	12	65324519	NR	MSRB3			ENSG00000174099			rs17178006-?	rs17178006	0	17178006	intron_variant	0	NR	1e-08	8	(left amygdala)			NR [9227495] (imputed)	N
2020-01-28	31676860	Zhao B	2019-11-01	Nat Genet	www.ncbi.nlm.nih.gov/pubmed/31676860	Genome-wide association analysis of 19,629 individuals identifies variants influencing regional brain volumes and refines their genetic co-architecture with cognitive and mental health traits.	Brain region volumes	19,629 British ancestry individuals	NA	12q14.3	12	65324519	NR	MSRB3			ENSG00000174099			rs17178006-?	rs17178006	0	17178006	intron_variant	0	NR	2e-09	8.69897	(left rostral anterior cingulate)			NR [9227495] (imputed)	N
2020-01-28	31676860	Zhao B	2019-11-01	Nat Genet	www.ncbi.nlm.nih.gov/pubmed/31676860	Genome-wide association analysis of 19,629 individuals identifies variants influencing regional brain volumes and refines their genetic co-architecture with cognitive and mental health traits.	Brain region volumes	19,629 British ancestry individuals	NA	12q14.3	12	65324519	NR	MSRB3			ENSG00000174099			rs17178006-?	rs17178006	0	17178006	intron_variant	0	NR	1e-09	9	(right amygdala)			NR [9227495] (imputed)	N
2020-01-28	31676860	Zhao B	2019-11-01	Nat Genet	www.ncbi.nlm.nih.gov/pubmed/31676860	Genome-wide association analysis of 19,629 individuals identifies variants influencing regional brain volumes and refines their genetic co-architecture with cognitive and mental health traits.	Brain region volumes	19,629 British ancestry individuals	NA	12q14.3	12	65324519	NR	MSRB3			ENSG00000174099			rs17178006-?	rs17178006	0	17178006	intron_variant	0	NR	6e-35	34.2218	(right hippocampus)			NR [9227495] (imputed)	N
2020-01-28	31676860	Zhao B	2019-11-01	Nat Genet	www.ncbi.nlm.nih.gov/pubmed/31676860	Genome-wide association analysis of 19,629 individuals identifies variants influencing regional brain volumes and refines their genetic co-architecture with cognitive and mental health traits.	Brain region volumes	19,629 British ancestry individuals	NA	12q14.3	12	65324519	NR	MSRB3			ENSG00000174099			rs17178006-?	rs17178006	0	17178006	intron_variant	0	NR	6e-35	34.2218	(left hippocampus)			NR [9227495] (imputed)	N
2015-11-03	25607358	Hibar DP	2015-01-21	Nature	www.ncbi.nlm.nih.gov/pubmed/25607358	Common genetic variants influence human subcortical brain structures.	Subcortical brain region volumes	up to 13,171 European ancestry individuals	up to 15,130 European ancestry individuals, 545 Japanese ancestry individuals, 736 Mexican American individuals	12q14.3	12	65324519	MSRB3	MSRB3			ENSG00000174099			rs17178006-?	rs17178006	0	17178006	intron_variant	0	NR	3e-07	6.52288	(Hippocampus, EA)	44.27	[27.43-61.11] unit increase	Affymetrix, Illumina [NR] (imputed)	N
2012-06-02	22504421	Bis JC	2012-04-15	Nat Genet	www.ncbi.nlm.nih.gov/pubmed/22504421	Common variants at 12q14 and 12q24 are associated with hippocampal volume.	Hippocampal volume	9,232 European ancestry individuals	2,318 European ancestry individuals	12q14.3	12	65324519	MSRB3	MSRB3			ENSG00000174099			rs17178006-G	rs17178006	0	17178006	intron_variant	0	0.1	5e-11	10.301		123.8	[86.76-160.84] mm3 decrease	Affymetrix, Illumina [~ 2500000] (imputed)	N
2019-05-21	30595370	Kichaev G	2018-12-27	Am J Hum Genet	www.ncbi.nlm.nih.gov/pubmed/30595370	Leveraging Polygenic Functional Enrichment to Improve GWAS Power.	Height	approximately 458,000 European ancestry individuals	NA	12q14.3	12	65325449		MSRB3			ENSG00000174099			rs6581627-?	rs6581627	0	6581627	intron_variant	0	NR	4e-39	38.3979				NR [~ 8900000] (imputed)	N
2019-12-17	31596458	Greenwood TA	2019-10-09	JAMA Psychiatry	www.ncbi.nlm.nih.gov/pubmed/31596458	Genome-wide Association of Endophenotypes for Schizophrenia From the Consortium on the Genetics of Schizophrenia (COGS) Study.	Antisaccade task score	523 European ancestry schizophrenia cases, 100 Latino schizophrenia cases, 827 European ancestry controls, 83 Latino controls	NA	12q14.3	12	65328915	MSRB3	MSRB3			ENSG00000174099			rs79708980-G	rs79708980	0	79708980	intron_variant	0	NR	5e-06	5.30103		0.168948	[0.092-0.246] unit decrease	Illumina [> 6200000] (imputed)	N
2020-01-28	31676860	Zhao B	2019-11-01	Nat Genet	www.ncbi.nlm.nih.gov/pubmed/31676860	Genome-wide association analysis of 19,629 individuals identifies variants influencing regional brain volumes and refines their genetic co-architecture with cognitive and mental health traits.	Brain region volumes	19,629 British ancestry individuals	NA	12q14.3	12	65330441	NR	MSRB3			ENSG00000174099			rs7967829-?	rs7967829	0	7967829	intron_variant	0	NR	1e-19	19	(right hippocampus)			NR [9227495] (imputed)	N
2016-10-14	26634245	Lutz SM	2015-12-03	BMC Genet	www.ncbi.nlm.nih.gov/pubmed/26634245	A genome-wide association study identifies risk loci for spirometric measures among smokers of European and African ancestry.	Post bronchodilator FEV1/FVC ratio	10,094 European ancestry current and former smoker individuals, 3,260 African American current and former smoker individuals, 178 current and former smoker individuals	NA	12q14.3	12	65332869	MSRB3	MSRB3			ENSG00000174099			rs182408739-C	rs182408739	0	182408739	intron_variant	0	0.999	1e-06	6	(AA)	0.299	unit increase	Illumina [NR] (imputed)	N
2018-10-18	30048462	Kim SK	2018-07-26	PLoS One	www.ncbi.nlm.nih.gov/pubmed/30048462	Identification of 613 new loci associated with heel bone mineral density and a polygenic risk score for bone mineral density, osteoporosis and fracture.	Heel bone mineral density	394,929 European ancestry individuals	NA	12q14.3	12	65361763		MSRB3			ENSG00000174099			rs2218069-?	rs2218069	0	2218069	intron_variant	0	NR	4e-09	8.39794		0.0141744	[0.0098-0.0186] unit increase	Affymetrix [20259828] (imputed)	N
2019-01-28	30598549	Morris JA	2018-12-31	Nat Genet	www.ncbi.nlm.nih.gov/pubmed/30598549	An atlas of genetic influences on osteoporosis in humans and mice.	Heel bone mineral density	426,824 British ancestry individuals	NA	12q14.3	12	65361763	MSRB3	MSRB3			ENSG00000174099			rs2218069-A	rs2218069	0	2218069	intron_variant	0	0.317649	9e-15	14.0458		0.0154664	[0.012-0.019] unit increase	NR [13737936] (imputed)	N
2013-11-15	23704328	Fatemifar G	2013-05-23	Hum Mol Genet	www.ncbi.nlm.nih.gov/pubmed/23704328	Genome-wide association study of primary tooth eruption identifies pleiotropic loci associated with height and craniofacial distances.	Primary tooth development (time to first tooth eruption)	11,118 European ancestry individuals		12q14.3	12	65368278	MSRB3	MSRB3			ENSG00000174099			rs12229918-C	rs12229918	0	12229918	intron_variant	0	NR	7e-14	13.1549		0.218	[0.16-0.27] unit decrease	Illumina [2446724] (imputed)	N
2013-11-15	23704328	Fatemifar G	2013-05-23	Hum Mol Genet	www.ncbi.nlm.nih.gov/pubmed/23704328	Genome-wide association study of primary tooth eruption identifies pleiotropic loci associated with height and craniofacial distances.	Primary tooth development (number of teeth)	11,513 European ancestry individuals		12q14.3	12	65368278	MSRB3	MSRB3			ENSG00000174099			rs12229918-C	rs12229918	0	12229918	intron_variant	0	NR	2e-09	8.69897		0.149	[0.1-0.198] unit increase	Illumina [2446724] (imputed)	N
2019-01-11	30279459	van der Meer D	2018-10-02	Mol Psychiatry	www.ncbi.nlm.nih.gov/pubmed/30279459	Brain scans from 21,297 individuals reveal the genetic architecture of hippocampal subfield volumes.	Total hippocampal volume	21,297 European ancestry individuals	NA	12q14.3	12	65372164	WIF1, LEMD3, MSRB3	MSRB3			ENSG00000174099			rs17178139-A	rs17178139	0	17178139	intron_variant	0	NR	2e-20	19.699		58.08	NR mm3 decrease	Affymetrix, Illumina [NR] (imputed)	N
2019-01-11	30279459	van der Meer D	2018-10-02	Mol Psychiatry	www.ncbi.nlm.nih.gov/pubmed/30279459	Brain scans from 21,297 individuals reveal the genetic architecture of hippocampal subfield volumes.	Subiculum volume	21,297 European ancestry individuals	NA	12q14.3	12	65372502	WIF1, LEMD3, MSRB3	MSRB3			ENSG00000174099			rs11611334-G	rs11611334	0	11611334	intron_variant	0	NR	2e-13	12.699		6.97	NR mm3 decrease	Affymetrix, Illumina [NR] (imputed)	N
2019-01-11	30279459	van der Meer D	2018-10-02	Mol Psychiatry	www.ncbi.nlm.nih.gov/pubmed/30279459	Brain scans from 21,297 individuals reveal the genetic architecture of hippocampal subfield volumes.	Dentate gyrus molecular layer volume	21,297 European ancestry individuals	NA	12q14.3	12	65372502	WIF1, LEMD3, MSRB3	MSRB3			ENSG00000174099			rs11611334-G	rs11611334	0	11611334	intron_variant	0	NR	6e-17	16.2218		9.66	NR mm3 decrease	Affymetrix, Illumina [NR] (imputed)	N
2020-01-28	31676860	Zhao B	2019-11-01	Nat Genet	www.ncbi.nlm.nih.gov/pubmed/31676860	Genome-wide association analysis of 19,629 individuals identifies variants influencing regional brain volumes and refines their genetic co-architecture with cognitive and mental health traits.	Brain region volumes	19,629 British ancestry individuals	NA	12q14.3	12	65372718	NR	MSRB3			ENSG00000174099			rs10784447-?	rs10784447	0	10784447	intron_variant	0	NR	3e-11	10.5229	(right inferior parietal)			NR [9227495] (imputed)	N
2019-11-04	30239722	Pulit SL	2018-09-14	Hum Mol Genet	www.ncbi.nlm.nih.gov/pubmed/30239722	Meta-analysis of genome-wide association studies for body fat distribution in 694,649 individuals of European ancestry.	Waist-hip ratio	316,772 European ancestry male individuals	NA	12q14.3	12	65388260	NR	MSRB3			ENSG00000174099			rs12810744-T	rs12810744	0	12810744	intron_variant	0	0.616	2e-06	5.69897		0.0086	[0.0051-0.0121] unit increase	NR [~ 27400000] (imputed)	N
2010-03-25	20195514	Pillas D	2010-02-26	PLoS Genet	www.ncbi.nlm.nih.gov/pubmed/20195514	Genome-wide association study reveals multiple loci associated with primary tooth development during infancy.	Primary tooth development (time to first tooth eruption)	5,919 European ancestry related individuals	NA	12q14.3	12	65389598	MSRB3	MSRB3			ENSG00000174099			rs10506525-C	rs10506525	0	10506525	intron_variant	0	0.27	6e-09	8.22185				Illumina [300766]	N
2010-03-25	20195514	Pillas D	2010-02-26	PLoS Genet	www.ncbi.nlm.nih.gov/pubmed/20195514	Genome-wide association study reveals multiple loci associated with primary tooth development during infancy.	Primary tooth development (number of teeth)	5,752 European ancestry related individuals	NA	12q14.3	12	65389598	MSRB3	MSRB3			ENSG00000174099			rs10506525-C	rs10506525	0	10506525	intron_variant	0	0.27	9e-07	6.04576				Illumina [300766]	N
2019-06-25	30804565	Jansen PR	2019-02-25	Nat Genet	www.ncbi.nlm.nih.gov/pubmed/30804565	Genome-wide analysis of insomnia in 1,331,010 individuals identifies new risk loci and functional pathways.	Snoring	359,916 European ancestry individuals	NA	12q14.3	12	65397683	NR	MSRB3			ENSG00000174099			rs10878269-T	rs10878269	0	10878269	intron_variant	0	0.3647	4e-13	12.3979		1.04	[1.03-1.05]	Affymetrix, Illumina [10862568] (imputed)	N
2020-03-10	32060260	Campos AI	2020-02-14	Nat Commun	www.ncbi.nlm.nih.gov/pubmed/32060260	Insights into the aetiology of snoring from observational and genetic investigations in the UK Biobank.	Snoring	152,302 British ancestry cases, 256,015 British ancestry controls	NA	12q14.3	12	65397683	NR	MSRB3			ENSG00000174099			rs10878269-C	rs10878269	0	10878269	intron_variant	0	NR	2e-16	15.699		0.00885643	[0.0067-0.011] unit decrease	NR [11010159] (imputed)	N
2020-03-10	32060260	Campos AI	2020-02-14	Nat Commun	www.ncbi.nlm.nih.gov/pubmed/32060260	Insights into the aetiology of snoring from observational and genetic investigations in the UK Biobank.	Snoring	61,792 British ancestry female cases, 156,554 British ancestry female controls	NA	12q14.3	12	65397683	NR	MSRB3			ENSG00000174099			rs10878269-C	rs10878269	0	10878269	intron_variant	0	NR	7e-08	7.1549		0.00763	[0.0049-0.0104] unit decrease	NR [11010159] (imputed)	N
2020-03-10	32060260	Campos AI	2020-02-14	Nat Commun	www.ncbi.nlm.nih.gov/pubmed/32060260	Insights into the aetiology of snoring from observational and genetic investigations in the UK Biobank.	Snoring	90,806 British ancestry male cases, 99,165 British ancestry male controls	NA	12q14.3	12	65397683	NR	MSRB3			ENSG00000174099			rs10878269-C	rs10878269	0	10878269	intron_variant	0	NR	8e-10	9.09691		0.01034	[0.007-0.0136] unit decrease	NR [11010159] (imputed)	N
2020-03-10	32060260	Campos AI	2020-02-14	Nat Commun	www.ncbi.nlm.nih.gov/pubmed/32060260	Insights into the aetiology of snoring from observational and genetic investigations in the UK Biobank.	Snoring	151,836 British ancestry cases, 255,230 British ancestry controls	NA	12q14.3	12	65397683	NR	MSRB3			ENSG00000174099			rs10878269-C	rs10878269	0	10878269	intron_variant	0	NR	5e-18	17.301	(adjusted for BMI)	0.00921	[0.0071-0.0113] unit decrease	NR [11010159] (imputed)	N
2020-01-28	31676860	Zhao B	2019-11-01	Nat Genet	www.ncbi.nlm.nih.gov/pubmed/31676860	Genome-wide association analysis of 19,629 individuals identifies variants influencing regional brain volumes and refines their genetic co-architecture with cognitive and mental health traits.	Brain region volumes	19,629 British ancestry individuals	NA	12q14.3	12	65397683	NR	MSRB3			ENSG00000174099			rs10878269-?	rs10878269	0	10878269	intron_variant	0	NR	1e-16	16	(left hippocampus)			NR [9227495] (imputed)	N
2019-03-27	30804560	Shrine N	2019-02-25	Nat Genet	www.ncbi.nlm.nih.gov/pubmed/30804560	New genetic signals for lung function highlight pathways and chronic obstructive pulmonary disease associations across multiple ancestries.	Peak expiratory flow	321,047 European ancestry individuals	24,218 European ancestry individuals	12q14.3	12	65399373	MSRB3	MSRB3			ENSG00000174099			rs12825748-C	rs12825748	0	12825748	intron_variant	0	0.3087	7e-09	8.1549		0.0158	[0.011-0.021] unit increase	Affymetrix [19819130] (imputed)	N
2019-03-27	30804560	Shrine N	2019-02-25	Nat Genet	www.ncbi.nlm.nih.gov/pubmed/30804560	New genetic signals for lung function highlight pathways and chronic obstructive pulmonary disease associations across multiple ancestries.	FEV1	321,047 European ancestry individuals	79,005 European ancestry individuals	12q14.3	12	65399373	MSRB3	MSRB3			ENSG00000174099			rs12825748-C	rs12825748	0	12825748	intron_variant	0	0.3087	6e-15	14.2218		0.0198	[0.015-0.025] unit increase	Affymetrix [19819130] (imputed)	N
2019-03-27	30804560	Shrine N	2019-02-25	Nat Genet	www.ncbi.nlm.nih.gov/pubmed/30804560	New genetic signals for lung function highlight pathways and chronic obstructive pulmonary disease associations across multiple ancestries.	Lung function (FVC)	321,047 European ancestry individuals	79,005 European ancestry individuals	12q14.3	12	65399373	MSRB3	MSRB3			ENSG00000174099			rs12825748-C	rs12825748	0	12825748	intron_variant	0	0.3087	2e-14	13.699		0.0196	[0.015-0.025] unit increase	Affymetrix [19819130] (imputed)	N
2019-09-20	31396565	van der Lee SJ	2019-08-02	Commun Biol	www.ncbi.nlm.nih.gov/pubmed/31396565	A genome-wide association study identifies genetic loci associated with specific lobar brain volumes.	Temporal lobe volume	15,269 European ancestry individuals, 405 African American individuals, 211 Chinese ancestry individuals, 131 Malay ancestry individuals	NA	12q14.3	12	65400162	MSRB3	MSRB3			ENSG00000174099			rs146354218-A	rs146354218	1	7301260	intron_variant	0	0.37	6e-10	9.22185		0.685	[0.47-0.9] cm3 increase	Affymetrix, Illumina, Perlegen [NR] (imputed)	N
2019-02-08	30595370	Kichaev G	2018-12-27	Am J Hum Genet	www.ncbi.nlm.nih.gov/pubmed/30595370	Leveraging Polygenic Functional Enrichment to Improve GWAS Power.	Lung function (FEV1/FVC)	approximately 370,000 European ancestry individuals	NA	12q14.3	12	65402530		MSRB3			ENSG00000174099			rs4762080-?	rs4762080	0	4762080	intron_variant	0	NR	7e-13	12.1549				NR [~ 8900000] (imputed)	N
2020-01-28	31676860	Zhao B	2019-11-01	Nat Genet	www.ncbi.nlm.nih.gov/pubmed/31676860	Genome-wide association analysis of 19,629 individuals identifies variants influencing regional brain volumes and refines their genetic co-architecture with cognitive and mental health traits.	Brain region volumes	19,629 British ancestry individuals	NA	12q14.3	12	65402530	NR	MSRB3			ENSG00000174099			rs4762080-?	rs4762080	0	4762080	intron_variant	0	NR	2e-11	10.699	(right hippocampus)			NR [9227495] (imputed)	N
2020-01-28	31676860	Zhao B	2019-11-01	Nat Genet	www.ncbi.nlm.nih.gov/pubmed/31676860	Genome-wide association analysis of 19,629 individuals identifies variants influencing regional brain volumes and refines their genetic co-architecture with cognitive and mental health traits.	Brain region volumes	19,629 British ancestry individuals	NA	12q14.3	12	65402530	NR	MSRB3			ENSG00000174099			rs4762080-?	rs4762080	0	4762080	intron_variant	0	NR	1e-08	8	(left hippocampus)			NR [9227495] (imputed)	N
2020-01-28	31676860	Zhao B	2019-11-01	Nat Genet	www.ncbi.nlm.nih.gov/pubmed/31676860	Genome-wide association analysis of 19,629 individuals identifies variants influencing regional brain volumes and refines their genetic co-architecture with cognitive and mental health traits.	Brain region volumes	19,629 British ancestry individuals	NA	12q14.3	12	65419846	NR	KRT18P60, MSRB3			ENSG00000215208, ENSG00000174099			rs55972016-?	rs55972016	0	55972016	non_coding_transcript_exon_variant	0	NR	6e-29	28.2218	(right hippocampus)			NR [9227495] (imputed)	N
2020-01-28	31676860	Zhao B	2019-11-01	Nat Genet	www.ncbi.nlm.nih.gov/pubmed/31676860	Genome-wide association analysis of 19,629 individuals identifies variants influencing regional brain volumes and refines their genetic co-architecture with cognitive and mental health traits.	Brain region volumes	19,629 British ancestry individuals	NA	12q14.3	12	65419846	NR	KRT18P60, MSRB3			ENSG00000215208, ENSG00000174099			rs55972016-?	rs55972016	0	55972016	non_coding_transcript_exon_variant	0	NR	5e-27	26.301	(left hippocampus)			NR [9227495] (imputed)	N
2014-07-23	24324551	Deng X	2013-11-20	PLoS One	www.ncbi.nlm.nih.gov/pubmed/24324551	Genome wide association study (GWAS) of Chagas cardiomyopathy in Trypanosoma cruzi seropositive subjects.	Chagas cardiomyopathy in Tripanosoma cruzi seropositivity	207 Brazilian ancestry cases, 306 Brazilian ancestry controls	NA	14q11.2	14	21728267	NR	TRAV3 - TRAV4	ENSG00000211777	ENSG00000211778		3946	7885	rs10132760-?	rs10132760	0	10132760	intergenic_variant	1	NR	5e-06	5.30103				Affymetrix [5486770] (imputed)	N
2014-04-01	24002674	Ozel AB	2013-09-04	Hum Genet	www.ncbi.nlm.nih.gov/pubmed/24002674	Genome-wide association study and meta-analysis of intraocular pressure.	Intraocular pressure	2,847 European ancestry primary open angle glaucoma cases, 3,389 European ancestry controls	NA	14q11.2	14	21767650	TRAJ17	RPL4P1 - TRAV6	ENSG00000240954	ENSG00000211780		16104	839	rs718433-G	rs718433	0	718433	regulatory_region_variant	1	0.39	8e-06	5.09691		0.59	[0.32-0.86] mmHg decrease	Illumina [466573]	N
2017-09-14	28468790	Agopian AJ	2017-06-01	Circ Cardiovasc Genet	www.ncbi.nlm.nih.gov/pubmed/28468790	Genome-Wide Association Studies and Meta-Analyses for Congenital Heart Defects.	Conotruncal heart defects (inherited effects)	483 European ancestry trios, 406 European ancestry cases, 2,976 European ancestry controls, 355 European and other ancestry trios, 187 non-European ancestry trios.	NA	14q32.2	14	96363661	ATG2B, GSKIP	GSKIP			ENSG00000100744			rs35946663-?	rs35946663	0	35946663	5_prime_UTR_variant	0	NR	5e-06	5.30103		1.27246	[1.147109-1.411514]	Illumina [at least 4756722] (imputed)	N
2019-07-17	28552196	Tachmazidou I	2017-06-01	Am J Hum Genet	www.ncbi.nlm.nih.gov/pubmed/28552196	Whole-Genome Sequencing Coupled to Imputation Discovers Genetic Signals for Anthropometric Traits.	Body fat mass	3,399 whole genome sequenced individuals, 11,802 European ancestry individuals	10,670 European ancestry individuals	14q32.2	14	96406491	AK7	AK7			ENSG00000140057			rs76034026-C	rs76034026	0	76034026	intron_variant	0	0.0066	2e-06	5.69897		0.3829	[0.23-0.54] unit decrease	Affymetrix, Illumina, Perlegen [15844966] (imputed)	N
2020-03-23	31900758	Han X	2020-01-03	Eur J Epidemiol	www.ncbi.nlm.nih.gov/pubmed/31900758	Using Mendelian randomization to evaluate the causal relationship between serum C-reactive protein levels and age-related macular degeneration.	C-reactive protein levels	418,642 British ancestry individuals	NA	14q32.2	14	96467077	NR	AK7			ENSG00000140057			rs55981844-?	rs55981844	0	55981844	intron_variant	0	NR	5e-08	7.30103		0.0196074	[0.015-0.024] unit increase	NR [NR]	N
2020-01-09	23823483	Rhee EP	2013-07-02	Cell Metab	www.ncbi.nlm.nih.gov/pubmed/23823483	A genome-wide association study of the human metabolome in a community-based cohort.	Metabolite levels	2,076 European ancestry individuals	NA	14q32.2	14	96512977	AK7	PAPOLA			ENSG00000090060			rs11623142-?	rs11623142	0	11623142	intron_variant	0	NR	8e-07	6.09691	(SM 14:0)	0.200266	[0.12-0.28] unit increase	Affymetrix [at least 2500000] (imputed)	N
2020-03-23	31900758	Han X	2020-01-03	Eur J Epidemiol	www.ncbi.nlm.nih.gov/pubmed/31900758	Using Mendelian randomization to evaluate the causal relationship between serum C-reactive protein levels and age-related macular degeneration.	C-reactive protein levels	418,642 British ancestry individuals	NA	14q32.2	14	96578834	NR	PAPOLA - AL137786.1	ENSG00000090060	ENSG00000258702		11723	13565	rs56960368-?	rs56960368	0	56960368	intergenic_variant	1	NR	5e-08	7.30103		0.0158818	[0.011-0.021] unit increase	NR [NR]	N
2016-01-30	25866641	Xu W	2015-03-19	Biomark Res	www.ncbi.nlm.nih.gov/pubmed/25866641	A genome wide association study on Newfoundland colorectal cancer patients' survival outcomes.	Survival in colon cancer	334 European ancestry cases	NA	14q32.2	14	96587587	intergenic	PAPOLA - AL137786.1	ENSG00000090060	ENSG00000258702		20476	4812	rs17280262-?	rs17280262	0	17280262	intergenic_variant	1		1e-07	7	(disease-free survival)	3.02	[2.00-4.55]	Illumina [729737]	N
2016-01-30	25866641	Xu W	2015-03-19	Biomark Res	www.ncbi.nlm.nih.gov/pubmed/25866641	A genome wide association study on Newfoundland colorectal cancer patients' survival outcomes.	Survival in colon cancer	334 European ancestry cases	NA	14q32.2	14	96587587	intergenic	PAPOLA - AL137786.1	ENSG00000090060	ENSG00000258702		20476	4812	rs17280262-?	rs17280262	0	17280262	intergenic_variant	1		4e-06	5.39794	(overall survival)	2.66	[1.75-4.04]	Illumina [729737]	N
2012-01-11	22130093	Nam RK	2011-12-01	Cancer Biol Ther	www.ncbi.nlm.nih.gov/pubmed/22130093	New variants at 10q26 and 15q21 are associated with aggressive prostate cancer in a genome-wide association study from a prostate biopsy screening cohort.	Prostate cancer	316 cases, 229 controls	55 Asian ancestry cases, 134 Asian ancestry controls, 1,382 European ancestry cases, 1,428 European ancestry controls, 184 Black cases, 127 Black controls, 42 cases, 87 controls	15q21.1	15	46347610	intergenic	AC091074.3			ENSG00000287020			rs4775302-?	rs4775302	0	4775302	intron_variant	0	NR	4e-08	7.39794				Affymetrix [443816]	N
2018-11-12	30038396	Lee JJ	2018-07-23	Nat Genet	www.ncbi.nlm.nih.gov/pubmed/30038396	Gene discovery and polygenic prediction from a genome-wide association study of educational attainment in 1.1 million individuals.	Cognitive performance (MTAG)	402,382 European ancestry individuals	NA	15q21.1	15	46348758	Intergenic	AC091074.3			ENSG00000287020			rs55881236-T	rs55881236	0	55881236	intron_variant	0	0.5768	1e-08	8	(MTAG)	0.0133	[0.0088-0.0178] unit decrease	Affymetrix, Illumina [7100000] (imputed)	N
2018-09-12	29942086	Savage JE	2018-06-25	Nat Genet	www.ncbi.nlm.nih.gov/pubmed/29942086	Genome-wide association meta-analysis in 269,867 individuals identifies new genetic and functional links to intelligence.	Intelligence	269,867 European ancestry individuals	NA	15q21.1	15	46348758	NR	AC091074.3			ENSG00000287020			rs55881236-T	rs55881236	0	55881236	intron_variant	0	NR	3e-08	7.52288		5.515	z-score decrease	Affymetrix, Illumina [9295118] (imputed)	N
2019-05-21	30595370	Kichaev G	2018-12-27	Am J Hum Genet	www.ncbi.nlm.nih.gov/pubmed/30595370	Leveraging Polygenic Functional Enrichment to Improve GWAS Power.	Height	approximately 458,000 European ancestry individuals	NA	15q21.1	15	46365394		AC091074.3 - AC091074.2	ENSG00000287020	ENSG00000285934		13641	442	rs7170955-?	rs7170955	0	7170955	regulatory_region_variant	1	NR	3e-11	10.5229				NR [~ 8900000] (imputed)	N
2017-05-23	28203683	Heit JA	2017-02-16	Thromb Haemost	www.ncbi.nlm.nih.gov/pubmed/28203683	Identification of unique venous thromboembolism-susceptibility variants in African-Americans.	Venous thromboembolism adjusted for sickle cell variant rs77121243-T	393 African American cases, 4,941 African American controls.	NR	15q21.1	15	46373992	LOC100419366	AC091074.2			ENSG00000285934			rs1484194-?	rs1484194	0	1484194	intron_variant	0	0.68	2e-06	5.69897		1.52905		Affymetrix, Illumina [14074516] (imputed)	N
2020-01-09	23823483	Rhee EP	2013-07-02	Cell Metab	www.ncbi.nlm.nih.gov/pubmed/23823483	A genome-wide association study of the human metabolome in a community-based cohort.	Metabolite levels	2,076 European ancestry individuals	NA	15q21.1	15	46379408	PLDN	AC091074.2			ENSG00000285934			rs12592256-?	rs12592256	0	12592256	non_coding_transcript_exon_variant	0	NR	5e-06	5.30103	(lysine)	0.334277	[0.19-0.48] unit increase	Affymetrix [at least 2500000] (imputed)	N
2018-12-03	30348214	Zhang Q	2018-10-22	Genome Med	www.ncbi.nlm.nih.gov/pubmed/30348214	Genotype effects contribute to variation in longitudinal methylome patterns in older people.	DNA methylation variation (age effect)	Up to 954 individuals	NA	15q21.1	15	46404439	NR	AC091074.2 - AC012405.1	ENSG00000285934	ENSG00000287704		23396	5870	rs62006538-?	rs62006538	0	62006538	intergenic_variant	1	NR	3e-08	7.52288				Illumina [7760689] (imputed)	N
2018-11-01	30061609	Wyss AB	2018-07-30	Nat Commun	www.ncbi.nlm.nih.gov/pubmed/30061609	Multiethnic meta-analysis identifies ancestry-specific and cross-ancestry loci for pulmonary function.	Lung function (FVC)	60,552 European ancestry individuals, 8,429 African individuals, 9,959 Korean ancestry individuals, 11,775 Hispanic individuals		15q21.1	15	46430237	SQRDL, SEMA6D	AC012405.1			ENSG00000287704			rs4775429-T	rs4775429	0	4775429	intron_variant	0	0.08	2e-06	5.69897	(Hispanic)	72.08	[42.64-101.52] unit increase	Affymetrix, Illumina [10900000] (imputed)	N
2018-11-01	30061609	Wyss AB	2018-07-30	Nat Commun	www.ncbi.nlm.nih.gov/pubmed/30061609	Multiethnic meta-analysis identifies ancestry-specific and cross-ancestry loci for pulmonary function.	Lung function (FVC)	60,552 European ancestry individuals, 8,429 African individuals, 9,959 Korean ancestry individuals, 11,775 Hispanic individuals		15q21.1	15	46430237	SQRDL, SEMA6D	AC012405.1			ENSG00000287704			rs4775429-T	rs4775429	0	4775429	intron_variant	0	0.17	2e-08	7.69897		40.23	[26.1-54.36] ml increase	Affymetrix, Illumina [10900000] (imputed)	N
2019-03-18	30643258	Karlsson Linner R	2019-01-14	Nat Genet	www.ncbi.nlm.nih.gov/pubmed/30643258	Genome-wide association analyses of risk tolerance and risky behaviors in over 1 million individuals identify hundreds of loci and shared genetic influences.	General risk tolerance (MTAG)	975,353 European ancestry individuals	NA	15q21.1	15	46511642	SEMA6D	AC012405.1			ENSG00000287704			rs11070529-T	rs11070529	0	11070529	intron_variant	0	0.47	6e-10	9.22185		0.0073	[0.0049-0.0097] unit increase	Affymetrix, Illumina [5869552] (imputed)	N
2017-11-30	29059683	Michailidou K	2017-10-23	Nature	www.ncbi.nlm.nih.gov/pubmed/29059683	Association analysis identifies 65 new breast cancer risk loci.	Breast cancer	76,192 European ancestry cases, 63,082 European ancestry controls	46,785 European ancestry cases, 42,892 European ancestry controls, 14,068 East Asian ancestry cases, 13,104 East Asian ancestry controls	15q24.1	15	74300521	NR	CCDC33, AC023300.3			ENSG00000140481, ENSG00000280309			rs12904134-A	rs12904134	0	12904134	non_coding_transcript_exon_variant	0	0.501	8e-06	5.09691	(EA)	0.0286	[0.016-0.041] unit increase	Illumina [~ 11800000] (imputed)	N
2019-11-22	31092817	Lees JA	2019-05-15	Nat Commun	www.ncbi.nlm.nih.gov/pubmed/31092817	Joint sequencing of human and pathogen genomes reveals the genetics of pneumococcal meningitis.	Bacterial meningitis	2,345 European and unknown ancestry cases, 345,042 European and unknown ancestry controls	NA	15q24.1	15	74309203	CCDC33	CCDC33			ENSG00000140481			rs116264669-?	rs116264669	0	116264669	intron_variant	0	NR	4e-08	7.39794				Affymetrix, Illumina [6800000] (imputed)	N
2019-02-08	30595370	Kichaev G	2018-12-27	Am J Hum Genet	www.ncbi.nlm.nih.gov/pubmed/30595370	Leveraging Polygenic Functional Enrichment to Improve GWAS Power.	Mean corpuscular hemoglobin	approximately 443,000 European ancestry individuals	NA	15q24.1	15	74315092		AC023300.2, CCDC33			ENSG00000277749, ENSG00000140481			rs900800-?	rs900800	0	900800	intron_variant	0	NR	1e-09	9				NR [~ 8900000] (imputed)	N
2018-07-05	29875488	Sun BB	2018-06-06	Nature	www.ncbi.nlm.nih.gov/pubmed/29875488	Genomic atlas of the human plasma proteome.	Blood protein levels	3,301 European ancestry individuals	NA	15q24.1	15	74319440	ISLR2	AC023300.2, CCDC33			ENSG00000277749, ENSG00000140481			rs2959011-T	rs2959011	0	2959011	intron_variant	0	0.342	3e-14	13.5229	(Immunoglobulin superfamily containing leucine-rich repeat protein 2, ISLR2.13124.20.3)	0.2	[0.14-0.26] unit increase	Affymetrix [10572788] (imputed)	N
2019-02-08	30664745	Tachmazidou I	2019-01-21	Nat Genet	www.ncbi.nlm.nih.gov/pubmed/30664745	Identification of new therapeutic targets for osteoarthritis through genome-wide analyses of UK Biobank data.	Osteoarthritis of the hip or knee	39,427 European ancestry cases, 378,169 European ancestry controls	NA	15q24.1	15	74325252	NR	CCDC33			ENSG00000140481			rs200975846-T	rs200975846	0	200975846	intron_variant	0	0.67	2e-08	7.69897		1.05	[1.03-1.07]	Affymetrix, Illumina [up to 17000000] (imputed)	N
2019-05-21	30595370	Kichaev G	2018-12-27	Am J Hum Genet	www.ncbi.nlm.nih.gov/pubmed/30595370	Leveraging Polygenic Functional Enrichment to Improve GWAS Power.	Height	approximately 458,000 European ancestry individuals	NA	15q24.1	15	74340662		CYP11A1			ENSG00000140459			rs41556118-?	rs41556118	0	41556118	intron_variant	0	NR	4e-14	13.3979				NR [~ 8900000] (imputed)	N
2019-03-18	30643258	Karlsson Linner R	2019-01-14	Nat Genet	www.ncbi.nlm.nih.gov/pubmed/30643258	Genome-wide association analyses of risk tolerance and risky behaviors in over 1 million individuals identify hundreds of loci and shared genetic influences.	Alcohol consumption (drinks per week)	414,343 European ancestry individuals	NA	15q24.1	15	74375612	SEMA7A	AC090826.2 - LINC02255	ENSG00000274937	ENSG00000277718		101	3471	rs35807116-T	rs35807116	0	35807116	regulatory_region_variant	1	0.6061	1e-09	9		0.0138809	[0.0094-0.0184] unit increase	Affymetrix [11514936] (imputed)	N
2020-02-21	31879980	German CA	2019-12-26	Genet Epidemiol	www.ncbi.nlm.nih.gov/pubmed/31879980	Ordered multinomial regression for genetic association analysis of ordinal phenotypes at Biobank scale.	Hypertension	30,822 British ancestry normal blood pressure individuals, 25,242 British ancestry elevated blood pressure individuals, 50,461 British ancestry stage 1 hypertension individuals, 75,286 British ancestry stage 2 hypertension individuals, 3,754 British ancestry hypertension crisis individuals	NA	15q24.1	15	74424268	SEMA7A	SEMA7A			ENSG00000138623			rs8036030-?	rs8036030	0	8036030	intron_variant	0	NR	8e-11	10.0969		0.041086	NR unit decrease	Affymetrix [464137]	N
2012-09-26	22837378	Wilk JB	2012-07-26	Am J Respir Crit Care Med	www.ncbi.nlm.nih.gov/pubmed/22837378	Genome-wide association studies identify CHRNA5/3 and HTR4 in the development of airflow obstruction.	Airflow obstruction	up to 3,368 European ancestry cases, up to 29,507 European ancestry controls	331 European ancestry cases, 2,550 European ancestry controls	15q24.1	15	74424268	SEMA7A	SEMA7A			ENSG00000138623			rs8036030-?	rs8036030	0	8036030	intron_variant	0	0.61	8e-06	5.09691	(No asthma)	1.1765	[NR]	Affymetrix, Illumina [up to 2500000] (imputed)	N
2020-01-09	23823483	Rhee EP	2013-07-02	Cell Metab	www.ncbi.nlm.nih.gov/pubmed/23823483	A genome-wide association study of the human metabolome in a community-based cohort.	Metabolite levels	2,076 European ancestry individuals	NA	15q24.1	15	74425561	UBL7	SEMA7A			ENSG00000138623			rs8023274-?	rs8023274	0	8023274	intron_variant	0	NR	7e-06	5.1549	(beta aminoisobutyric acid)	0.335215	[0.19-0.48] unit decrease	Affymetrix [at least 2500000] (imputed)	N
2017-06-13	28232668	Yu Y	2017-02-24	Nat Commun	www.ncbi.nlm.nih.gov/pubmed/28232668	Genome-wide analyses of non-syndromic cleft lip with palate identify 14 novel loci and genetic heterogeneity.	Nonsyndromic cleft lip with cleft palate	2,033 Han Chinese ancestry cases, 4,051 Han Chinese ancestry controls	1,346 Han Chinese ancestry cases, 4,542 Han Chinese ancestry controls	15q24.1	15	74452058	NR	UBL7			ENSG00000138629			rs2289187-G	rs2289187	0	2289187	intron_variant	0	0.48	4e-11	10.3979		1.21		Illumina [803202]	N
2017-03-31	27702941	Cornelis MC	2016-10-03	Hum Mol Genet	www.ncbi.nlm.nih.gov/pubmed/27702941	Genome-wide association study of caffeine metabolites provides new insights to caffeine metabolism and dietary caffeine-consumption behavior.	Caffeine metabolism (plasma 1,3-dimethylxanthine (theophylline) level)	5,261 European ancestry individuals	826 European ancestry individuals	15q24.1	15	74490015	CLK3, ARID3B, EDC3, CYP1A1	AC012435.2, AC012435.3, UBL7-AS1			ENSG00000260103, ENSG00000261775, ENSG00000247240			rs12909047-A	rs12909047	0	12909047	intron_variant	0	0.51	1e-08	8		5.7	Z-score decrease	Illumina [~ 31000000] (imputed)	N
2017-03-31	27702941	Cornelis MC	2016-10-03	Hum Mol Genet	www.ncbi.nlm.nih.gov/pubmed/27702941	Genome-wide association study of caffeine metabolites provides new insights to caffeine metabolism and dietary caffeine-consumption behavior.	Caffeine metabolism (plasma 1,3,7-trimethylxanthine (caffeine) level)	9,054 European ancestry individuals	822 European ancestry individuals	15q24.1	15	74490015	ARID3B, CLK3, EDC3, CYP1A1	AC012435.2, AC012435.3, UBL7-AS1			ENSG00000260103, ENSG00000261775, ENSG00000247240			rs12909047-A	rs12909047	0	12909047	intron_variant	0	0.51	1e-11	11		6.77	Z-score decrease	Illumina [~ 31000000] (imputed)	N
2017-03-31	27702941	Cornelis MC	2016-10-03	Hum Mol Genet	www.ncbi.nlm.nih.gov/pubmed/27702941	Genome-wide association study of caffeine metabolites provides new insights to caffeine metabolism and dietary caffeine-consumption behavior.	Caffeine metabolism (plasma 1,7-dimethylxanthine (paraxanthine) to 1,3,7-trimethylxanthine (caffeine) ratio)	5,323 European ancestry individuals	824 European ancestry individuals	15q24.1	15	74490015	ARID3B, CLK3, EDC3, CYP1A1	AC012435.2, AC012435.3, UBL7-AS1			ENSG00000260103, ENSG00000261775, ENSG00000247240			rs12909047-A	rs12909047	0	12909047	intron_variant	0	0.51	3e-07	6.52288		5.15	Z-score increase	Illumina [~ 31000000] (imputed)	N
2017-10-09	28199695	Jones AV	2017-04-01	Hum Mol Genet	www.ncbi.nlm.nih.gov/pubmed/28199695	GWAS of self-reported mosquito bite size, itch intensity and attractiveness to mosquitoes implicates immune-related predisposition loci.	Itch intensity from mosquito bite adjusted by bite size	41,355 European ancestry men and 43,369 European ancestry women	NA	15q24.1	15	74515613	Intergenic	AC012435.3			ENSG00000261775			rs183794680-T	rs183794680	0	183794680	intron_variant	0	NR	5e-06	5.30103	(men)	0.449435	[0.26-0.64] unit increase	Illumina [13520550] (imputed)	N
2017-10-09	28199695	Jones AV	2017-04-01	Hum Mol Genet	www.ncbi.nlm.nih.gov/pubmed/28199695	GWAS of self-reported mosquito bite size, itch intensity and attractiveness to mosquitoes implicates immune-related predisposition loci.	Itch intensity from mosquito bite adjusted by bite size	69,057 European ancestry individuals without immune related conditions	NA	15q24.1	15	74515613	UBL7, ARID3B	AC012435.3			ENSG00000261775			rs183794680-T	rs183794680	0	183794680	intron_variant	0	0.996	6e-08	7.22185		0.467647	[0.3-0.64] unit increase	Illumina [13519193] (imputed)	N
2017-10-09	28199695	Jones AV	2017-04-01	Hum Mol Genet	www.ncbi.nlm.nih.gov/pubmed/28199695	GWAS of self-reported mosquito bite size, itch intensity and attractiveness to mosquitoes implicates immune-related predisposition loci.	Itch intensity from mosquito bite adjusted by bite size	41,355 European ancestry men and 43,369 European ancestry women	NA	15q24.1	15	74515613	Intergenic	AC012435.3			ENSG00000261775			rs183794680-T	rs183794680	0	183794680	intron_variant	0	NR	1e-06	6		0.366486	[0.22-0.51] unit increase	Illumina [13520550] (imputed)	N
2019-09-02	31190057	Dashti HS	2019-06-13	Am J Clin Nutr	www.ncbi.nlm.nih.gov/pubmed/31190057	Genome-wide association study of breakfast skipping links clock regulation with food timing.	Breakfast skipping	1,359 European ancestry cases, 10,604 European ancestry controls	NA	15q24.1	15	74525348	ARIDB3B	AC012435.3 - ARID3B	ENSG00000261775	ENSG00000179361		8389	15829	rs35107470-G	rs35107470	0	35107470	regulatory_region_variant	1	0.324	4e-10	9.39794		0.0185	[0.013-0.024] unit increase	Affymetrix, Illumina [up to 38050714] (imputed)	N
2019-09-02	31190057	Dashti HS	2019-06-13	Am J Clin Nutr	www.ncbi.nlm.nih.gov/pubmed/31190057	Genome-wide association study of breakfast skipping links clock regulation with food timing.	Breakfast cereal skipping frequency	193,860 European ancestry individuals	NA	15q24.1	15	74525348	ARID3B	AC012435.3 - ARID3B	ENSG00000261775	ENSG00000179361		8389	15829	rs35107470-G	rs35107470	0	35107470	regulatory_region_variant	1	0.324	4e-10	9.39794		0.0185	[0.013-0.024] unit increase	Affymetrix [up to 73355667] (imputed)	N
2017-03-31	27702941	Cornelis MC	2016-10-03	Hum Mol Genet	www.ncbi.nlm.nih.gov/pubmed/27702941	Genome-wide association study of caffeine metabolites provides new insights to caffeine metabolism and dietary caffeine-consumption behavior.	Caffeine metabolism (plasma 1,3-dimethylxanthine (theophylline) level)	5,261 European ancestry individuals	826 European ancestry individuals	15q24.1	15	74525348	ARID3B, CLK3, EDC3, CYP1A1	AC012435.3 - ARID3B	ENSG00000261775	ENSG00000179361		8389	15829	rs35107470-A	rs35107470	0	35107470	regulatory_region_variant	1	0.68	2e-07	6.69897		5.18	Z-score increase	Illumina [~ 31000000] (imputed)	N
2017-03-31	27702941	Cornelis MC	2016-10-03	Hum Mol Genet	www.ncbi.nlm.nih.gov/pubmed/27702941	Genome-wide association study of caffeine metabolites provides new insights to caffeine metabolism and dietary caffeine-consumption behavior.	Caffeine metabolism (plasma 1,3,7-trimethylxanthine (caffeine) level)	9,054 European ancestry individuals	822 European ancestry individuals	15q24.1	15	74525348	ARID3B, CLK3, EDC3, CYP1A1	AC012435.3 - ARID3B	ENSG00000261775	ENSG00000179361		8389	15829	rs35107470-A	rs35107470	0	35107470	regulatory_region_variant	1	0.68	2e-16	15.699		8.2	Z-score increase	Illumina [~ 31000000] (imputed)	N
2017-03-31	27702941	Cornelis MC	2016-10-03	Hum Mol Genet	www.ncbi.nlm.nih.gov/pubmed/27702941	Genome-wide association study of caffeine metabolites provides new insights to caffeine metabolism and dietary caffeine-consumption behavior.	Caffeine metabolism (plasma 1,7-dimethylxanthine (paraxanthine) to 1,3,7-trimethylxanthine (caffeine) ratio)	5,323 European ancestry individuals	824 European ancestry individuals	15q24.1	15	74525348	ARID3B, CLK3, EDC3, CYP1A1	AC012435.3 - ARID3B	ENSG00000261775	ENSG00000179361		8389	15829	rs35107470-A	rs35107470	0	35107470	regulatory_region_variant	1	0.68	3e-14	13.5229		7.58	Z-score decrease	Illumina [~ 31000000] (imputed)	N
2019-05-21	30595370	Kichaev G	2018-12-27	Am J Hum Genet	www.ncbi.nlm.nih.gov/pubmed/30595370	Leveraging Polygenic Functional Enrichment to Improve GWAS Power.	Height	approximately 458,000 European ancestry individuals	NA	15q24.1	15	74537480		AC012435.3 - ARID3B	ENSG00000261775	ENSG00000179361		20521	3697	rs12437988-?	rs12437988	0	12437988	regulatory_region_variant	1	NR	3e-17	16.5229				NR [~ 8900000] (imputed)	N
2019-12-11	31708768	Liu C	2019-10-25	Front Aging Neurosci	www.ncbi.nlm.nih.gov/pubmed/31708768	Genome-Wide Association Studies for Cerebrospinal Fluid Soluble TREM2 in Alzheimer's Disease.	Cerebrospinal fluid sTREM-2 levels	224 healthy normal individuals, 72 significant memory concern individuals, 234 early mild cognitive impairment individuals, 277 late mild cognitive impairment individuals, 194 Alzheimer's disease cases	NA	15q24.1	15	74545566	NR	ARID3B			ENSG00000179361			rs117419740-?	rs117419740	0	117419740	intron_variant	0	NR	7e-06	5.1549		3015.58	NR unit decrease	Illumina [2379855]	N
2017-08-03	26853712	Zhang YB	2016-02-08	Nat Commun	www.ncbi.nlm.nih.gov/pubmed/26853712	Genome-wide association study identifies multiple susceptibility loci for craniofacial microsomia.	Craniofacial microsomia	330 Chinese ancestry left-side-affected cases, 609 Chinese ancestry right-side-affected cases, 2,012 Chinese ancestry controls	151 Chinese ancestry left-side-affected cases, 292 Chinese ancestry right-side-affected cases, 1,669 Chinese ancestry controls	15q24.1	15	74573099	SEMA7A, UBL7, ARID3B, CLK3, EDC3, CCDC33, CYP11A1, TCONS_00023466	ARID3B			ENSG00000179361			rs10459648-T	rs10459648	0	10459648	intron_variant	0	0.51	1e-23	23		1.5873	[1.45-1.72]	Illumina [792342]	N
2019-10-16	31562340	Akiyama M	2019-09-27	Nat Commun	www.ncbi.nlm.nih.gov/pubmed/31562340	Characterizing rare and low-frequency height-associated variants in the Japanese population.	Height	159,095 Japanese ancestry individuals	32,692 Japanese ancestry individuals	15q24.1	15	74577704	ARID3B	ARID3B			ENSG00000179361			rs8025068-?	rs8025068	0	8025068	intron_variant	0	NR	2e-15	14.699		0.0232051	[0.018-0.029] unit decrease	Illumina [27896057] (imputed)	N
2017-10-09	28881265	Sobalska-Kwapis M	2017-09-01	Eur J Obstet Gynecol Reprod Biol	www.ncbi.nlm.nih.gov/pubmed/28881265	New variants near RHOJ and C2, HLA-DRA region and susceptibility to endometriosis in the Polish population-The genome-wide association study.	Endometriosis	171 European ancestry cases, 2,934 European ancestry controls	NA	15q24.1	15	74595855	NR	ARID3B			ENSG00000179361			rs74781061-G	rs74781061	0	74781061	3_prime_UTR_variant	0	0.121	1e-06	6		2.188	[1.579-3.032]	Illumina [274400]	N
2017-05-19	28054174	Leslie EJ	2017-01-04	Hum Genet	www.ncbi.nlm.nih.gov/pubmed/28054174	Genome-wide meta-analyses of nonsyndromic orofacial clefts identify novel associations between FOXE1 and all orofacial clefts, and TP63 and cleft lip with or without cleft palate.	Cleft lip with or without cleft palate	83 Asian ancestry cases, 1,173 Asian ancestry case-parent trios, 161 Asian ancestry controls,170 European ancestry cases, 988 European ancestry case-parent trios, 835 European ancestry controls, 570 Latino or African cases, 629 Latino or African case-parent trios, 704 Latino or African controls, 21 case-parent trios.	NA	15q24.1	15	74596822	ARID3B	ARID3B			ENSG00000179361			rs11072494-?	rs11072494	0	11072494	3_prime_UTR_variant	0	NR	2e-08	7.69897		1.19048	[1.05-1.33] (GENEVA cohort)	Illumina [6090031] (imputed)	N
2017-03-31	27702941	Cornelis MC	2016-10-03	Hum Mol Genet	www.ncbi.nlm.nih.gov/pubmed/27702941	Genome-wide association study of caffeine metabolites provides new insights to caffeine metabolism and dietary caffeine-consumption behavior.	Caffeine metabolism (plasma 1,3,7-trimethylxanthine (caffeine) level)	9,054 European ancestry individuals	822 European ancestry individuals	15q24.1	15	74598640	ARID3B, CLK3, EDC3, CYP1A1	CLK3			ENSG00000179335			rs62005807-C	rs62005807	0	62005807	non_coding_transcript_exon_variant	0	0.11	3e-09	8.52288		5.92	Z-score decrease	Illumina [~ 31000000] (imputed)	N
2017-03-31	27702941	Cornelis MC	2016-10-03	Hum Mol Genet	www.ncbi.nlm.nih.gov/pubmed/27702941	Genome-wide association study of caffeine metabolites provides new insights to caffeine metabolism and dietary caffeine-consumption behavior.	Caffeine metabolism (plasma 1,7-dimethylxanthine (paraxanthine) to 1,3,7-trimethylxanthine (caffeine) ratio)	5,323 European ancestry individuals	824 European ancestry individuals	15q24.1	15	74598640	CLK3, ARID3B, EDC3, CYP1A1	CLK3			ENSG00000179335			rs62005807-C	rs62005807	0	62005807	non_coding_transcript_exon_variant	0	0.11	3e-11	10.5229		6.65	Z-score increase	Illumina [~ 31000000] (imputed)	N
2017-06-13	28232668	Yu Y	2017-02-24	Nat Commun	www.ncbi.nlm.nih.gov/pubmed/28232668	Genome-wide analyses of non-syndromic cleft lip with palate identify 14 novel loci and genetic heterogeneity.	Nonsyndromic cleft lip with cleft palate	2,033 Han Chinese ancestry cases, 4,051 Han Chinese ancestry controls	1,346 Han Chinese ancestry cases, 4,542 Han Chinese ancestry controls	15q24.1	15	74607159	NR	CLK3			ENSG00000179335			rs6495117-A	rs6495117	0	6495117	intron_variant	0	0.48	6e-11	10.2218		1.20482	[NR]	Illumina [803202]	N
2015-05-23	25281661	Matsuda K	2014-10-03	Hum Mol Genet	www.ncbi.nlm.nih.gov/pubmed/25281661	Genome-wide association study identified SNP on 15q24 associated with bladder cancer risk in Japanese population.	Bladder cancer	531 Japanese ancestry cases, 5,581 Japanese ancestry conrols	592 Japanese ancestry cases, 6,964 Japanese ancestry controls, 3,508 European ancestry cases, 5,101 European ancestry controls	15q24.1	15	74619987	CLK3, CYP1A2	CLK3			ENSG00000179335			rs11543198-G	rs11543198	0	11543198	missense_variant	0	0.78	4e-09	8.39794	(Japanese)	1.41	[1.26-1.59]	Illumina [554389]	N
2019-02-08	30595370	Kichaev G	2018-12-27	Am J Hum Genet	www.ncbi.nlm.nih.gov/pubmed/30595370	Leveraging Polygenic Functional Enrichment to Improve GWAS Power.	Lung function (FVC)	approximately 372,000 European ancestry individuals	NA	15q24.1	15	74622308		CLK3			ENSG00000179335			rs56298217-?	rs56298217	0	56298217	non_coding_transcript_exon_variant	0	NR	7e-08	7.1549				NR [~ 8900000] (imputed)	N
2018-10-19	30220432	Haas ME	2018-09-06	Am J Hum Genet	www.ncbi.nlm.nih.gov/pubmed/30220432	Genetic Association of Albuminuria with Cardiometabolic Disease and Blood Pressure.	Urinary albumin excretion (no hypertensive medication)	302,687 European ancestry individuals without hypertensive medication	NA	15q24.1	15	74727108	CYP1A1	CYP1A1 - CYP1A2	ENSG00000140465	ENSG00000140505		1572	21737	rs2470893-T	rs2470893	0	2470893	regulatory_region_variant	1	0.335	6e-16	15.2218		0.01495	[0.011-0.019] unit increase	Affymetrix [11709857] (imputed)	N
2019-10-01	31511532	Teumer A	2019-09-11	Nat Commun	www.ncbi.nlm.nih.gov/pubmed/31511532	Genome-wide association meta-analyses and fine-mapping elucidate pathways influencing albuminuria.	Urinary albumin-to-creatinine ratio	547,361 European ancestry individuals, 6,795 African American individuals, 6,324 East Asian ancestry individuals, 2,335 South Asian ancestry individuals, 1,442 Hispanic individuals	NA	15q24.1	15	74727108	CYP1A1	CYP1A1 - CYP1A2	ENSG00000140465	ENSG00000140505		1572	21737	rs2470893-T	rs2470893	0	2470893	regulatory_region_variant	1	NR	8e-27	26.0969		0.0231	[0.019-0.027] unit increase	Affymetrix, Illumina [8034757] (imputed)	N
2019-10-01	31511532	Teumer A	2019-09-11	Nat Commun	www.ncbi.nlm.nih.gov/pubmed/31511532	Genome-wide association meta-analyses and fine-mapping elucidate pathways influencing albuminuria.	Urinary albumin-to-creatinine ratio	547,361 European ancestry individuals	NA	15q24.1	15	74727108	CYP1A1	CYP1A1 - CYP1A2	ENSG00000140465	ENSG00000140505		1572	21737	rs2470893-T	rs2470893	0	2470893	regulatory_region_variant	1	0.3259	1e-26	26		0.0230342	[0.019-0.027] unit increase	Affymetrix, Illumina [8603712] (imputed)	N
2019-10-01	31511532	Teumer A	2019-09-11	Nat Commun	www.ncbi.nlm.nih.gov/pubmed/31511532	Genome-wide association meta-analyses and fine-mapping elucidate pathways influencing albuminuria.	Microalbuminuria	51,861 European, African American, East Asian, South Asian or Hispanic ancestry cases, 297,093 European, African American, East Asian, South Asian or Hispanic ancestry controls	NA	15q24.1	15	74727108	CYP1A1	CYP1A1 - CYP1A2	ENSG00000140465	ENSG00000140505		1572	21737	rs2470893-T	rs2470893	0	2470893	regulatory_region_variant	1	NR	1e-09	9		1.04509	[1.03-1.06]	Affymetrix, Illumina [8326000] (imputed)	N
2019-07-05	31152163	Wuttke M	2019-05-31	Nat Genet	www.ncbi.nlm.nih.gov/pubmed/31152163	A catalog of genetic loci associated with kidney function from analyses of a million individuals.	Blood urea nitrogen levels	416,178 European and unknown ancestry individuals	NA	15q24.1	15	74727108	CYP1A1	CYP1A1 - CYP1A2	ENSG00000140465	ENSG00000140505		1572	21737	rs2470893-T	rs2470893	0	2470893	regulatory_region_variant	1	0.307	9e-11	10.0458		0.0064	[0.0044-0.0084] unit decrease	Affymetrix, Illumina [8176554] (imputed)	N
2017-03-31	27702941	Cornelis MC	2016-10-03	Hum Mol Genet	www.ncbi.nlm.nih.gov/pubmed/27702941	Genome-wide association study of caffeine metabolites provides new insights to caffeine metabolism and dietary caffeine-consumption behavior.	Caffeine metabolism (plasma 1,3-dimethylxanthine (theophylline) level)	5,261 European ancestry individuals	826 European ancestry individuals	15q24.1	15	74727108	ARID3B, CLK3, EDC3, CYP1A1	CYP1A1 - CYP1A2	ENSG00000140465	ENSG00000140505		1572	21737	rs2470893-T	rs2470893	0	2470893	regulatory_region_variant	1	0.33	1e-07	7		5.3	Z-score decrease	Illumina [~ 31000000] (imputed)	N
2017-03-31	27702941	Cornelis MC	2016-10-03	Hum Mol Genet	www.ncbi.nlm.nih.gov/pubmed/27702941	Genome-wide association study of caffeine metabolites provides new insights to caffeine metabolism and dietary caffeine-consumption behavior.	Caffeine metabolism (plasma 1,3,7-trimethylxanthine (caffeine) level)	9,054 European ancestry individuals	822 European ancestry individuals	15q24.1	15	74727108	ARID3B, CLK3, EDC3, CYP1A1	CYP1A1 - CYP1A2	ENSG00000140465	ENSG00000140505		1572	21737	rs2470893-T	rs2470893	0	2470893	regulatory_region_variant	1	0.33	5e-18	17.301		8.65	Z-score decrease	Illumina [~ 31000000] (imputed)	N
2017-03-31	27702941	Cornelis MC	2016-10-03	Hum Mol Genet	www.ncbi.nlm.nih.gov/pubmed/27702941	Genome-wide association study of caffeine metabolites provides new insights to caffeine metabolism and dietary caffeine-consumption behavior.	Caffeine metabolism (plasma 1,7-dimethylxanthine (paraxanthine) to 1,3,7-trimethylxanthine (caffeine) ratio)	5,323 European ancestry individuals	824 European ancestry individuals	15q24.1	15	74727108	ARID3B, CLK3, EDC3, CYP1A1	CYP1A1 - CYP1A2	ENSG00000140465	ENSG00000140505		1572	21737	rs2470893-T	rs2470893	0	2470893	regulatory_region_variant	1	0.33	4e-15	14.3979		7.85	Z-score increase	Illumina [~ 31000000] (imputed)	N
2017-08-30	27863252	Astle WJ	2016-11-17	Cell	www.ncbi.nlm.nih.gov/pubmed/27863252	The Allelic Landscape of Human Blood Cell Trait Variation and Links to Common Complex Disease.	Platelet distribution width	164,433 European ancestry individuals	NA	15q24.1	15	74727108	CYP1A1	CYP1A1 - CYP1A2	ENSG00000140465	ENSG00000140505		1572	21737	rs2470893-T	rs2470893	0	2470893	regulatory_region_variant	1	0.3318	4e-10	9.39794		0.0238806	[0.016-0.031] unit decrease	Affymetrix [~ 2500000] (imputed)	N
2015-07-07	25288136	Cornelis MC	2014-10-07	Mol Psychiatry	www.ncbi.nlm.nih.gov/pubmed/25288136	Genome-wide meta-analysis identifies six novel loci associated with habitual coffee consumption.	Coffee consumption	17,479 European ancestry high consumption individuals, 31,049 European ancestry no or low consumption individuals	6,497 European ancestry high consumption individuals, 432 African American high consumption individuals, 6,972 European ancestry no or low consumption individuals, 3,413 African American no or low consumption individuals	15q24.1	15	74727108	CYP1A1, CYP1A2	CYP1A1 - CYP1A2	ENSG00000140465	ENSG00000140505		1572	21737	rs2470893-T	rs2470893	0	2470893	regulatory_region_variant	1	0.31	5e-19	18.301		0.2	[0.16-0.24] unit increase	Affymetrix, Illumina [2376205] (imputed)	N
2011-05-26	21490707	Cornelis MC	2011-04-07	PLoS Genet	www.ncbi.nlm.nih.gov/pubmed/21490707	Genome-wide meta-analysis identifies regions on 7p21 (AHR) and 15q24 (CYP1A2) as determinants of habitual caffeine consumption.	Caffeine consumption	47,431 European ancestry individuals	NA	15q24.1	15	74727108	EDC3, CYP1A1, CYP1A2, LMAN1L, CSK	CYP1A1 - CYP1A2	ENSG00000140465	ENSG00000140505		1572	21737	rs2470893-T	rs2470893	0	2470893	regulatory_region_variant	1	0.31	5e-14	13.301		0.12	[0.08-0.16] mg/day increase	Affymetrix, Illumina [~ 2500000] (imputed)	N
2011-09-30	21876539	Amin N	2011-08-30	Mol Psychiatry	www.ncbi.nlm.nih.gov/pubmed/21876539	Genome-wide association analysis of coffee drinking suggests association with CYP1A1/CYP1A2 and NRCAM.	Coffee consumption	18,176 European ancestry individuals	7,929 European ancestry individuals	15q24.1	15	74727108	CYP1A1, CYP1A2	CYP1A1 - CYP1A2	ENSG00000140465	ENSG00000140505		1572	21737	rs2470893-T	rs2470893	0	2470893	regulatory_region_variant	1	NR	2e-11	10.699		0.0675	[0.05-0.09] unit increase	Affymetrix, Illumina, Perlegen [~ 2600000] (imputed)	N
2019-10-29	31578528	Tin A	2019-10-02	Nat Genet	www.ncbi.nlm.nih.gov/pubmed/31578528	Target genes, variants, tissues and transcriptional pathways influencing human serum urate levels.	Urate levels	174,111 European, East Asian, African American, South Asian and Hispanic ancestry men, 172,102 European, East Asian, African American, South Asian and Hispanic ancestry women	NA	15q24.1	15	74735539	NR	CYP1A1 - CYP1A2	ENSG00000140465	ENSG00000140505		10003	13306	rs2472297-T	rs2472297	0	2472297	intergenic_variant	1	0.2464	9e-06	5.04576	(men)	0.0384	[0.022-0.055] mg/dL decrease	Affymetrix, Illumina [8249849] (imputed)	N
2019-10-29	31578528	Tin A	2019-10-02	Nat Genet	www.ncbi.nlm.nih.gov/pubmed/31578528	Target genes, variants, tissues and transcriptional pathways influencing human serum urate levels.	Urate levels	288,649 European ancestry individuals	NA	15q24.1	15	74735539	CYP1A1	CYP1A1 - CYP1A2	ENSG00000140465	ENSG00000140505		10003	13306	rs2472297-T	rs2472297	0	2472297	intergenic_variant	1	0.2487	2e-08	7.69897		0.027944	[0.018-0.038] mg/dL decrease	Affymetrix, Illumina [8217339] (imputed)	N
2019-10-29	31578528	Tin A	2019-10-02	Nat Genet	www.ncbi.nlm.nih.gov/pubmed/31578528	Target genes, variants, tissues and transcriptional pathways influencing human serum urate levels.	Urate levels	288,649 European ancestry individuals, 125,725 East Asian ancestry individuals, 33,671 African American individuals, 9,037 South Asian ancestry individuals, 608 Hispanic individuals	NA	15q24.1	15	74735539	CYP1A1	CYP1A1 - CYP1A2	ENSG00000140465	ENSG00000140505		10003	13306	rs2472297-T	rs2472297	0	2472297	intergenic_variant	1	0.2416	8e-09	8.09691		0.0279	[0.018-0.037] mg/dL decrease	Affymetrix, Illumina [8249849] (imputed)	N
2019-03-28	30643251	Liu M	2019-01-14	Nat Genet	www.ncbi.nlm.nih.gov/pubmed/30643251	Association studies of up to 1.2 million individuals yield new insights into the genetic etiology of tobacco and alcohol use.	Alcohol consumption (drinks per week)	up to 941,280 European ancestry individuals	NA	15q24.1	15	74735539	NR	CYP1A1 - CYP1A2	ENSG00000140465	ENSG00000140505		10003	13306	rs2472297-T	rs2472297	0	2472297	intergenic_variant	1	0.249	3e-10	9.52288		0.010606	[0.0073-0.0139] unit increase	NR [~ 10000000] (imputed)	N
2019-05-07	30910378	Zanetti D	2019-03-12	Kidney Int	www.ncbi.nlm.nih.gov/pubmed/30910378	Identification of 22 novel loci associated with┬áurinary biomarkers of albumin, sodium, and┬ápotassium excretion.	Urinary albumin-to-creatinine ratio	218,759 European ancestry individuals	109,530 European ancestry individuals	15q24.1	15	74735539	CYP1A1	CYP1A1 - CYP1A2	ENSG00000140465	ENSG00000140505		10003	13306	rs2472297-T	rs2472297	0	2472297	intergenic_variant	1	0.2663	3e-16	15.5229		0.026	[0.02-0.032] unit increase	Affymetrix [19420026] (imputed)	N
2019-04-30	30922102	Pardinas AF	2019-03-29	Am J Psychiatry	www.ncbi.nlm.nih.gov/pubmed/30922102	Pharmacogenomic Variants and Drug Interactions Identified Through the Genetic Analysis of Clozapine Metabolism.	Plasma clozapine levels in treatment-resistant schizophrenia	2,989 European ancestry individuals	NA	15q24.1	15	74735539	CYP1A2, CYP1A1	CYP1A1 - CYP1A2	ENSG00000140465	ENSG00000140505		10003	13306	rs2472297-T	rs2472297	0	2472297	intergenic_variant	1	0.280027	4e-10	9.39794			decrease	Illumina [~ 7500000] (imputed)	N
2019-03-28	30643251	Liu M	2019-01-14	Nat Genet	www.ncbi.nlm.nih.gov/pubmed/30643251	Association studies of up to 1.2 million individuals yield new insights into the genetic etiology of tobacco and alcohol use.	Alcohol consumption (drinks per week) (MTAG)	up to 1,039,210 European ancestry individuals	NA	15q24.1	15	74735539	NR	CYP1A1 - CYP1A2	ENSG00000140465	ENSG00000140505		10003	13306	rs2472297-T	rs2472297	0	2472297	intergenic_variant	1	0.249	9e-11	10.0458		0.00996419	[0.007-0.013] unit increase	NR [~ 9732723] (imputed)	N
2018-11-19	30220432	Haas ME	2018-09-06	Am J Hum Genet	www.ncbi.nlm.nih.gov/pubmed/30220432	Genetic Association of Albuminuria with Cardiometabolic Disease and Blood Pressure.	Urinary albumin excretion	382,500 European ancestry individuals	NA	15q24.1	15	74735539	CYP1A2, CYP1A1	CYP1A1 - CYP1A2	ENSG00000140465	ENSG00000140505		10003	13306	rs2472297-T	rs2472297	0	2472297	intergenic_variant	1	0.267	5e-22	21.301		0.01812	[0.014-0.022] unit increase	Affymetrix [11709857] (imputed)	N
2020-02-17	31630189	Casanova F	2019-10-20	Hum Mol Genet	www.ncbi.nlm.nih.gov/pubmed/31630189	A genome-wide association study implicates multiple mechanisms influencing raised urinary albumin-creatinine ratio.	Urinary albumin-to-creatinine ratio	437,027 European ancestry individuals	60,130 individuals	15q24.1	15	74735539	CYP1A1, CYP1A2	CYP1A1 - CYP1A2	ENSG00000140465	ENSG00000140505		10003	13306	rs2472297-T	rs2472297	0	2472297	intergenic_variant	1	0.265	2e-32	31.699	(EA)	0.027	[0.023-0.031] unit increase	NR [12082474] (imputed)	N
2019-08-29	31046077	Zhong VW	2019-05-02	Hum Mol Genet	www.ncbi.nlm.nih.gov/pubmed/31046077	A genome-wide association study of bitter and sweet beverage consumption.	Bitter non-alcoholic beverage consumption	85,852 European ancestry individuals	39,924 European ancestry individuals	15q24.1	15	74735539	CYP1A1	CYP1A1 - CYP1A2	ENSG00000140465	ENSG00000140505		10003	13306	rs2472297-T	rs2472297	0	2472297	intergenic_variant	1	0.2611	1e-97	97		0.0385	[0.035-0.042] unit increase	Affymetrix [~ 7740000] (imputed)	N
2019-08-29	31046077	Zhong VW	2019-05-02	Hum Mol Genet	www.ncbi.nlm.nih.gov/pubmed/31046077	A genome-wide association study of bitter and sweet beverage consumption.	Bitter beverage consumption	85,852 European ancestry individuals	39,924 European ancestry individuals	15q24.1	15	74735539	CYP1A1	CYP1A1 - CYP1A2	ENSG00000140465	ENSG00000140505		10003	13306	rs2472297-T	rs2472297	0	2472297	intergenic_variant	1	0.2609	4e-74	73.3979		0.0334	[0.03-0.037] unit increase	Affymetrix [~ 7740000] (imputed)	N
2019-08-29	31046077	Zhong VW	2019-05-02	Hum Mol Genet	www.ncbi.nlm.nih.gov/pubmed/31046077	A genome-wide association study of bitter and sweet beverage consumption.	Sweet beverage consumption	85,852 European ancestry individuals	39,924 European ancestry individuals	15q24.1	15	74735539	CYP1A1	CYP1A1 - CYP1A2	ENSG00000140465	ENSG00000140505		10003	13306	rs2472297-C	rs2472297	0	2472297	intergenic_variant	1	0.7422	6e-07	6.22185		0.0102	[0.0063-0.0141] unit increase	Affymetrix [~ 7740000] (imputed)	N
2019-08-29	31046077	Zhong VW	2019-05-02	Hum Mol Genet	www.ncbi.nlm.nih.gov/pubmed/31046077	A genome-wide association study of bitter and sweet beverage consumption.	Tea consumption	336,898 European ancestry individuals	39,924 European ancestry individuals	15q24.1	15	74735539	CYP1A1	CYP1A1 - CYP1A2	ENSG00000140465	ENSG00000140505		10003	13306	rs2472297-T	rs2472297	0	2472297	intergenic_variant	1	0.2614	1e-45	45		0.0247	[0.021-0.028] unit increase	Affymetrix [~ 7740000] (imputed)	N
2019-08-29	31046077	Zhong VW	2019-05-02	Hum Mol Genet	www.ncbi.nlm.nih.gov/pubmed/31046077	A genome-wide association study of bitter and sweet beverage consumption.	Coffee consumption	335,909 European ancestry individuals	39,924 European ancestry individuals	15q24.1	15	74735539	CYP1A1	CYP1A1 - CYP1A2	ENSG00000140465	ENSG00000140505		10003	13306	rs2472297-T	rs2472297	0	2472297	intergenic_variant	1	0.2641	9e-157	156.046		0.0447	[0.041-0.048] unit increase	Affymetrix [~ 7740000] (imputed)	N
2019-09-23	31501611	Karlsson T	2019-09-09	Nat Med	www.ncbi.nlm.nih.gov/pubmed/31501611	Contribution of genetics to visceral adiposity and its relation to cardiovascular and metabolic disease.	Predicted visceral adipose tissue	325,153 British ancestry individuals	NA	15q24.1	15	74735539	NR	CYP1A1 - CYP1A2	ENSG00000140465	ENSG00000140505		10003	13306	rs2472297-T	rs2472297	0	2472297	intergenic_variant	1	0.267	3e-09	8.52288		0.0165657	[0.011-0.022] unit increase	Affymetrix [10549349] (imputed)	N
2019-09-12	31409800	Pazoki R	2019-08-13	Nat Commun	www.ncbi.nlm.nih.gov/pubmed/31409800	GWAS for urinary sodium and potassium excretion highlights pathways shared with cardiovascular traits.	Urinary potassium excretion	446,230 European ancestry individuals	7,612 African ancestry individuals, 10,095 South Asian ancestry individuals	15q24.1	15	74735539	CYP1A1	CYP1A1 - CYP1A2	ENSG00000140465	ENSG00000140505		10003	13306	rs2472297-C	rs2472297	0	2472297	intergenic_variant	1	0.737346	4e-15	14.3979	(EA)	0.0106514	[0.008-0.0133] unit increase	Affymetrix [~ 8800000] (imputed)	N
2019-09-12	31409800	Pazoki R	2019-08-13	Nat Commun	www.ncbi.nlm.nih.gov/pubmed/31409800	GWAS for urinary sodium and potassium excretion highlights pathways shared with cardiovascular traits.	Urinary sodium excretion	446,237 European ancestry individuals	7,612 African ancestry individuals, 10,095 South Asian ancestry individuals	15q24.1	15	74735539	CYP1A1	CYP1A1 - CYP1A2	ENSG00000140465	ENSG00000140505		10003	13306	rs2472297-C	rs2472297	0	2472297	intergenic_variant	1	0.737388	7e-23	22.1549	(EA)	0.0138093	[0.011-0.017] unit increase	Affymetrix [~ 8800000] (imputed)	N
2019-09-23	31451708	Hellwege JN	2019-08-26	Nat Commun	www.ncbi.nlm.nih.gov/pubmed/31451708	Mapping eGFR loci to the renal transcriptome and phenome in the VA Million Veteran Program.	Estimated glomerular filtration rate	70,762 European ancestry diabetic individuals, 152,624 European ancestry non-diabetic individuals, 20,967 African American diabetic individuals, 36,369 African American non-diabetic individuals	567,401 European ancestry individuals, 165,726 East Asian ancestry individuals, 13,359 South Asian ancestry individuals, 13,842 African American ancestry individuals, 4,961 Hispanic ancestry individuals	15q24.1	15	74735539	CYP1A1	CYP1A1 - CYP1A2	ENSG00000140465	ENSG00000140505		10003	13306	rs2472297-T	rs2472297	0	2472297	intergenic_variant	1	0.259	8e-20	19.0969	(EA)	0.0039	[0.0031-0.0047] unit increase	Affymetrix [NR] (imputed)	N
2019-09-23	31451708	Hellwege JN	2019-08-26	Nat Commun	www.ncbi.nlm.nih.gov/pubmed/31451708	Mapping eGFR loci to the renal transcriptome and phenome in the VA Million Veteran Program.	Estimated glomerular filtration rate	70,762 European ancestry diabetic individuals, 152,624 European ancestry non-diabetic individuals, 20,967 African American diabetic individuals, 36,369 African American non-diabetic individuals	567,401 European ancestry individuals, 165,726 East Asian ancestry individuals, 13,359 South Asian ancestry individuals, 13,842 African American ancestry individuals, 4,961 Hispanic ancestry individuals	15q24.1	15	74735539	CYP1A1	CYP1A1 - CYP1A2	ENSG00000140465	ENSG00000140505		10003	13306	rs2472297-T	rs2472297	0	2472297	intergenic_variant	1	0.257	2e-18	17.699		0.0039	[0.0031-0.0047] unit increase	Affymetrix [NR] (imputed)	N
2019-09-23	31451708	Hellwege JN	2019-08-26	Nat Commun	www.ncbi.nlm.nih.gov/pubmed/31451708	Mapping eGFR loci to the renal transcriptome and phenome in the VA Million Veteran Program.	Estimated glomerular filtration rate in non-diabetics	152,624 European ancestry individuals, 36,369 African American individuals	NA	15q24.1	15	74735539	CYP1A1	CYP1A1 - CYP1A2	ENSG00000140465	ENSG00000140505		10003	13306	rs2472297-T	rs2472297	0	2472297	intergenic_variant	1	0.229	2e-12	11.699		0.441	[0.32-0.56] unit increase	Affymetrix [NR] (imputed)	N
2019-07-05	31152163	Wuttke M	2019-05-31	Nat Genet	www.ncbi.nlm.nih.gov/pubmed/31152163	A catalog of genetic loci associated with kidney function from analyses of a million individuals.	Estimated glomerular filtration rate	567,460 European ancestry individuals	216,518 European ancestry individuals	15q24.1	15	74735539	CYP1A1	CYP1A1 - CYP1A2	ENSG00000140465	ENSG00000140505		10003	13306	rs2472297-T	rs2472297	0	2472297	intergenic_variant	1	0.259	8e-34	33.0969		0.0039	[0.0031-0.0047] unit increase	Affymetrix, Illumina [8834748] (imputed)	N
2019-07-05	31152163	Wuttke M	2019-05-31	Nat Genet	www.ncbi.nlm.nih.gov/pubmed/31152163	A catalog of genetic loci associated with kidney function from analyses of a million individuals.	Estimated glomerular filtration rate	567,460 European ancestry individuals, 165,726 East Asian ancestry individuals, 13,842 African American individuals, 13,359 South Asian ancestry individuals, 4,961 Hispanic individuals	216,518 European ancestry individuals, 64,204 non-Hispanic black individuals	15q24.1	15	74735539	CYP1A1	CYP1A1 - CYP1A2	ENSG00000140465	ENSG00000140505		10003	13306	rs2472297-T	rs2472297	0	2472297	intergenic_variant	1	0.2567	1e-34	34		0.0039	[0.0031-0.0047] unit increase	Affymetrix, Illumina [8221591] (imputed)	N
2017-03-31	27702941	Cornelis MC	2016-10-03	Hum Mol Genet	www.ncbi.nlm.nih.gov/pubmed/27702941	Genome-wide association study of caffeine metabolites provides new insights to caffeine metabolism and dietary caffeine-consumption behavior.	Caffeine metabolism (plasma 1,3-dimethylxanthine (theophylline) level)	5,261 European ancestry individuals	826 European ancestry individuals	15q24.1	15	74735539	ARID3B, CLK3, EDC3, CYP1A1	CYP1A1 - CYP1A2	ENSG00000140465	ENSG00000140505		10003	13306	rs2472297-T	rs2472297	0	2472297	intergenic_variant	1	0.27	1e-07	7		5.27	Z-score decrease	Illumina [~ 31000000] (imputed)	N
2017-03-31	27702941	Cornelis MC	2016-10-03	Hum Mol Genet	www.ncbi.nlm.nih.gov/pubmed/27702941	Genome-wide association study of caffeine metabolites provides new insights to caffeine metabolism and dietary caffeine-consumption behavior.	Caffeine metabolism (plasma 1,3,7-trimethylxanthine (caffeine) level)	9,054 European ancestry individuals	822 European ancestry individuals	15q24.1	15	74735539	ARID3B, CLK3, EDC3, CYP1A1	CYP1A1 - CYP1A2	ENSG00000140465	ENSG00000140505		10003	13306	rs2472297-T	rs2472297	0	2472297	intergenic_variant	1	0.27	1e-20	20		9.34	Z-score decrease	Illumina [~ 31000000] (imputed)	N
2017-03-31	27702941	Cornelis MC	2016-10-03	Hum Mol Genet	www.ncbi.nlm.nih.gov/pubmed/27702941	Genome-wide association study of caffeine metabolites provides new insights to caffeine metabolism and dietary caffeine-consumption behavior.	Caffeine metabolism (plasma 1,7-dimethylxanthine (paraxanthine) to 1,3,7-trimethylxanthine (caffeine) ratio)	5,323 European ancestry individuals	824 European ancestry individuals	15q24.1	15	74735539	ARID3B, CLK3, EDC3, CYP1A1	CYP1A1 - CYP1A2	ENSG00000140465	ENSG00000140505		10003	13306	rs2472297-T	rs2472297	0	2472297	intergenic_variant	1	0.27	9e-22	21.0458		9.58	Z-score increase	Illumina [~ 31000000] (imputed)	N
2015-07-07	25288136	Cornelis MC	2014-10-07	Mol Psychiatry	www.ncbi.nlm.nih.gov/pubmed/25288136	Genome-wide meta-analysis identifies six novel loci associated with habitual coffee consumption.	Coffee consumption (cups per day)	91,462 European ancestry individuals	30,062 European ancestry individuals, 7,964 African American individuals	15q24.1	15	74735539	CYP1A1, CYP1A2	CYP1A1 - CYP1A2	ENSG00000140465	ENSG00000140505		10003	13306	rs2472297-T	rs2472297	0	2472297	intergenic_variant	1	0.24	2e-24	23.699		0.14	[0.12-0.16] unit increase	Affymetrix, Illumina [2373958] (imputed)	N
2011-04-06	21357676	Sulem P	2011-02-28	Hum Mol Genet	www.ncbi.nlm.nih.gov/pubmed/21357676	Sequence variants at CYP1A1-CYP1A2 and AHR associate with coffee consumption.	Coffee consumption	5,840 European ancestry individuals, 771 Sorbian (founder/genetic isolate) individuals	4,050 European ancestry individuals	15q24.1	15	74735539	CYP1A1, CYP1A2	CYP1A1 - CYP1A2	ENSG00000140465	ENSG00000140505		10003	13306	rs2472297-T	rs2472297	0	2472297	intergenic_variant	1	0.265	5e-14	13.301		0.31	[0.17-0.44] cups per day increase	Affymetrix, Illumina [~ 2500000] (imputed)	N
2011-04-11	21378988	Coronary Artery Disease (C4D) Genetics Consortium	2011-03-06	Nat Genet	www.ncbi.nlm.nih.gov/pubmed/21378988	A genome-wide association study in Europeans and South Asians identifies five new loci for coronary artery disease.	Coronary heart disease	8,424 European ancestry cases, 7,268 European ancestry controls, 6,996 South Asian ancestry cases, 7,794 South Asian ancestry controls	18,049 European ancestry cases, 16,357 European ancestry controls, 3,359 South Asian ancestry cases, 2,828 South Asian ancestry controls	15q24.1	15	74741059	intergenic	CYP1A1 - CYP1A2	ENSG00000140465	ENSG00000140505		15523	7786	rs2472299-?	rs2472299	0	2472299	intergenic_variant	1	NR	3e-06	5.52288				Illumina [574919]	N
2011-05-26	21490707	Cornelis MC	2011-04-07	PLoS Genet	www.ncbi.nlm.nih.gov/pubmed/21490707	Genome-wide meta-analysis identifies regions on 7p21 (AHR) and 15q24 (CYP1A2) as determinants of habitual caffeine consumption.	Caffeine consumption	47,431 European ancestry individuals	NA	15q24.1	15	74751897	CYP1A2	CYP1A2			ENSG00000140505			rs2472304-A	rs2472304	0	2472304	intron_variant	0	0.65	3e-07	6.52288		0.08	[0.06-0.10] mg/day increase	Affymetrix, Illumina [~ 2500000] (imputed)	N
2019-06-21	31015401	Wu Y	2019-04-23	Nat Commun	www.ncbi.nlm.nih.gov/pubmed/31015401	Genome-wide association study of medication-use and associated disease in the UK Biobank.	Medication use (agents acting on the renin-angiotensin system)	62,752 European ancestry cases, 174,778 European ancestry controls	NA	16q12.1	16	51526850	7SK	AC007344.1 - HNRNPA1P48	ENSG00000260850	ENSG00000224578		1693	26586	rs62039768-A	rs62039768	0	62039768	regulatory_region_variant	1	0.0957964	1e-08	8		0.0591823	[0.039-0.079] unit increase	Affymetrix [7288503] (imputed)	N
2019-06-21	31015401	Wu Y	2019-04-23	Nat Commun	www.ncbi.nlm.nih.gov/pubmed/31015401	Genome-wide association study of medication-use and associated disease in the UK Biobank.	Medication use (diuretics)	34,453 European ancestry cases, 194,633 European ancestry controls	NA	16q12.1	16	51526850	7SK	AC007344.1 - HNRNPA1P48	ENSG00000260850	ENSG00000224578		1693	26586	rs62039768-A	rs62039768	0	62039768	regulatory_region_variant	1	0.0954804	1e-08	8		0.0765638	[0.05-0.103] unit increase	Affymetrix [7288503] (imputed)	N
2019-02-08	30595370	Kichaev G	2018-12-27	Am J Hum Genet	www.ncbi.nlm.nih.gov/pubmed/30595370	Leveraging Polygenic Functional Enrichment to Improve GWAS Power.	Heel bone mineral density	approximately 446,000 European ancestry individuals	NA	16q12.1	16	51527942		AC007344.1 - HNRNPA1P48	ENSG00000260850	ENSG00000224578		2785	25494	rs35582239-?	rs35582239	0	35582239	intergenic_variant	1	NR	2e-12	11.699				NR [~ 8900000] (imputed)	N
2020-01-22	31763980	Xiong Z	2019-11-25	Elife	www.ncbi.nlm.nih.gov/pubmed/31763980	Novel genetic loci affecting facial shape variation in humans.	Facial morphology	10,115 European ancestry individuals	NA	16q12.1	16	51531029	SALL1	AC007344.1 - HNRNPA1P48	ENSG00000260850	ENSG00000224578		5872	22407	rs16949899-T	rs16949899	0	16949899	intergenic_variant	1	NR	3e-08	7.52288	(right exocanthion-left cheilion distance)	0.126	NR unit decrease	Illumina [7029494] (imputed)	N
2020-03-03	31959993	Craig JE	2020-01-20	Nat Genet	www.ncbi.nlm.nih.gov/pubmed/31959993	Multitrait analysis of glaucoma identifies new risk loci and enables polygenic prediction of disease susceptibility and progression.	Vertical cup-disc ratio (adjusted for vertical disc diameter)	67,040 British ancestry individuals	NA	16q12.1	16	51537974	SALL1	AC007344.1 - HNRNPA1P48	ENSG00000260850	ENSG00000224578		12817	15462	rs2720429-G	rs2720429	0	2720429	intergenic_variant	1	0.77	2e-19	18.699		0.01	[0.0078-0.0122] unit decrease	Affymetrix [at least 8002429] (imputed)	N
2020-03-03	31959993	Craig JE	2020-01-20	Nat Genet	www.ncbi.nlm.nih.gov/pubmed/31959993	Multitrait analysis of glaucoma identifies new risk loci and enables polygenic prediction of disease susceptibility and progression.	Vertical cup-disc ratio (multi-trait analysis)	90,939 European ancestry individuals	NA	16q12.1	16	51537974	SALL1, LOC101927364	AC007344.1 - HNRNPA1P48	ENSG00000260850	ENSG00000224578		12817	15462	rs2720429-G	rs2720429	0	2720429	intergenic_variant	1	0.77	5e-22	21.301		0.0099	NR unit decrease	Affymetrix, Illumina [8002429] (imputed)	N
2020-01-21	31809533	Han X	2019-09-06	Hum Mol Genet	www.ncbi.nlm.nih.gov/pubmed/31809533	Genome-wide association analysis of 95ΓÇë549 individuals identifies novel loci and genes influencing optic disc morphology.	Optic disc size	67,040 British ancestry individuals	28,509 European ancestry individuals	16q12.1	16	51539208	SALL1	AC007344.1 - HNRNPA1P48	ENSG00000260850	ENSG00000224578		14051	14228	rs28514893-T	rs28514893	0	28514893	TF_binding_site_variant	1	0.21	4e-18	17.3979		0.02	unit increase	Affymetrix [8928767] (imputed)	N
2018-11-12	30038396	Lee JJ	2018-07-23	Nat Genet	www.ncbi.nlm.nih.gov/pubmed/30038396	Gene discovery and polygenic prediction from a genome-wide association study of educational attainment in 1.1 million individuals.	Cognitive performance	257,841 European ancestry individuals	NA	16q12.1	16	51543285	Intergenic	AC007344.1 - HNRNPA1P48	ENSG00000260850	ENSG00000224578		18128	10151	rs2647995-T	rs2647995	0	2647995	regulatory_region_variant	1	0.7192	5e-09	8.30103		0.0186	[0.012-0.025] unit decrease	Affymetrix, Illumina [10100000] (imputed)	N
2018-09-12	29942086	Savage JE	2018-06-25	Nat Genet	www.ncbi.nlm.nih.gov/pubmed/29942086	Genome-wide association meta-analysis in 269,867 individuals identifies new genetic and functional links to intelligence.	Intelligence	269,867 European ancestry individuals	NA	16q12.1	16	51543285	NR	AC007344.1 - HNRNPA1P48	ENSG00000260850	ENSG00000224578		18128	10151	rs2647995-T	rs2647995	0	2647995	regulatory_region_variant	1	NR	9e-11	10.0458		6.488	z-score decrease	Affymetrix, Illumina [9295118] (imputed)	N
2018-09-17	29844566	Davies G	2018-05-29	Nat Commun	www.ncbi.nlm.nih.gov/pubmed/29844566	Study of 300,486 individuals identifies 148 independent genetic loci influencing general cognitive function.	General cognitive ability	up to 300,486 European ancestry individuals	NA	16q12.1	16	51543819	NR	AC007344.1 - HNRNPA1P48	ENSG00000260850	ENSG00000224578		18662	9617	rs2720424-?	rs2720424	0	2720424	regulatory_region_variant	1	NR	3e-06	5.52288		4.667	z-score decrease	Affymetrix, Illumina [at least 2500000] (imputed)	N
2018-11-12	30038396	Lee JJ	2018-07-23	Nat Genet	www.ncbi.nlm.nih.gov/pubmed/30038396	Gene discovery and polygenic prediction from a genome-wide association study of educational attainment in 1.1 million individuals.	Educational attainment (MTAG)	1,311,438 European ancestry individuals	NA	16q12.1	16	51556822	Intergenic	HNRNPA1P48			ENSG00000224578			rs7195329-A	rs7195329	0	7195329	intron_variant	0	0.2641	3e-11	10.5229	(MTAG)	0.0099	[0.007-0.0128] unit increase	Affymetrix, Illumina [7100000] (imputed)	N
2014-04-26	24165912	He J	2013-10-28	Circ Cardiovasc Genet	www.ncbi.nlm.nih.gov/pubmed/24165912	Genome-wide association study identifies 8 novel loci associated with blood pressure responses to interventions in Han Chinese.	Blood pressure measurement (high sodium and potassium intervention)	1,836 Han Chinese ancestry individuals	654 Han Chinese ancestry individuals	16q12.1	16	51576036	SALL1	HNRNPA1P48			ENSG00000224578			rs2030114-A	rs2030114	0	2030114	intron_variant	0	0.01	2e-06	5.69897	(MAP, during intervention)	4.12	[2.43-5.81] mmHg decrease	Affymetrix [2216774] (imputed)	N
2014-04-26	24165912	He J	2013-10-28	Circ Cardiovasc Genet	www.ncbi.nlm.nih.gov/pubmed/24165912	Genome-wide association study identifies 8 novel loci associated with blood pressure responses to interventions in Han Chinese.	Blood pressure measurement (high sodium and potassium intervention)	1,836 Han Chinese ancestry individuals	654 Han Chinese ancestry individuals	16q12.1	16	51576036	SALL1	HNRNPA1P48			ENSG00000224578			rs2030114-A	rs2030114	0	2030114	intron_variant	0	0.01	7e-13	12.1549	(DBP, during intervention)	3.14	[2.28-4.00] mmHg decrease	Affymetrix [2216774] (imputed)	N
2018-11-12	30038396	Lee JJ	2018-07-23	Nat Genet	www.ncbi.nlm.nih.gov/pubmed/30038396	Gene discovery and polygenic prediction from a genome-wide association study of educational attainment in 1.1 million individuals.	Cognitive performance (MTAG)	402,382 European ancestry individuals	NA	16q12.1	16	51583153	Intergenic	HNRNPA1P48			ENSG00000224578			rs1498776-T	rs1498776	0	1498776	intron_variant	0	0.3045	3e-08	7.52288	(MTAG)	0.0138	[0.0089-0.0187] unit increase	Affymetrix, Illumina [7100000] (imputed)	N
2019-02-08	30595370	Kichaev G	2018-12-27	Am J Hum Genet	www.ncbi.nlm.nih.gov/pubmed/30595370	Leveraging Polygenic Functional Enrichment to Improve GWAS Power.	Systolic blood pressure	approximately 422,000 European ancestry individuals	NA	16q12.1	16	51588544		HNRNPA1P48			ENSG00000224578			rs1498785-?	rs1498785	0	1498785	intron_variant	0	NR	1e-09	9				NR [~ 8900000] (imputed)	N
2018-10-18	30048462	Kim SK	2018-07-26	PLoS One	www.ncbi.nlm.nih.gov/pubmed/30048462	Identification of 613 new loci associated with heel bone mineral density and a polygenic risk score for bone mineral density, osteoporosis and fracture.	Heel bone mineral density	394,929 European ancestry individuals	NA	16q12.1	16	51590218		HNRNPA1P48			ENSG00000224578			rs2647978-?	rs2647978	0	2647978	intron_variant	0	NR	2e-13	12.699		0.0157973	[0.011-0.02] unit increase	Affymetrix [20259828] (imputed)	N
2019-01-28	30598549	Morris JA	2018-12-31	Nat Genet	www.ncbi.nlm.nih.gov/pubmed/30598549	An atlas of genetic influences on osteoporosis in humans and mice.	Heel bone mineral density	426,824 British ancestry individuals	NA	16q12.1	16	51590218	LINC01571	HNRNPA1P48			ENSG00000224578			rs2647978-C	rs2647978	0	2647978	intron_variant	0	0.70947	3e-19	18.5229		0.0184183	[0.014-0.022] unit increase	NR [13737936] (imputed)	N
2018-06-27	29659830	Warrington NM	2018-04-12	Hum Mol Genet	www.ncbi.nlm.nih.gov/pubmed/29659830	Genome-wide association study identifies nine novel loci for 2D:4D finger ratio, a putative retrospective biomarker of testosterone exposure in utero.	Digit length ratio (left hand)	14,382 European ancestry individuals, 1,279 non-European ancestry individuals	NA	16q12.1	16	51663963	SALL1	HNRNPA1P48 - RN7SKP142	ENSG00000224578	ENSG00000223168		16831	7273	rs6499762-A	rs6499762	0	6499762	intergenic_variant	1	0.125	5e-15	14.301	(EA)	0.441	[0.33-0.55] unit increase	Illumina [8400000] (imputed)	N
2018-06-27	29659830	Warrington NM	2018-04-12	Hum Mol Genet	www.ncbi.nlm.nih.gov/pubmed/29659830	Genome-wide association study identifies nine novel loci for 2D:4D finger ratio, a putative retrospective biomarker of testosterone exposure in utero.	Digit length ratio	12,586 European ancestry individuals	NA	16q12.1	16	51663963	SALL1	HNRNPA1P48 - RN7SKP142	ENSG00000224578	ENSG00000223168		16831	7273	rs6499762-A	rs6499762	0	6499762	intergenic_variant	1	0.125	7e-17	16.1549		0.471	[0.36-0.58] unit increase	Illumina [8400000] (imputed)	N
2018-06-27	29659830	Warrington NM	2018-04-12	Hum Mol Genet	www.ncbi.nlm.nih.gov/pubmed/29659830	Genome-wide association study identifies nine novel loci for 2D:4D finger ratio, a putative retrospective biomarker of testosterone exposure in utero.	Digit length ratio (left hand)	14,382 European ancestry individuals, 1,279 non-European ancestry individuals	NA	16q12.1	16	51663963	SALL1	HNRNPA1P48 - RN7SKP142	ENSG00000224578	ENSG00000223168		16831	7273	rs6499762-A	rs6499762	0	6499762	intergenic_variant	1	0.125	6e-16	15.2218		0.43	[0.33-0.53] unit increase	Illumina [8400000] (imputed)	N
2018-06-27	29659830	Warrington NM	2018-04-12	Hum Mol Genet	www.ncbi.nlm.nih.gov/pubmed/29659830	Genome-wide association study identifies nine novel loci for 2D:4D finger ratio, a putative retrospective biomarker of testosterone exposure in utero.	Digit length ratio (right hand)	12,636 European ancestry individuals	NA	16q12.1	16	51663963	SALL1	HNRNPA1P48 - RN7SKP142	ENSG00000224578	ENSG00000223168		16831	7273	rs6499762-A	rs6499762	0	6499762	intergenic_variant	1	0.125	2e-11	10.699		0.421	[0.3-0.54] unit increase	Illumina [8400000] (imputed)	N
2015-04-16	21844884	Wheeler HE	2011-08-16	Pharmacogenomics J	www.ncbi.nlm.nih.gov/pubmed/21844884	Genome-wide meta-analysis identifies variants associated with platinating agent susceptibility across populations.	Response to platinum-based chemotherapy (carboplatin)	176 Sub-Saharan African ancestry lymphoblastoid cell lines, 83 African ancestry lymphoblastoid cell lines, 175 East Asian ancestry lymphoblastoid cell lines, 174 European ancestry lymphoblastoid cell lines	NA	16q12.1	16	51681964	intergenic	RN7SKP142 - LINC01571	ENSG00000223168	ENSG00000260057		10401	73361	rs1381451-?	rs1381451	0	1381451	intergenic_variant	1		7e-06	5.1549				NR [~ 3000000] (imputed)	N
2018-10-18	30048462	Kim SK	2018-07-26	PLoS One	www.ncbi.nlm.nih.gov/pubmed/30048462	Identification of 613 new loci associated with heel bone mineral density and a polygenic risk score for bone mineral density, osteoporosis and fracture.	Heel bone mineral density	394,929 European ancestry individuals	NA	16q12.1	16	51699152		RN7SKP142 - LINC01571	ENSG00000223168	ENSG00000260057		27589	56173	rs35392886-?	rs35392886	0	35392886	intergenic_variant	1	NR	3e-22	21.5229		0.0197534	[0.016-0.024] unit increase	Affymetrix [20259828] (imputed)	N
2019-01-28	30598549	Morris JA	2018-12-31	Nat Genet	www.ncbi.nlm.nih.gov/pubmed/30598549	An atlas of genetic influences on osteoporosis in humans and mice.	Heel bone mineral density	426,824 British ancestry individuals	NA	16q12.1	16	51699152	LINC01571	RN7SKP142 - LINC01571	ENSG00000223168	ENSG00000260057		27589	56173	rs35392886-C	rs35392886	0	35392886	intergenic_variant	1	0.3748	6e-23	22.2218		0.0189633	[0.015-0.023] unit increase	NR [13737936] (imputed)	N
2019-10-29	31578528	Tin A	2019-10-02	Nat Genet	www.ncbi.nlm.nih.gov/pubmed/31578528	Target genes, variants, tissues and transcriptional pathways influencing human serum urate levels.	Urate levels	174,111 European, East Asian, African American, South Asian and Hispanic ancestry men, 172,102 European, East Asian, African American, South Asian and Hispanic ancestry women	NA	16q12.1	16	51699494	NR	RN7SKP142 - LINC01571	ENSG00000223168	ENSG00000260057		27931	55831	rs2219647-A	rs2219647	0	2219647	intergenic_variant	1	0.2828	2e-06	5.69897	(men)	0.0261	[0.015-0.037] mg/dL increase	Affymetrix, Illumina [8249849] (imputed)	N
2019-10-29	31578528	Tin A	2019-10-02	Nat Genet	www.ncbi.nlm.nih.gov/pubmed/31578528	Target genes, variants, tissues and transcriptional pathways influencing human serum urate levels.	Urate levels	288,649 European ancestry individuals	NA	16q12.1	16	51699494	LINC01571	RN7SKP142 - LINC01571	ENSG00000223168	ENSG00000260057		27931	55831	rs2219647-A	rs2219647	0	2219647	intergenic_variant	1	0.2276	1e-06	6		0.022052	[0.013-0.031] mg/dL increase	Affymetrix, Illumina [8217339] (imputed)	N
2019-10-29	31578528	Tin A	2019-10-02	Nat Genet	www.ncbi.nlm.nih.gov/pubmed/31578528	Target genes, variants, tissues and transcriptional pathways influencing human serum urate levels.	Urate levels	288,649 European ancestry individuals, 125,725 East Asian ancestry individuals, 33,671 African American individuals, 9,037 South Asian ancestry individuals, 608 Hispanic individuals	NA	16q12.1	16	51699494	LINC01571	RN7SKP142 - LINC01571	ENSG00000223168	ENSG00000260057		27931	55831	rs2219647-A	rs2219647	0	2219647	intergenic_variant	1	0.2662	5e-09	8.30103		0.0205	[0.014-0.027] mg/dL increase	Affymetrix, Illumina [8249849] (imputed)	N
2019-07-05	31152163	Wuttke M	2019-05-31	Nat Genet	www.ncbi.nlm.nih.gov/pubmed/31152163	A catalog of genetic loci associated with kidney function from analyses of a million individuals.	Blood urea nitrogen levels	416,178 European and unknown ancestry individuals	NA	16q12.1	16	51701835	LINC01571	RN7SKP142 - LINC01571	ENSG00000223168	ENSG00000260057		30272	53490	rs9932625-A	rs9932625	0	9932625	intergenic_variant	1	0.2566	4e-07	6.39794		0.0039	[0.0023-0.0055] unit increase	Affymetrix, Illumina [8176554] (imputed)	N
2019-07-05	31152163	Wuttke M	2019-05-31	Nat Genet	www.ncbi.nlm.nih.gov/pubmed/31152163	A catalog of genetic loci associated with kidney function from analyses of a million individuals.	Estimated glomerular filtration rate	567,460 European ancestry individuals, 165,726 East Asian ancestry individuals, 13,842 African American individuals, 13,359 South Asian ancestry individuals, 4,961 Hispanic individuals	216,518 European ancestry individuals, 64,204 non-Hispanic black individuals	16q12.1	16	51701835	LINC01571	RN7SKP142 - LINC01571	ENSG00000223168	ENSG00000260057		30272	53490	rs9932625-A	rs9932625	0	9932625	intergenic_variant	1	0.2566	1e-23	23		0.003	[0.0024-0.0036] unit decrease	Affymetrix, Illumina [8221591] (imputed)	N
2019-02-08	30595370	Kichaev G	2018-12-27	Am J Hum Genet	www.ncbi.nlm.nih.gov/pubmed/30595370	Leveraging Polygenic Functional Enrichment to Improve GWAS Power.	Cardiovascular disease	approximately 459,000 European ancestry individuals	NA	16q12.1	16	51794418		LINC01571 - C16orf97	ENSG00000260057	ENSG00000261190		6210	211069	rs142076278-?	rs142076278	0	142076278	intergenic_variant	1	NR	1e-12	12				NR [~ 8900000] (imputed)	N
2018-10-18	30048462	Kim SK	2018-07-26	PLoS One	www.ncbi.nlm.nih.gov/pubmed/30048462	Identification of 613 new loci associated with heel bone mineral density and a polygenic risk score for bone mineral density, osteoporosis and fracture.	Heel bone mineral density	394,929 European ancestry individuals	NA	16q12.1	16	51813887		LINC01571 - C16orf97	ENSG00000260057	ENSG00000261190		25679	191600	rs9935845-?	rs9935845	0	9935845	regulatory_region_variant	1	NR	3e-54	53.5229		0.0313869	[0.027-0.036] unit decrease	Affymetrix [20259828] (imputed)	N
2019-10-16	31562340	Akiyama M	2019-09-27	Nat Commun	www.ncbi.nlm.nih.gov/pubmed/31562340	Characterizing rare and low-frequency height-associated variants in the Japanese population.	Height	159,095 Japanese ancestry individuals	32,692 Japanese ancestry individuals	16q12.1	16	51827005	LINC01571, C16orf97	LINC01571 - C16orf97	ENSG00000260057	ENSG00000261190		38797	178482	rs1386075-?	rs1386075	0	1386075	intergenic_variant	1	NR	3e-08	7.52288		0.0177159	[0.011-0.024] unit increase	Illumina [27896057] (imputed)	N
2018-02-01	29317602	Hall LS	2018-01-10	Transl Psychiatry	www.ncbi.nlm.nih.gov/pubmed/29317602	Genome-wide meta-analyses of stratified depression in Generation Scotland and UK Biobank.	Recurrent major depressive disorder	7,345 European ancestry female cases, 32,211 European ancestry female controls	NA	16q12.1	16	51865949	intergenic	LINC01571 - C16orf97	ENSG00000260057	ENSG00000261190		77741	139538	rs1486437-A	rs1486437	0	1486437	intergenic_variant	1	NR	9e-06	5.04576		0.13	[0.071-0.189] unit decrease	Affymetrix, Illumina [7105178] (imputed)	N
2019-01-28	30598549	Morris JA	2018-12-31	Nat Genet	www.ncbi.nlm.nih.gov/pubmed/30598549	An atlas of genetic influences on osteoporosis in humans and mice.	Heel bone mineral density	426,824 British ancestry individuals	NA	16q12.1	16	51865966	LINC01571	LINC01571 - C16orf97	ENSG00000260057	ENSG00000261190		77758	139521	rs1110494-C	rs1110494	0	1110494	intergenic_variant	1	0.677814	1e-18	18		0.0179061	[0.014-0.022] unit increase	NR [13737936] (imputed)	N
2018-06-27	29659830	Warrington NM	2018-04-12	Hum Mol Genet	www.ncbi.nlm.nih.gov/pubmed/29659830	Genome-wide association study identifies nine novel loci for 2D:4D finger ratio, a putative retrospective biomarker of testosterone exposure in utero.	Digit length ratio	12,586 European ancestry individuals	NA	16q12.1	16	51866260	TOX3	LINC01571 - C16orf97	ENSG00000260057	ENSG00000261190		78052	139227	rs1080014-C	rs1080014	0	1080014	intergenic_variant	1	0.514	3e-07	6.52288		0.184	[0.11-0.25] unit increase	Illumina [8400000] (imputed)	N
2018-06-27	29659830	Warrington NM	2018-04-12	Hum Mol Genet	www.ncbi.nlm.nih.gov/pubmed/29659830	Genome-wide association study identifies nine novel loci for 2D:4D finger ratio, a putative retrospective biomarker of testosterone exposure in utero.	Digit length ratio (left hand)	14,382 European ancestry individuals, 1,279 non-European ancestry individuals	NA	16q12.1	16	51866260	TOX3	LINC01571 - C16orf97	ENSG00000260057	ENSG00000261190		78052	139227	rs1080014-C	rs1080014	0	1080014	intergenic_variant	1	0.514	2e-08	7.69897	(EA)	0.203	[0.13-0.27] unit increase	Illumina [8400000] (imputed)	N
2018-06-27	29659830	Warrington NM	2018-04-12	Hum Mol Genet	www.ncbi.nlm.nih.gov/pubmed/29659830	Genome-wide association study identifies nine novel loci for 2D:4D finger ratio, a putative retrospective biomarker of testosterone exposure in utero.	Digit length ratio (left hand)	14,382 European ancestry individuals, 1,279 non-European ancestry individuals	NA	16q12.1	16	51866260	TOX3	LINC01571 - C16orf97	ENSG00000260057	ENSG00000261190		78052	139227	rs1080014-C	rs1080014	0	1080014	intergenic_variant	1	0.519	1e-07	7		0.179	[0.11-0.25] unit increase	Illumina [8400000] (imputed)	N
2018-10-18	30048462	Kim SK	2018-07-26	PLoS One	www.ncbi.nlm.nih.gov/pubmed/30048462	Identification of 613 new loci associated with heel bone mineral density and a polygenic risk score for bone mineral density, osteoporosis and fracture.	Heel bone mineral density	394,929 European ancestry individuals	NA	16q12.1	16	51868391		LINC01571 - C16orf97	ENSG00000260057	ENSG00000261190		80183	137096	rs11643929-?	rs11643929	0	11643929	intergenic_variant	1	NR	1e-12	12		0.0153548	[0.011-0.02] unit increase	Affymetrix [20259828] (imputed)	N
2018-09-20	28869591	Kemp JP	2017-09-04	Nat Genet	www.ncbi.nlm.nih.gov/pubmed/28869591	Identification of 153 new loci associated with heel bone mineral density and functional involvement of GPC6 in osteoporosis.	Heel bone mineral density	76,067 European ancestry women, 66,420 European ancestry men	NA	16q12.1	16	51868391	LINC01571	LINC01571 - C16orf97	ENSG00000260057	ENSG00000261190		80183	137096	rs11643929-C	rs11643929	0	11643929	intergenic_variant	1	0.669054	4e-06	5.39794		0.0171147	[0.01-0.024] unit increase	NR [17166351] (imputed)	N
2019-02-08	30595370	Kichaev G	2018-12-27	Am J Hum Genet	www.ncbi.nlm.nih.gov/pubmed/30595370	Leveraging Polygenic Functional Enrichment to Improve GWAS Power.	Heel bone mineral density	approximately 446,000 European ancestry individuals	NA	16q12.1	16	51869559		LINC01571 - C16orf97	ENSG00000260057	ENSG00000261190		81351	135928	rs11076194-?	rs11076194	0	11076194	intergenic_variant	1	NR	5e-45	44.301				NR [~ 8900000] (imputed)	N
2018-10-18	30048462	Kim SK	2018-07-26	PLoS One	www.ncbi.nlm.nih.gov/pubmed/30048462	Identification of 613 new loci associated with heel bone mineral density and a polygenic risk score for bone mineral density, osteoporosis and fracture.	Heel bone mineral density	394,929 European ancestry individuals	NA	16q12.1	16	51870070		LINC01571 - C16orf97	ENSG00000260057	ENSG00000261190		81862	135417	rs72805220-?	rs72805220	0	72805220	intergenic_variant	1	NR	3e-60	59.5229		0.0667623	[0.059-0.075] unit increase	Affymetrix [20259828] (imputed)	N
2019-01-28	30598549	Morris JA	2018-12-31	Nat Genet	www.ncbi.nlm.nih.gov/pubmed/30598549	An atlas of genetic influences on osteoporosis in humans and mice.	Heel bone mineral density	426,824 British ancestry individuals	NA	16q12.1	16	51870070	LINC01571	LINC01571 - C16orf97	ENSG00000260057	ENSG00000261190		81862	135417	rs72805220-C	rs72805220	0	72805220	intergenic_variant	1	0.934977	2e-50	49.699		0.0571938	[0.05-0.065] unit increase	NR [13737936] (imputed)	N
2018-09-20	28869591	Kemp JP	2017-09-04	Nat Genet	www.ncbi.nlm.nih.gov/pubmed/28869591	Identification of 153 new loci associated with heel bone mineral density and functional involvement of GPC6 in osteoporosis.	Heel bone mineral density	76,067 European ancestry women, 66,420 European ancestry men	NA	16q12.1	16	51870070	LINC01571	LINC01571 - C16orf97	ENSG00000260057	ENSG00000261190		81862	135417	rs72805220-C	rs72805220	0	72805220	intergenic_variant	1	0.93412	2e-08	7.69897	(women)	0.0526435	[0.034-0.071] unit increase	NR [17166351] (imputed)	N
2018-09-20	28869591	Kemp JP	2017-09-04	Nat Genet	www.ncbi.nlm.nih.gov/pubmed/28869591	Identification of 153 new loci associated with heel bone mineral density and functional involvement of GPC6 in osteoporosis.	Heel bone mineral density	76,067 European ancestry women, 66,420 European ancestry men	NA	16q12.1	16	51870070	LINC01571	LINC01571 - C16orf97	ENSG00000260057	ENSG00000261190		81862	135417	rs72805220-C	rs72805220	0	72805220	intergenic_variant	1	0.935187	9e-17	16.0458	(men)	0.0815547	[0.061-0.102] unit increase	NR [17166351] (imputed)	N
2018-09-20	28869591	Kemp JP	2017-09-04	Nat Genet	www.ncbi.nlm.nih.gov/pubmed/28869591	Identification of 153 new loci associated with heel bone mineral density and functional involvement of GPC6 in osteoporosis.	Heel bone mineral density	76,067 European ancestry women, 66,420 European ancestry men	NA	16q12.1	16	51870070	LINC01571	LINC01571 - C16orf97	ENSG00000260057	ENSG00000261190		81862	135417	rs72805220-C	rs72805220	0	72805220	intergenic_variant	1	0.934618	7e-21	20.1549		0.0634384	[0.05-0.077] unit increase	NR [17166351] (imputed)	N
2017-10-27	28892062	Akiyama M	2017-09-11	Nat Genet	www.ncbi.nlm.nih.gov/pubmed/28892062	Genome-wide association study identifies 112 new loci for body mass index in the Japanese population.	Body mass index	up to 72,390 Japanese ancestry women, up to 85,894 Japanese ancestry men	up to 10,048 Japanese ancestry women, up to 5,098 Japanese ancestry men, up to 181,999 European ancestry women, up to 140,155 European ancestry controls	16q12.1	16	51892598	LINC01571, C16orf97	LINC01571 - C16orf97	ENSG00000260057	ENSG00000261190		104390	112889	rs17795934-C	rs17795934	0	17795934	intergenic_variant	1	0.28	2e-08	7.69897	(Male)	0.018	[0.012-0.024] unit decrease	Illumina [6108953] (imputed)	N
2016-06-13	26365420	Mbarek H	2015-09-14	Am J Med Genet B Neuropsychiatr Genet	www.ncbi.nlm.nih.gov/pubmed/26365420	The genetics of alcohol dependence: Twin and SNP-based heritability, and genome-wide association study based on AUDIT scores.	Alcohol dependence	1,374 European ancestry cases and 6,468 European ancestry controls from 7,694 twin pairs	NA	16q12.1	16	51927631	C16orf97	LINC01571 - C16orf97	ENSG00000260057	ENSG00000261190		139423	77856	rs11076221-G	rs11076221	0	11076221	intergenic_variant	1	0.94	9e-06	5.04576		1.57	[1.37-1.77]	Affymetrix, Illumina, Perlegen [6464174] (imputed)	N
2017-04-04	27723756	Wang J	2016-10-10	Nat Genet	www.ncbi.nlm.nih.gov/pubmed/27723756	Genome-wide association analysis identifies variation in vitamin D receptor and other host factors influencing the gut microbiota.	Gut microbiota (bacterial taxa)	1,812 European ancestry individuals	NA	16q12.1	16	51973264	TOX3	LINC01571 - C16orf97	ENSG00000260057	ENSG00000261190		185056	32223	rs1362404-T	rs1362404	0	1362404	intergenic_variant	1	NR	2e-08	7.69897	(Lactobacillales order)	0.23	unit increase	Affymetrix, Illumina [6344846] (imputed)	N
2019-02-08	30595370	Kichaev G	2018-12-27	Am J Hum Genet	www.ncbi.nlm.nih.gov/pubmed/30595370	Leveraging Polygenic Functional Enrichment to Improve GWAS Power.	Heel bone mineral density	approximately 446,000 European ancestry individuals	NA	16q12.1	16	51987718		LINC01571 - C16orf97	ENSG00000260057	ENSG00000261190		199510	17769	rs4784958-?	rs4784958	0	4784958	intergenic_variant	1	NR	3e-11	10.5229				NR [~ 8900000] (imputed)	N
2019-02-06	30595370	Kichaev G	2018-12-27	Am J Hum Genet	www.ncbi.nlm.nih.gov/pubmed/30595370	Leveraging Polygenic Functional Enrichment to Improve GWAS Power.	Educational attainment (years of education)	approximately 455,000 European ancestry individuals	NA	16q21	16	61517861		RPS27AP16 - AC092125.2	ENSG00000224631	ENSG00000286653		461897	120372	rs13338858-?	rs13338858	0	13338858	intergenic_variant	1	NR	1e-07	7				NR [~ 8900000] (imputed)	N
2018-11-12	30038396	Lee JJ	2018-07-23	Nat Genet	www.ncbi.nlm.nih.gov/pubmed/30038396	Gene discovery and polygenic prediction from a genome-wide association study of educational attainment in 1.1 million individuals.	Cognitive performance (MTAG)	402,382 European ancestry individuals	NA	16q21	16	61543398	Intergenic	RPS27AP16 - AC092125.2	ENSG00000224631	ENSG00000286653		487434	94835	rs79386779-T	rs79386779	0	79386779	intergenic_variant	1	0.2258	9e-13	12.0458	(MTAG)	0.0196	[0.014-0.025] unit increase	Affymetrix, Illumina [7100000] (imputed)	N
2018-11-12	30038396	Lee JJ	2018-07-23	Nat Genet	www.ncbi.nlm.nih.gov/pubmed/30038396	Gene discovery and polygenic prediction from a genome-wide association study of educational attainment in 1.1 million individuals.	Educational attainment (MTAG)	1,311,438 European ancestry individuals	NA	16q21	16	61545714	Intergenic	RPS27AP16 - AC092125.2	ENSG00000224631	ENSG00000286653		489750	92519	rs17248751-A	rs17248751	0	17248751	intergenic_variant	1	0.7827	1e-17	17	(MTAG)	0.0136	[0.01-0.017] unit decrease	Affymetrix, Illumina [7100000] (imputed)	N
2018-10-19	30038396	Lee JJ	2018-07-23	Nat Genet	www.ncbi.nlm.nih.gov/pubmed/30038396	Gene discovery and polygenic prediction from a genome-wide association study of educational attainment in 1.1 million individuals.	Educational attainment (years of education)	up to 1,131,881 European ancestry individuals	NA	16q21	16	61545714		RPS27AP16 - AC092125.2	ENSG00000224631	ENSG00000286653		489750	92519	rs17248751-A	rs17248751	0	17248751	intergenic_variant	1	0.7827	1e-15	15		0.0136	[0.01-0.017] unit decrease	Affymetrix, Illumina [10000000] (imputed)	N
2018-10-19	30038396	Lee JJ	2018-07-23	Nat Genet	www.ncbi.nlm.nih.gov/pubmed/30038396	Gene discovery and polygenic prediction from a genome-wide association study of educational attainment in 1.1 million individuals.	Educational attainment (years of education)	up to 1,131,881 European ancestry individuals	NA	16q21	16	61548682		RPS27AP16 - AC092125.2	ENSG00000224631	ENSG00000286653		492718	89551	rs62047280-A	rs62047280	0	62047280	intergenic_variant	1	0.2182	4e-13	12.3979	(conditional-joint)	0.0124	[0.0091-0.0157] unit increase	Affymetrix, Illumina [10000000] (imputed)	N
2018-09-17	29844566	Davies G	2018-05-29	Nat Commun	www.ncbi.nlm.nih.gov/pubmed/29844566	Study of 300,486 individuals identifies 148 independent genetic loci influencing general cognitive function.	General cognitive ability	up to 300,486 European ancestry individuals	NA	16q21	16	61548682	CDH8	RPS27AP16 - AC092125.2	ENSG00000224631	ENSG00000286653		492718	89551	rs62047280-A	rs62047280	0	62047280	intergenic_variant	1	NR	5e-10	9.30103		6.205	z-score increase	Affymetrix, Illumina [at least 2500000] (imputed)	N
2018-11-12	30038396	Lee JJ	2018-07-23	Nat Genet	www.ncbi.nlm.nih.gov/pubmed/30038396	Gene discovery and polygenic prediction from a genome-wide association study of educational attainment in 1.1 million individuals.	Highest math class taken (MTAG)	811,539 European ancestry individuals	NA	16q21	16	61550334	Intergenic	RPS27AP16 - AC092125.2	ENSG00000224631	ENSG00000286653		494370	87899	rs2078539-A	rs2078539	0	2078539	intergenic_variant	1	0.6908	3e-15	14.5229	(MTAG)	0.0141	[0.011-0.018] unit decrease	Affymetrix, Illumina [7100000] (imputed)	N
2019-12-11	31708768	Liu C	2019-10-25	Front Aging Neurosci	www.ncbi.nlm.nih.gov/pubmed/31708768	Genome-Wide Association Studies for Cerebrospinal Fluid Soluble TREM2 in Alzheimer's Disease.	Cerebrospinal fluid sTREM-2 levels	224 healthy normal individuals, 72 significant memory concern individuals, 234 early mild cognitive impairment individuals, 277 late mild cognitive impairment individuals, 194 Alzheimer's disease cases	NA	16q21	16	61569143	NR	RPS27AP16 - AC092125.2	ENSG00000224631	ENSG00000286653		513179	69090	rs117980903-?	rs117980903	0	117980903	intergenic_variant	1	NR	4e-06	5.39794		10667.3	NR unit decrease	Illumina [2379855]	N
2018-11-12	30038396	Lee JJ	2018-07-23	Nat Genet	www.ncbi.nlm.nih.gov/pubmed/30038396	Gene discovery and polygenic prediction from a genome-wide association study of educational attainment in 1.1 million individuals.	Self-reported math ability	564,698 European ancestry individuals	NA	16q21	16	61581573	Intergenic	RPS27AP16 - AC092125.2	ENSG00000224631	ENSG00000286653		525609	56660	rs7195559-C	rs7195559	0	7195559	intergenic_variant	1	0.4342	2e-09	8.69897		0.0118	[0.0079-0.0157] unit decrease	Affymetrix, Illumina [10000000] (imputed)	N
2018-11-12	30038396	Lee JJ	2018-07-23	Nat Genet	www.ncbi.nlm.nih.gov/pubmed/30038396	Gene discovery and polygenic prediction from a genome-wide association study of educational attainment in 1.1 million individuals.	Self-reported math ability (MTAG)	670,471 European ancestry individuals	NA	16q21	16	61581744	Intergenic	RPS27AP16 - AC092125.2	ENSG00000224631	ENSG00000286653		525780	56489	rs7200440-T	rs7200440	0	7200440	intergenic_variant	1	0.5655	2e-12	11.699	(MTAG)	0.0127	[0.0092-0.0162] unit increase	Affymetrix, Illumina [7100000] (imputed)	N
2019-06-25	30804565	Jansen PR	2019-02-25	Nat Genet	www.ncbi.nlm.nih.gov/pubmed/30804565	Genome-wide analysis of insomnia in 1,331,010 individuals identifies new risk loci and functional pathways.	Insomnia	651,923 European ancestry males, 679,087 European ancestry females	NA	16q21	16	61613685	NR	RPS27AP16 - AC092125.2	ENSG00000224631	ENSG00000286653		557721	24548	rs3902952-T	rs3902952	0	3902952	intergenic_variant	1	0.1881	3e-10	9.52288		1.049	[1.03-1.06]	Affymetrix, Illumina [NR] (imputed)	N
2019-03-18	30643258	Karlsson Linner R	2019-01-14	Nat Genet	www.ncbi.nlm.nih.gov/pubmed/30643258	Genome-wide association analyses of risk tolerance and risky behaviors in over 1 million individuals identify hundreds of loci and shared genetic influences.	Adventurousness	557,923 European ancestry individuals	NA	16q21	16	61617502	CDH8	RPS27AP16 - AC092125.2	ENSG00000224631	ENSG00000286653		561538	20731	rs1319994-T	rs1319994	0	1319994	regulatory_region_variant	1	0.5947	7e-15	14.1549		0.0153687	[0.011-0.019] unit decrease	Illumina [9339358] (imputed)	N
2019-03-18	30643258	Karlsson Linner R	2019-01-14	Nat Genet	www.ncbi.nlm.nih.gov/pubmed/30643258	Genome-wide association analyses of risk tolerance and risky behaviors in over 1 million individuals identify hundreds of loci and shared genetic influences.	General risk tolerance (MTAG)	975,353 European ancestry individuals	NA	16q21	16	61625737	CDH8	RPS27AP16 - AC092125.2	ENSG00000224631	ENSG00000286653		569773	12496	rs2897807-A	rs2897807	0	2897807	intergenic_variant	1	0.513	2e-11	10.699		0.0079	[0.0055-0.0103] unit increase	Affymetrix, Illumina [5869552] (imputed)	N
2017-08-16	28476931	Piaggi P	2017-05-05	Diabetes	www.ncbi.nlm.nih.gov/pubmed/28476931	A Genome-Wide Association Study Using a Custom Genotyping Array Identifies Variants in GPR158 Associated With Reduced Energy Expenditure in American Indians.	Energy expenditure (24h)	419 Pima Indian ancestry individuals	NA	16q22.3	16	73962708	LOC100506172, LOC101928035	AC138627.1			ENSG00000261404			rs2189609-C	rs2189609	0	2189609	intron_variant	0	0.65	6e-06	5.22185		51.2412	[29.12-73.36] kcal/day decrease	Affymetrix [491265]	N
2017-07-11	28441456	Lee MK	2017-04-25	PLoS One	www.ncbi.nlm.nih.gov/pubmed/28441456	Genome-wide association study of facial morphology reveals novel associations with FREM1 and PARK2.	Facial morphology (factor 18)	2,187 European ancestry individuals	NA	16q22.3	16	73991175	NR	AC138627.1			ENSG00000261404			rs117426660-G	rs117426660	0	117426660	intron_variant	0	0.007336	2e-06	5.69897		0.8527	[0.51-1.2] unit decrease	Illumina [10677593] (imputed)	N
2012-03-13	22310353	Man M	2012-02-07	Pharmacogenomics J	www.ncbi.nlm.nih.gov/pubmed/22310353	Beyond single-marker analyses: mining whole genome scans for insights into treatment responses in severe sepsis.	Treatment response for severe sepsis	1,446 individuals	NA	16q22.3	16	74042353	LOC441506	AC138627.1			ENSG00000261404			rs2716601-?	rs2716601	0	2716601	intron_variant	0	NR	1e-06	6	(TT vs. not TT)			Illumina [856627]	N
2016-10-14	26634245	Lutz SM	2015-12-03	BMC Genet	www.ncbi.nlm.nih.gov/pubmed/26634245	A genome-wide association study identifies risk loci for spirometric measures among smokers of European and African ancestry.	Post bronchodilator FEV1/FVC ratio	10,094 European ancestry current and former smoker individuals, 3,260 African American current and former smoker individuals, 178 current and former smoker individuals	NA	16q22.3	16	74045127	Intergenic	AC138627.1			ENSG00000261404			rs181167431-A	rs181167431	0	181167431	intron_variant	0	1	1e-07	7	(AA)	0.541	unit increase	Illumina [NR] (imputed)	N
2016-10-14	26634245	Lutz SM	2015-12-03	BMC Genet	www.ncbi.nlm.nih.gov/pubmed/26634245	A genome-wide association study identifies risk loci for spirometric measures among smokers of European and African ancestry.	Post bronchodilator FEV1	10,094 European ancestry current and former smoker individuals, 3,260 African American current and former smoker individuals, 178 current and former smoker individuals	NA	16q22.3	16	74045127	Intergenic	AC138627.1			ENSG00000261404			rs181167431-A	rs181167431	0	181167431	intron_variant	0	1	1e-06	6	(AA)	2.522	NR unit increase	Illumina [NR] (imputed)	N
2018-10-18	30048462	Kim SK	2018-07-26	PLoS One	www.ncbi.nlm.nih.gov/pubmed/30048462	Identification of 613 new loci associated with heel bone mineral density and a polygenic risk score for bone mineral density, osteoporosis and fracture.	Heel bone mineral density	394,929 European ancestry individuals	NA	16q22.3	16	74053915		AC138627.1, AC138627.2			ENSG00000261404, ENSG00000279420			rs2716579-?	rs2716579	0	2716579	non_coding_transcript_exon_variant	0	NR	3e-27	26.5229		0.0263894	[0.021-0.031] unit increase	Affymetrix [20259828] (imputed)	N
2019-02-08	30595370	Kichaev G	2018-12-27	Am J Hum Genet	www.ncbi.nlm.nih.gov/pubmed/30595370	Leveraging Polygenic Functional Enrichment to Improve GWAS Power.	Heel bone mineral density	approximately 446,000 European ancestry individuals	NA	16q22.3	16	74053915		AC138627.1, AC138627.2			ENSG00000261404, ENSG00000279420			rs2716579-?	rs2716579	0	2716579	non_coding_transcript_exon_variant	0	NR	2e-29	28.699				NR [~ 8900000] (imputed)	N
2019-02-08	30595370	Kichaev G	2018-12-27	Am J Hum Genet	www.ncbi.nlm.nih.gov/pubmed/30595370	Leveraging Polygenic Functional Enrichment to Improve GWAS Power.	Lung function (FVC)	approximately 372,000 European ancestry individuals	NA	16q22.3	16	74059592		AC138627.1			ENSG00000261404			rs12925864-?	rs12925864	0	12925864	intron_variant	0	NR	5e-08	7.30103				NR [~ 8900000] (imputed)	N
2019-10-25	31551469	Tabassum R	2019-09-24	Nat Commun	www.ncbi.nlm.nih.gov/pubmed/31551469	Genetic architecture of human plasma lipidome and its link to cardiovascular disease.	Lysophosphatidylcholine levels	2,045 European ancestry individuals	NA	18q11.1	18	21238519	ROCK1	EXOGP1 - AC022809.1	ENSG00000263748	ENSG00000265984		55020	2156	rs182894584-T	rs182894584	0	182894584	intergenic_variant	1	NR	2e-10	9.69897	(LPC(14:0;0))	0.9733	[0.67-1.27] unit increase	Illumina [~ 9300000] (imputed)	N
2018-07-12	29738550	de Oliveira Otto MC	2018-05-08	PLoS One	www.ncbi.nlm.nih.gov/pubmed/29738550	Genome-wide association meta-analysis of circulating odd-numbered chain saturated fatty acids: Results from the CHARGE Consortium.	Circulating odd-numbered chain saturated fatty acid levels (C15:0)	11,494 European ancestry individuals	NA	18q11.1	18	21457600	NR	GREB1L			ENSG00000141449			rs8086339-?	rs8086339	0	8086339	intron_variant	0	NR	4e-06	5.39794		0.0034	[0.0018-0.005] unit increase	Affymetrix, Illumina [~ 2500000] (imputed)	N
2018-07-12	29738550	de Oliveira Otto MC	2018-05-08	PLoS One	www.ncbi.nlm.nih.gov/pubmed/29738550	Genome-wide association meta-analysis of circulating odd-numbered chain saturated fatty acids: Results from the CHARGE Consortium.	Circulating odd-numbered chain saturated fatty acid levels (C15:0)	11,494 European ancestry individuals	NA	18q11.2	18	21527130	NR	GREB1L - ESCO1	ENSG00000141449	ENSG00000141446		1713	2154	rs10502435-?	rs10502435	0	10502435	intergenic_variant	1	NR	7e-07	6.1549		0.0039	[0.0023-0.0055] unit increase	Affymetrix, Illumina [~ 2500000] (imputed)	N
2019-10-25	31551469	Tabassum R	2019-09-24	Nat Commun	www.ncbi.nlm.nih.gov/pubmed/31551469	Genetic architecture of human plasma lipidome and its link to cardiovascular disease.	Lysophosphatidylcholine levels	2,045 European ancestry individuals	NA	18q11.2	18	21531254	ROCK1	ESCO1			ENSG00000141446			rs139612538-T	rs139612538	0	139612538	intron_variant	0	NR	2e-10	9.69897	(LPC(14:0;0))	0.988	[0.68-1.29] unit increase	Illumina [~ 9300000] (imputed)	N
2018-07-12	29738550	de Oliveira Otto MC	2018-05-08	PLoS One	www.ncbi.nlm.nih.gov/pubmed/29738550	Genome-wide association meta-analysis of circulating odd-numbered chain saturated fatty acids: Results from the CHARGE Consortium.	Circulating odd-numbered chain saturated fatty acid levels (C15:0)	11,494 European ancestry individuals	NA	18q11.2	18	21532778	NR	ESCO1			ENSG00000141446			rs12373434-?	rs12373434	0	12373434	intron_variant	0	NR	7e-07	6.1549		0.0039	[0.0023-0.0055] unit decrease	Affymetrix, Illumina [~ 2500000] (imputed)	N
2018-07-12	29738550	de Oliveira Otto MC	2018-05-08	PLoS One	www.ncbi.nlm.nih.gov/pubmed/29738550	Genome-wide association meta-analysis of circulating odd-numbered chain saturated fatty acids: Results from the CHARGE Consortium.	Circulating odd-numbered chain saturated fatty acid levels (C15:0)	11,494 European ancestry individuals	NA	18q11.2	18	21573533	NR	ESCO1			ENSG00000141446			rs973730-?	rs973730	0	973730	synonymous_variant	0	NR	7e-07	6.1549		0.0039	[0.0023-0.0055] unit decrease	Affymetrix, Illumina [~ 2500000] (imputed)	N
2018-07-12	29738550	de Oliveira Otto MC	2018-05-08	PLoS One	www.ncbi.nlm.nih.gov/pubmed/29738550	Genome-wide association meta-analysis of circulating odd-numbered chain saturated fatty acids: Results from the CHARGE Consortium.	Circulating odd-numbered chain saturated fatty acid levels (C15:0)	11,494 European ancestry individuals	NA	18q11.2	18	21585516	NR	ESCO1			ENSG00000141446			rs11662308-?	rs11662308	0	11662308	intron_variant	0	NR	7e-07	6.1549		0.0039	[0.0023-0.0055] unit decrease	Affymetrix, Illumina [~ 2500000] (imputed)	N
2014-01-08	23793025	Anttila V	2013-06-23	Nat Genet	www.ncbi.nlm.nih.gov/pubmed/23793025	Genome-wide meta-analysis identifies new susceptibility loci for migraine.	Migraine with aura	5,118 European ancestry cases, 74,239 European ancestry controls	NA	18q21.31	18	58342372	intergenic	NEDD4L			ENSG00000049759			rs12454023-?	rs12454023	0	12454023	intron_variant	0	0.5	8e-07	6.09691		1.12	[1.08-1.18]	Affymetrix, Illumina [~ 2300000] (imputed)	N
2018-11-12	30038396	Lee JJ	2018-07-23	Nat Genet	www.ncbi.nlm.nih.gov/pubmed/30038396	Gene discovery and polygenic prediction from a genome-wide association study of educational attainment in 1.1 million individuals.	Self-reported math ability	564,698 European ancestry individuals	NA	18q21.31	18	58350291	Intergenic	NEDD4L			ENSG00000049759			rs17808190-G	rs17808190	0	17808190	intron_variant	0	0.6992	4e-21	20.3979		0.02	[0.016-0.024] unit decrease	Affymetrix, Illumina [10000000] (imputed)	N
2018-11-12	30038396	Lee JJ	2018-07-23	Nat Genet	www.ncbi.nlm.nih.gov/pubmed/30038396	Gene discovery and polygenic prediction from a genome-wide association study of educational attainment in 1.1 million individuals.	Self-reported math ability (MTAG)	670,471 European ancestry individuals	NA	18q21.31	18	58350291	Intergenic	NEDD4L			ENSG00000049759			rs17808190-T	rs17808190	0	17808190	intron_variant	0	0.3008	2e-22	21.699	(MTAG)	0.0191	[0.015-0.023] unit increase	Affymetrix, Illumina [7100000] (imputed)	N
2018-11-12	30038396	Lee JJ	2018-07-23	Nat Genet	www.ncbi.nlm.nih.gov/pubmed/30038396	Gene discovery and polygenic prediction from a genome-wide association study of educational attainment in 1.1 million individuals.	Highest math class taken	430,445 European ancestry individuals	NA	18q21.31	18	58352263	Intergenic	NEDD4L			ENSG00000049759			rs9675944-G	rs9675944	0	9675944	intron_variant	0	0.7016	3e-13	12.5229		0.0181	[0.013-0.023] unit decrease	Affymetrix, Illumina [10000000] (imputed)	N
2016-02-07	25918132	Yucesoy B	2015-04-26	Toxicol Sci	www.ncbi.nlm.nih.gov/pubmed/25918132	Genome-Wide Association Study Identifies Novel Loci Associated With Diisocyanate-Induced Occupational Asthma.	Diisocyanate-induced asthma	74 European ancestry cases, 824 European ancestry controls	NA	18q21.31	18	58353277	NEDD4L, LOC100132992, ALPK2	NEDD4L			ENSG00000049759			rs9963330-A	rs9963330	0	9963330	intron_variant	0	0.002	2e-06	5.69897		15.23	[3.38-68.72]	Illumina [1556551]	N
2018-11-12	30038396	Lee JJ	2018-07-23	Nat Genet	www.ncbi.nlm.nih.gov/pubmed/30038396	Gene discovery and polygenic prediction from a genome-wide association study of educational attainment in 1.1 million individuals.	Highest math class taken (MTAG)	811,539 European ancestry individuals	NA	18q21.31	18	58358018	Intergenic	NEDD4L			ENSG00000049759			rs4940386-A	rs4940386	0	4940386	intron_variant	0	0.2974	1e-18	18	(MTAG)	0.0159	[0.012-0.019] unit increase	Affymetrix, Illumina [7100000] (imputed)	N
2018-11-12	30038396	Lee JJ	2018-07-23	Nat Genet	www.ncbi.nlm.nih.gov/pubmed/30038396	Gene discovery and polygenic prediction from a genome-wide association study of educational attainment in 1.1 million individuals.	Cognitive performance (MTAG)	402,382 European ancestry individuals	NA	18q21.31	18	58364999	Intergenic	NEDD4L			ENSG00000049759			rs4940668-A	rs4940668	0	4940668	intron_variant	0	0.701	2e-08	7.69897	(MTAG)	0.014	[0.0091-0.0189] unit decrease	Affymetrix, Illumina [7100000] (imputed)	N
2011-11-18	22001757	Chambers JC	2011-10-16	Nat Genet	www.ncbi.nlm.nih.gov/pubmed/22001757	Genome-wide association study identifies loci influencing concentrations of liver enzymes in plasma.	Liver enzyme levels (gamma-glutamyl transferase)	Up to 52,350 European ancestry individuals, up to 8,739 Indian Asian ancestry individuals	NA	18q21.31	18	58416822	NEDD4L	AC105105.2			ENSG00000267675			rs4503880-T	rs4503880	0	4503880	non_coding_transcript_exon_variant	0	0.21	3e-12	11.5229		3.6	[2.50-4.70] % increase	Affymetrix, Illumina, Perlegen [~ 2600000] (imputed)	N
2018-07-28	29403010	Kanai M	2018-02-05	Nat Genet	www.ncbi.nlm.nih.gov/pubmed/29403010	Genetic analysis of quantitative traits in the Japanese population links cell types to complex human diseases.	Gamma glutamyl transferase levels	118,309 Japanese ancestry individuals	NA	18q21.31	18	58419588	NEDD4L, MIR122	AC105105.2 - MIR122HG	ENSG00000267675	ENSG00000267391		1960	26200	rs9959832-?	rs9959832	0	9959832	intergenic_variant	1	NR	8e-32	31.0969		0.06257	[0.052-0.073] unit decrease novel	Illumina [6108953] (imputed)	N
2019-12-03	29083408	Liu DJ	2017-10-30	Nat Genet	www.ncbi.nlm.nih.gov/pubmed/29083408	Exome-wide association study of plasma lipids in >300,000 individuals.	High density lipoprotein cholesterol levels	up to 237,050 European ancestry individuals, up to 16,935 African ancestry individuals, up to 30,468 South Asian ancestry individuals, up to 8,287 East Asian ancestry individuals, 5,084 Hispanic individuals	up to 286,268 European and unknown ancestry individuals	18q21.31	18	58442627	MIR122	AC105105.2 - MIR122HG	ENSG00000267675	ENSG00000267391		24999	3161	rs8099014-A	rs8099014	0	8099014	intergenic_variant	1	NR	4e-08	7.39794		0.0116831	[0.0075-0.0159] unit increase	Illumina [242289]	N
2011-06-01	21507922	Ramsuran V	2011-05-01	Clin Infect Dis	www.ncbi.nlm.nih.gov/pubmed/21507922	Duffy-null-associated low neutrophil counts influence HIV-1 susceptibility in high-risk South African black women.	Platelet count	115 African ancestry HIV-negative individuals	NA	18q21.31	18	58442627	AC105105.1	AC105105.2 - MIR122HG	ENSG00000267675	ENSG00000267391		24999	3161	rs8099014-?	rs8099014	0	8099014	intergenic_variant	1	NR	6e-06	5.22185				Illumina [874956]	N
2018-09-17	29844566	Davies G	2018-05-29	Nat Commun	www.ncbi.nlm.nih.gov/pubmed/29844566	Study of 300,486 individuals identifies 148 independent genetic loci influencing general cognitive function.	Reaction time	330,069 European ancestry individuals	NA	18q22.2	18	69338464	NR	AC090337.2 - AC026585.1	ENSG00000285748	ENSG00000278532		87683	60262	rs4891744-?	rs4891744	0	4891744	intergenic_variant	1	NR	1e-06	6		0.00853	[0.0051-0.0119] unit increase	Affymetrix [805426] (imputed)	N
2017-12-01	28928442	Tian C	2017-09-19	Nat Commun	www.ncbi.nlm.nih.gov/pubmed/28928442	Genome-wide association and HLA region fine-mapping studies identify susceptibility loci for multiple common infections.	Chickenpox	107,769 European ancestry cases, 15,982 European ancestry controls	NA	18q22.2	18	69355226	NR	AC090337.2 - AC026585.1	ENSG00000285748	ENSG00000278532		104445	43500	rs76843715-?	rs76843715	0	76843715	intergenic_variant	1	NR	8e-06	5.09691		0.1181	[0.066-0.171] unit increase	Illumina [at least 560000] (imputed)	N
2010-07-04	20548944	Hsu YH	2010-06-10	PLoS Genet	www.ncbi.nlm.nih.gov/pubmed/20548944	An integration of genome-wide association study and gene expression profiling to prioritize the discovery of novel susceptibility Loci for osteoporosis-related traits.	Osteoporosis-related phenotypes	2,038 European ancestry female individuals, 1,531 European ancestry male individuals	5,595 European ancestry female individuals, 2,126 European ancestry male individuals	18q22.2	18	69475621	DOK6	DOK6			ENSG00000206052			rs17184557-A	rs17184557	0	17184557	intron_variant	0	0.23	9e-07	6.04576	(LS BMD, women)	0.13	[NR] g/cm2 increase	Affymetrix [433510]	N
2017-12-05	29064472	Lencer R	2017-10-24	Transl Psychiatry	www.ncbi.nlm.nih.gov/pubmed/29064472	Genome-wide association studies of smooth pursuit and antisaccade eye movements in psychotic disorders: findings from the B-SNIP study.	Pursuit maintenance gain	114 African ancestry schizophrenia cases, 69 African schizo-affective cases, 41 African ancestry bipolar disorder cases, 76 African ancestry controls, 116 European ancestry schizophrenia cases, 86 European ancestry schizo-affective cases, 165 European ancestry bipolar disorder cases, 182 European ancestry controls	NA	18q22.2	18	69518821	DOK6	AC119868.2, DOK6			ENSG00000265643, ENSG00000206052			rs4491635-A	rs4491635	0	4491635	intron_variant	0	0.3869	8e-06	5.09691				Illumina [4404269] (imputed)	N
2018-09-17	29844566	Davies G	2018-05-29	Nat Commun	www.ncbi.nlm.nih.gov/pubmed/29844566	Study of 300,486 individuals identifies 148 independent genetic loci influencing general cognitive function.	Reaction time	330,069 European ancestry individuals	NA	18q22.2	18	69524187	NR	AC119868.2, DOK6			ENSG00000265643, ENSG00000206052			rs17793051-?	rs17793051	0	17793051	intron_variant	0	NR	1e-07	7		0.0091055	[0.0057-0.0125] unit increase	Affymetrix [805426] (imputed)	N
2017-12-01	28928442	Tian C	2017-09-19	Nat Commun	www.ncbi.nlm.nih.gov/pubmed/28928442	Genome-wide association and HLA region fine-mapping studies identify susceptibility loci for multiple common infections.	Chickenpox	107,769 European ancestry cases, 15,982 European ancestry controls	NA	18q22.2	18	69536042	NR	DOK6, AC119868.2			ENSG00000206052, ENSG00000265643			rs17773790-?	rs17773790	0	17773790	intron_variant	0	NR	7e-06	5.1549		0.061	[0.034-0.088] unit decrease	Illumina [at least 560000] (imputed)	N
2018-09-19	29855589	Chernus J	2018-05-31	Sci Rep	www.ncbi.nlm.nih.gov/pubmed/29855589	GWAS reveals loci associated with velopharyngeal dysfunction.	Velopharyngeal dysfunction	54 Hispanic or Latin American and unknown ancestry cases, 922 Hispanic or Latin American and unknown ancestry controls	NA	18q22.2	18	69541156	NR	DOK6, AC119868.2			ENSG00000206052, ENSG00000265643			rs12958013-?	rs12958013	0	12958013	intron_variant	0	NR	6e-06	5.22185		0.0908091	[NR] unit decrease	Illumina [at least 269494] (imputed)	N
2019-12-11	31708768	Liu C	2019-10-25	Front Aging Neurosci	www.ncbi.nlm.nih.gov/pubmed/31708768	Genome-Wide Association Studies for Cerebrospinal Fluid Soluble TREM2 in Alzheimer's Disease.	Cerebrospinal fluid sTREM-2 levels	224 healthy normal individuals, 72 significant memory concern individuals, 234 early mild cognitive impairment individuals, 277 late mild cognitive impairment individuals, 194 Alzheimer's disease cases	NA	18q22.2	18	69541905	NR	DOK6, AC119868.2			ENSG00000206052, ENSG00000265643			rs8087192-?	rs8087192	0	8087192	intron_variant	0	NR	6e-06	5.22185		2309.93	NR unit increase	Illumina [2379855]	N
2014-10-10	24483146	Li L	2014-02-01	BMC Genomics	www.ncbi.nlm.nih.gov/pubmed/24483146	Discovery of genetic biomarkers contributing to variation in drug response of cytidine analogues using human lymphoblastoid cell lines.	Response to cytidine analogues (gemcitabine)	60 European ancestry lymphoblastoid cell lines, 54 African American lymphoblastoid cell lines, 60 Han Chinese ancestry lymphoblastoid cell lines	NA	18q22.2	18	69615905	DOK6	DOK6, AC119868.2			ENSG00000206052, ENSG00000265643			rs10513968-?	rs10513968	0	10513968	intron_variant	0		1e-06	6				Affymetrix, Illumina [1348798]	N
2018-05-30	29545352	Li Y	2018-03-15	J Am Soc Nephrol	www.ncbi.nlm.nih.gov/pubmed/29545352	Genome-Wide Association Studies of Metabolites in Patients with CKD Identify Multiple Loci and Illuminate Tubular Transport Mechanisms.	Urinary metabolite levels in chronic kidney disease	1,143 European ancestry cases	NA	19q13.12	19	35856498	KIRREL2	KIRREL2, NPHS1			ENSG00000126259, ENSG00000161270			rs447707-G	rs447707	0	447707	intron_variant	0	NR	5e-08	7.30103	(Octanoylcarnitine)	0.513646	[0.33-0.7] unit decrease	Illumina [up to 9281895] (imputed)	N
2016-09-12	26379185	Garcia-Etxebarria K	2015-09-17	PLoS One	www.ncbi.nlm.nih.gov/pubmed/26379185	No Major Host Genetic Risk Factor Contributed to A(H1N1)2009 Influenza Severity.	Severe influenza A (H1N1) infection	49 European ancestry severe cases, 549 European ancestry population controls	NA	19q13.12	19	35871260	APLP1	APLP1			ENSG00000105290			rs11551002-?	rs11551002	0	11551002	missense_variant	0	0	2e-13	12.699				Affymetrix [547296]	N
2019-12-23	31740837	Lam M	2019-11-18	Nat Genet	www.ncbi.nlm.nih.gov/pubmed/31740837	Comparative genetic architectures of schizophrenia in East Asian and European populations.	Schizophrenia	22,778 East Asian ancestry cases, 35,362 East Asian ancestry controls, 33,640 European ancestry cases, 43,456 European ancestry controls	NA	19q13.12	19	36040011	NR	THAP8, AC002116.2			ENSG00000161277, ENSG00000267698			rs3810449-?	rs3810449	0	3810449	missense_variant	0	NR	2e-08	7.69897		1.09057	[1.06-1.12]	Affymetrix, Illumina [12447948] (imputed)	N
2019-04-10	30804558	Grove J	2019-02-25	Nat Genet	www.ncbi.nlm.nih.gov/pubmed/30804558	Identification of common genetic risk variants for autism spectrum disorder.	Autism spectrum disorder	18,381 European ancestry cases, 27,969 European ancestry controls	2,119 European ancestry cases, 142,379 European ancestry controls	19q13.12	19	36948739	Intergenic	ZNF568			ENSG00000198453			rs138867053-A	rs138867053	0	138867053	intron_variant	0	0.017	4e-07	6.39794		1.285	[NR]	Illumina [9112387] (imputed)	N
2019-08-29	31046077	Zhong VW	2019-05-02	Hum Mol Genet	www.ncbi.nlm.nih.gov/pubmed/31046077	A genome-wide association study of bitter and sweet beverage consumption.	Bitter beverage consumption	85,852 European ancestry individuals	39,924 European ancestry individuals	19q13.12	19	36955620	ZNF568	ZNF568			ENSG00000198453			rs500126-T	rs500126	0	500126	intron_variant	0	0.4178	6e-06	5.22185		0.0074	[0.0043-0.0105] unit increase	Affymetrix [~ 7740000] (imputed)	N
2019-11-04	30239722	Pulit SL	2018-09-14	Hum Mol Genet	www.ncbi.nlm.nih.gov/pubmed/30239722	Meta-analysis of genome-wide association studies for body fat distribution in 694,649 individuals of European ancestry.	Waist-hip ratio	381,152 European female individuals	NA	19q13.12	19	36991915	NR	ZNF568			ENSG00000198453			rs2547049-A	rs2547049	0	2547049	intron_variant	0	0.534	7e-08	7.1549		0.0096	[0.0061-0.0131] unit increase	NR [~ 27400000] (imputed)	N
2019-02-08	30595370	Kichaev G	2018-12-27	Am J Hum Genet	www.ncbi.nlm.nih.gov/pubmed/30595370	Leveraging Polygenic Functional Enrichment to Improve GWAS Power.	Eosinophil counts	approximately 440,000 European ancestry individuals	NA	19q13.12	19	37010016		ZNF420			ENSG00000197050			rs703530-?	rs703530	0	703530	intron_variant	0	NR	2e-12	11.699				NR [~ 8900000] (imputed)	N
2017-09-05	28644415	Guenard F	2017-06-23	Nutrients	www.ncbi.nlm.nih.gov/pubmed/28644415	Genome-Wide Association Study of Dietary Pattern Scores.	Prudent dietary pattern	141 individuals	NA	19q13.12	19	37058854	ZNF420	ZNF420			ENSG00000197050			rs117875908-?	rs117875908	0	117875908	intron_variant	0		3e-06	5.52288				Illumina [2668805]	N
2019-07-05	31152163	Wuttke M	2019-05-31	Nat Genet	www.ncbi.nlm.nih.gov/pubmed/31152163	A catalog of genetic loci associated with kidney function from analyses of a million individuals.	Estimated glomerular filtration rate	567,460 European ancestry individuals, 165,726 East Asian ancestry individuals, 13,842 African American individuals, 13,359 South Asian ancestry individuals, 4,961 Hispanic individuals	216,518 European ancestry individuals, 64,204 non-Hispanic black individuals	19q13.12	19	37158846	ZNF585A	ZNF585A, AC012309.1			ENSG00000196967, ENSG00000267360			rs78241494-T	rs78241494	0	78241494	intron_variant	0	0.6965	2e-21	20.699		0.003	[0.0022-0.0038] unit decrease	Affymetrix, Illumina [8221591] (imputed)	N
2019-07-05	31152163	Wuttke M	2019-05-31	Nat Genet	www.ncbi.nlm.nih.gov/pubmed/31152163	A catalog of genetic loci associated with kidney function from analyses of a million individuals.	Estimated glomerular filtration rate	567,460 European ancestry individuals	216,518 European ancestry individuals	19q13.12	19	37158964	ZNF585A	ZNF585A, AC012309.1			ENSG00000196967, ENSG00000267360			rs111827672-A	rs111827672	0	111827672	intron_variant	0	0.3171	2e-21	20.699		0.0031	[0.0023-0.0039] unit increase	Affymetrix, Illumina [8834748] (imputed)	N
2019-05-21	30595370	Kichaev G	2018-12-27	Am J Hum Genet	www.ncbi.nlm.nih.gov/pubmed/30595370	Leveraging Polygenic Functional Enrichment to Improve GWAS Power.	Height	approximately 458,000 European ancestry individuals	NA	19q13.12	19	37160812		AC012309.1, ZNF585A			ENSG00000267360, ENSG00000196967			rs12980849-?	rs12980849	0	12980849	intron_variant	0	NR	3e-32	31.5229				NR [~ 8900000] (imputed)	N
2019-12-03	29083408	Liu DJ	2017-10-30	Nat Genet	www.ncbi.nlm.nih.gov/pubmed/29083408	Exome-wide association study of plasma lipids in >300,000 individuals.	Low density lipoprotein cholesterol levels	up to 237,050 European ancestry individuals	NA	19q13.2	19	42080806	NR	ZNF574			ENSG00000105732			rs201596848-T	rs201596848	0	201596848	missense_variant	0	0.0019	1e-11	11		0.25	unit decrease	Illumina [242289]	N
2019-12-03	29083408	Liu DJ	2017-10-30	Nat Genet	www.ncbi.nlm.nih.gov/pubmed/29083408	Exome-wide association study of plasma lipids in >300,000 individuals.	Low density lipoprotein cholesterol levels	up to 237,050 European ancestry individuals, up to 16,935 African ancestry individuals, up to 30,468 South Asian ancestry individuals, up to 8,287 East Asian ancestry individuals, 5,084 Hispanic individuals	up to 286,268 European and unknown ancestry individuals	19q13.2	19	42080806	NR	ZNF574			ENSG00000105732			rs201596848-T	rs201596848	0	201596848	missense_variant	0	NR	1e-06	6		0.119514	[0.071-0.168] unit increase	Illumina [242289]	N
2019-04-15	30696823	Jones SE	2019-01-29	Nat Commun	www.ncbi.nlm.nih.gov/pubmed/30696823	Genome-wide association analyses of chronotype in 697,828 individuals provides insights into circadian rhythms.	Chronotype	449,734 European ancestry individuals	248,098 European ancestry individuals	19q13.2	19	42096832	POU2F2	POU2F2			ENSG00000028277			rs58876439-A	rs58876439	0	58876439	intron_variant	0	0.0674	3e-11	10.5229		1.04854		Affymetrix [11880941] (imputed)	N
2019-03-18	30643258	Karlsson Linner R	2019-01-14	Nat Genet	www.ncbi.nlm.nih.gov/pubmed/30643258	Genome-wide association analyses of risk tolerance and risky behaviors in over 1 million individuals identify hundreds of loci and shared genetic influences.	Alcohol consumption (drinks per week)	414,343 European ancestry individuals	NA	19q13.2	19	42098921	POU2F2	POU2F2			ENSG00000028277			rs75543135-A	rs75543135	0	75543135	intron_variant	0	0.1152	3e-09	8.52288		0.0208279	[0.014-0.028] unit increase	Affymetrix [11514936] (imputed)	N
2019-03-28	30643251	Liu M	2019-01-14	Nat Genet	www.ncbi.nlm.nih.gov/pubmed/30643251	Association studies of up to 1.2 million individuals yield new insights into the genetic etiology of tobacco and alcohol use.	Alcohol consumption (drinks per week) (MTAG)	up to 1,039,210 European ancestry individuals	NA	19q13.2	19	42147448	NR	POU2F2			ENSG00000028277			rs8106871-T	rs8106871	0	8106871	intron_variant	0	0.118	1e-08	8		0.0116998	[0.0077-0.0157] unit increase	NR [~ 9732723] (imputed)	N
2019-02-08	30595370	Kichaev G	2018-12-27	Am J Hum Genet	www.ncbi.nlm.nih.gov/pubmed/30595370	Leveraging Polygenic Functional Enrichment to Improve GWAS Power.	Eosinophil counts	approximately 440,000 European ancestry individuals	NA	19q13.2	19	42193005		POU2F2			ENSG00000028277			rs113631324-?	rs113631324	0	113631324	intron_variant	0	NR	1e-15	15				NR [~ 8900000] (imputed)	N
2018-08-14	29892016	Schumacher FR	2018-06-11	Nat Genet	www.ncbi.nlm.nih.gov/pubmed/29892016	Association analyses of more than 140,000 men identify 63 new prostate cancer susceptibility loci.	Prostate cancer (advanced)	15,167 European ancestry cases, 58,308 European ancestry controls	NA	19q13.2	19	42196795	POU2F2	POU2F2 - DEDD2	ENSG00000028277	ENSG00000160570		210	1803	rs61088131-T	rs61088131	0	61088131	intergenic_variant	1	NR	4e-06	5.39794		1.09	[NR]	Illumina [20370935] (imputed)	N
2018-08-14	29892016	Schumacher FR	2018-06-11	Nat Genet	www.ncbi.nlm.nih.gov/pubmed/29892016	Association analyses of more than 140,000 men identify 63 new prostate cancer susceptibility loci.	Prostate cancer	79,148 European ancestry cases, 61,106 European ancestry controls	NA	19q13.2	19	42196795	POU2F2	POU2F2 - DEDD2	ENSG00000028277	ENSG00000160570		210	1803	rs61088131-T	rs61088131	0	61088131	intergenic_variant	1	0.82	9e-09	8.04576		1.06	[1.04-1.09]	Illumina [20370935] (imputed)	N
2019-06-25	30804565	Jansen PR	2019-02-25	Nat Genet	www.ncbi.nlm.nih.gov/pubmed/30804565	Genome-wide analysis of insomnia in 1,331,010 individuals identifies new risk loci and functional pathways.	Ease of getting up in the morning	385,949 European ancestry individuals	NA	19q13.2	19	42207872	NR	DEDD2			ENSG00000160570			rs8182491-T	rs8182491	0	8182491	intron_variant	0	0.1005	1e-09	9		0.0174	[0.012-0.023] unit decrease	Affymetrix, Illumina [10862568] (imputed)	N
2017-08-30	27863252	Astle WJ	2016-11-17	Cell	www.ncbi.nlm.nih.gov/pubmed/27863252	The Allelic Landscape of Human Blood Cell Trait Variation and Links to Common Complex Disease.	Monocyte count	170,721 European ancestry individuals	NA	19q13.2	19	42248882	ERF	ERF, AC006486.1			ENSG00000105722, ENSG00000268643			rs35493131-G	rs35493131	0	35493131	synonymous_variant	0	0.0696	5e-10	9.30103		0.0442221	[0.03-0.058] unit increase	Affymetrix [~ 2500000] (imputed)	N
2019-02-08	30595370	Kichaev G	2018-12-27	Am J Hum Genet	www.ncbi.nlm.nih.gov/pubmed/30595370	Leveraging Polygenic Functional Enrichment to Improve GWAS Power.	White blood cell count	approximately 444,000 European ancestry individuals	NA	19q13.2	19	42263441		AC006486.1 - CIC	ENSG00000268643	ENSG00000079432		8309	5096	rs113028115-?	rs113028115	0	113028115	intergenic_variant	1	NR	2e-23	22.699				NR [~ 8900000] (imputed)	N
2019-12-06	31530798	Alliey-Rodriguez N	2019-09-17	Transl Psychiatry	www.ncbi.nlm.nih.gov/pubmed/31530798	NRXN1 is associated with enlargement of the temporal horns of the lateral ventricles in psychosis.	Cerebral white matter volume	87 European ancestry Schizophrenia cases, 85 African American Schizophrenia cases, 15 Schizophrenia cases, 67 European ancestry Schizoaffective disorder cases, 53 African American Schizoaffective disorder cases, 7 Schizoaffective disorder cases, 130 European ancestry Bipolar disorders cases, 33 African American Bipolar disorders cases, 6 Bipolar disorders cases, 199 European ancestry controls, 79…	NA	19q13.2	19	42263441	NR	AC006486.1 - CIC	ENSG00000268643	ENSG00000079432		8309	5096	rs113028115-?	rs113028115	0	113028115	intergenic_variant	1		2e-06	5.69897				Illumina [4322238] (imputed)	N
2019-05-21	30595370	Kichaev G	2018-12-27	Am J Hum Genet	www.ncbi.nlm.nih.gov/pubmed/30595370	Leveraging Polygenic Functional Enrichment to Improve GWAS Power.	Height	approximately 458,000 European ancestry individuals	NA	19q13.2	19	42266834		AC006486.1 - CIC	ENSG00000268643	ENSG00000079432		11702	1703	rs112808618-?	rs112808618	0	112808618	intergenic_variant	1	NR	5e-23	22.301				NR [~ 8900000] (imputed)	N
2019-02-06	30595370	Kichaev G	2018-12-27	Am J Hum Genet	www.ncbi.nlm.nih.gov/pubmed/30595370	Leveraging Polygenic Functional Enrichment to Improve GWAS Power.	Balding type 1	approximately 208,000 European ancestry individuals	NA	19q13.2	19	42266834		AC006486.1 - CIC	ENSG00000268643	ENSG00000079432		11702	1703	rs112808618-?	rs112808618	0	112808618	intergenic_variant	1	NR	7e-08	7.1549				NR [~ 8900000] (imputed)	N
2019-08-29	31046077	Zhong VW	2019-05-02	Hum Mol Genet	www.ncbi.nlm.nih.gov/pubmed/31046077	A genome-wide association study of bitter and sweet beverage consumption.	Bitter alcoholic beverage consumption	336,448 European ancestry individuals	39,924 European ancestry individuals	19q13.2	19	42269825	CIC	CIC			ENSG00000079432			rs77509885-G	rs77509885	0	77509885	intron_variant	0	0.0521	5e-06	5.30103		0.0105	[0.006-0.015] unit increase	Affymetrix [~ 7740000] (imputed)	N
2019-04-25	30920136	Stapleton CP	2019-02-27	Am J Transplant	www.ncbi.nlm.nih.gov/pubmed/30920136	The impact of donor and recipient common clinical and genetic variation on estimated glomerular filtration rate in a European renal transplant population.	Estimated glomerular filtration rate after 5 years in renal transplantation (donor effect)	Up to 2,921 European ancestry individuals	NA	19q13.33	19	47794899	RPL23AP80	AC008745.1			ENSG00000271150			rs11671550-C	rs11671550	0	11671550	non_coding_transcript_exon_variant	0	NR	5e-06	5.30103				Illumina [up to 3951530] (imputed)	N
2018-09-20	30019117	Liu J	2018-07-17	Hum Genet	www.ncbi.nlm.nih.gov/pubmed/30019117	The coexistence of copy number variations (CNVs) and single nucleotide polymorphisms (SNPs) at a locus can result in distorted calculations of the significance in associating SNPs to disease.	Adolescent idiopathic scoliosis	196 cases, 303 controls	NA	19q13.33	19	47823958	NR	CRX			ENSG00000105392			rs10405809-?	rs10405809	0	10405809	intron_variant	0	NR	2e-32	31.699				Affymetrix [NR]	N
2014-03-28	24023788	Ong BA	2013-09-02	PLoS One	www.ncbi.nlm.nih.gov/pubmed/24023788	Gene network analysis in a pediatric cohort identifies novel lung function genes.	Lung function (FVC)	1,015 European ancestry individuals, 541 African American individuals	NA	19q13.33	19	47845106	NR	CRX - TPRX2P	ENSG00000105392	ENSG00000259009		1776	15007	rs11668505-?	rs11668505	0	11668505	intergenic_variant	1		2e-06	5.69897	(AA)			Illumina [up to 524000]	N
2014-12-10	24816252	Shin SY	2014-05-11	Nat Genet	www.ncbi.nlm.nih.gov/pubmed/24816252	An atlas of genetic influences on human blood metabolites.	Blood metabolite levels	7,824 European ancestry individuals	NA	19q13.33	19	47862266	SULT2A1	TPRX2P - LINC01595	ENSG00000259009	ENSG00000259108		754	1143	rs296396-T	rs296396	0	296396	intergenic_variant	1	0.16	1e-12	12	(dehydroisoandrosterone sulfate (DHEA-S))	0.046	[0.032-0.06] unit decrease	Affymetrix, Illumina [2100000] (imputed)	N
2014-12-10	24816252	Shin SY	2014-05-11	Nat Genet	www.ncbi.nlm.nih.gov/pubmed/24816252	An atlas of genetic influences on human blood metabolites.	Blood metabolite levels	7,824 European ancestry individuals	NA	19q13.33	19	47862266	SULT2A1	TPRX2P - LINC01595	ENSG00000259009	ENSG00000259108		754	1143	rs296396-T	rs296396	0	296396	intergenic_variant	1	0.17	1e-92	92	(4-androsten-3beta,17beta-diol disulfate 1)	0.175	[0.16-0.19] unit decrease	Affymetrix, Illumina [2100000] (imputed)	N
2018-09-12	23093944	Krumsiek J	2012-10-18	PLoS Genet	www.ncbi.nlm.nih.gov/pubmed/23093944	Mining the unknown: a systems approach to metabolite identification combining genetic and metabolic information.	Serum metabolite levels	1,678 European ancestry individuals	NA	19q13.33	19	47865277	SULT2A1	LINC01595			ENSG00000259108			rs296391-?	rs296391	0	296391	non_coding_transcript_exon_variant	0	NR	2e-43	42.699	(X-11440)	0.1494	[NR] unit decrease	Affymetrix [655658]	N
2018-09-12	23093944	Krumsiek J	2012-10-18	PLoS Genet	www.ncbi.nlm.nih.gov/pubmed/23093944	Mining the unknown: a systems approach to metabolite identification combining genetic and metabolic information.	Serum metabolite levels	1,678 European ancestry individuals	NA	19q13.33	19	47865277	SULT2A1	LINC01595			ENSG00000259108			rs296391-?	rs296391	0	296391	non_coding_transcript_exon_variant	0	NR	2e-26	25.699	(X-11244)	0.1464	[NR] unit decrease	Affymetrix [655658]	N
2014-12-10	24816252	Shin SY	2014-05-11	Nat Genet	www.ncbi.nlm.nih.gov/pubmed/24816252	An atlas of genetic influences on human blood metabolites.	Blood metabolite levels	7,824 European ancestry individuals	NA	19q13.33	19	47867845	SULT2A1	LINC01595 - SULT2A1	ENSG00000259108	ENSG00000105398		2386	2622	rs296381-T	rs296381	0	296381	intergenic_variant	1	0.83	1e-10	10	(X-13429)	0.053	[0.037-0.069] unit increase	Affymetrix, Illumina [2100000] (imputed)	N
2014-12-10	24816252	Shin SY	2014-05-11	Nat Genet	www.ncbi.nlm.nih.gov/pubmed/24816252	An atlas of genetic influences on human blood metabolites.	Blood metabolite levels	7,824 European ancestry individuals	NA	19q13.33	19	47867845	SULT2A1	LINC01595 - SULT2A1	ENSG00000259108	ENSG00000105398		2386	2622	rs296381-T	rs296381	0	296381	intergenic_variant	1	0.83	5e-143	142.301	(X-11440)	0.164	[0.15-0.18] unit increase	Affymetrix, Illumina [2100000] (imputed)	N
2018-11-16	30072576	Emilsson V	2018-08-02	Science	www.ncbi.nlm.nih.gov/pubmed/30072576	Co-regulatory networks of human serum proteins link genetics to disease.	Blood protein levels	3,200 European ancestry individuals	NA	19q13.33	19	47868596	SULT2A1	LINC01595 - SULT2A1	ENSG00000259108	ENSG00000105398		3137	1871	rs296369-C	rs296369	0	296369	regulatory_region_variant	1	0.843	2e-27	26.699	(SULT2A1)	0.36	[0.3-0.42] unit increase	Illumina [> 1000000] (imputed)	N
2014-12-10	24816252	Shin SY	2014-05-11	Nat Genet	www.ncbi.nlm.nih.gov/pubmed/24816252	An atlas of genetic influences on human blood metabolites.	Blood metabolite levels	7,824 European ancestry individuals	NA	19q13.33	19	47868938	SULT2A1	LINC01595 - SULT2A1	ENSG00000259108	ENSG00000105398		3479	1529	rs182420-T	rs182420	0	182420	regulatory_region_variant	1	0.76	6e-12	11.2218	(androsterone sulfate)	0.051	[0.037-0.065] unit increase	Affymetrix, Illumina [2100000] (imputed)	N
2020-03-03	31959995	Schlosser P	2020-01-20	Nat Genet	www.ncbi.nlm.nih.gov/pubmed/31959995	Genetic studies of urinary metabolites illuminate mechanisms of detoxification and excretion in humans.	Urinary metabolite levels in chronic kidney disease	1,221 cases	406 cases	19q13.33	19	47871693	SULT2A1	SULT2A1			ENSG00000105398			rs62129966-A	rs62129966	0	62129966	intron_variant	0	0.16	2e-11	10.699	(11-ketoetiocholanolone sulfate)	0.522	[0.37-0.67] unit decrease	Illumina [7750367] (imputed)	N
2020-01-07	31719535	Noordam R	2019-11-12	Nat Commun	www.ncbi.nlm.nih.gov/pubmed/31719535	Multi-ancestry sleep-by-SNP interaction analysis in 126,926 individuals reveals lipid loci stratified by sleep duration.	Triglyceride levels x long total sleep time interaction (2df test)	at least 2,926 African American long sleepers, 364 Chinese ancestry long sleepers, 112 Asian ancestry long sleepers, at least 7,664 European ancestry long sleepers, 1,038 Hispanic/Latino long sleepers, up to 11,906 African American controls, 1,449 Chinese ancestry controls, 454 Asian ancestry controls, at least 31,986 European ancestry controls, 4,091 Hispanic/Latino controls	at least 217 African American long sleepers, 317 East Asian ancestry long sleepers, up to 5,171 European ancestry long sleepers, 2,515 Hispanic long sleepers, at least 928 African American controls, 1,301 East Asian ancestry controls, up to 20,961 European ancestry controls, 10,064 Hispanic controls	19q13.33	19	47873684	SULT2A1	SULT2A1			ENSG00000105398			rs296363-?	rs296363	0	296363	intron_variant	0	NR	3e-10	9.52288		0.009715	[0.0046-0.0148] unit decrease	Affymetrix, Illumina [up to 2533153] (imputed)	N
2019-02-21	30504769	Ferkingstad E	2018-11-30	Nat Commun	www.ncbi.nlm.nih.gov/pubmed/30504769	Genome-wide association meta-analysis yields 20 loci associated with gallstone disease.	Gallstone disease	27,174 European ancestry cases, 736,838 European ancestry controls	NA	19q13.33	19	47873738	SULT2A1	SULT2A1			ENSG00000105398			rs212100-?	rs212100	0	212100	intron_variant	0		2e-31	30.699		1.16279	[1.14-1.2]	Affymetrix, Illumina [43000000] (imputed)	N
2019-10-21	31169883	Pott J	2019-06-06	J Clin Endocrinol Metab	www.ncbi.nlm.nih.gov/pubmed/31169883	Genetic association study of eight steroid hormones and implications for sexual dimorphism of coronary artery disease.	DHEAS levels	4,301 European ancestry men, 3,358 European ancestry women	NA	19q13.33	19	47876949	NR	SULT2A1			ENSG00000105398			rs2431830-T	rs2431830	0	2431830	intron_variant	0	0.73	1e-07	7	(women)	0.0948782	[0.06-0.13] unit increase	Affymetrix [up to 8900000] (imputed)	N
2019-10-21	31169883	Pott J	2019-06-06	J Clin Endocrinol Metab	www.ncbi.nlm.nih.gov/pubmed/31169883	Genetic association study of eight steroid hormones and implications for sexual dimorphism of coronary artery disease.	DHEAS levels	4,301 European ancestry men, 3,358 European ancestry women	NA	19q13.33	19	47876949	NR	SULT2A1			ENSG00000105398			rs2431830-T	rs2431830	0	2431830	intron_variant	0	0.73	2e-08	7.69897		0.0633974	[0.041-0.085] unit increase	Affymetrix [up to 8900000] (imputed)	N
2019-04-04	30452639	Butali A	2018-11-19	Hum Mol Genet	www.ncbi.nlm.nih.gov/pubmed/30452639	Genomic analyses in african populations identify novel risk loci for cleft palate.	Cleft palate	205 Sub-Saharan African ancestry cases, 2,159 Sub-Saharan African ancestry controls	100 Sub-Saharan African ancestry cases, 79 African American cases, 648 Sub-Saharan African ancestry controls, 186 African American controls	19q13.33	19	47880143	NR	SULT2A1			ENSG00000105398			rs189675673-G	rs189675673	0	189675673	intron_variant	0	NR	2e-07	6.69897		5.167	NR z-score decrease	Illumina [~ 17000000] (imputed)	N
2017-03-10	27094239	Joshi AD	2016-04-16	Gastroenterology	www.ncbi.nlm.nih.gov/pubmed/27094239	Four Susceptibility Loci for Gallstone Disease Identified in a Meta-analysis of Genome-Wide Association Studies.	Gallstone disease	8,720 European ancestry cases, 55,152 European ancestry controls	6,489 European ancestry cases, 62,797 European ancestry controls, 1,499 African American cases, 9,145 African American controls, 1,056 Hispanic cases, 2,403 Hispanic controls	19q13.33	19	47881800	SULT2A1	SULT2A1			ENSG00000105398			rs2547231-A	rs2547231	0	2547231	intron_variant	0	0.84	1e-07	7	(EA)	1.17	[1.13ΓÇô1.22]	Affymetrix, Illumina [at least 2305318] (imputed)	N
2014-12-10	24816252	Shin SY	2014-05-11	Nat Genet	www.ncbi.nlm.nih.gov/pubmed/24816252	An atlas of genetic influences on human blood metabolites.	Blood metabolite levels	7,824 European ancestry individuals	NA	19q13.33	19	47881800	SULT2A1	SULT2A1			ENSG00000105398			rs2547231-A	rs2547231	0	2547231	intron_variant	0	0.83	3e-11	10.5229	(X-12456)	0.041	[0.029-0.053] unit increase	Affymetrix, Illumina [2100000] (imputed)	N
2014-12-10	24816252	Shin SY	2014-05-11	Nat Genet	www.ncbi.nlm.nih.gov/pubmed/24816252	An atlas of genetic influences on human blood metabolites.	Blood metabolite levels	7,824 European ancestry individuals	NA	19q13.33	19	47881800	SULT2A1	SULT2A1			ENSG00000105398			rs2547231-A	rs2547231	0	2547231	intron_variant	0	0.83	4e-16	15.3979	(X-12850)	0.059	[0.045-0.073] unit increase	Affymetrix, Illumina [2100000] (imputed)	N
2014-12-10	24816252	Shin SY	2014-05-11	Nat Genet	www.ncbi.nlm.nih.gov/pubmed/24816252	An atlas of genetic influences on human blood metabolites.	Blood metabolite levels	7,824 European ancestry individuals	NA	19q13.33	19	47881800	SULT2A1	SULT2A1			ENSG00000105398			rs2547231-A	rs2547231	0	2547231	intron_variant	0	0.83	3e-22	21.5229	(5alpha-androstan-3beta,17beta-diol disulfate)	0.081	[0.065-0.097] unit increase	Affymetrix, Illumina [2100000] (imputed)	N
2014-12-10	24816252	Shin SY	2014-05-11	Nat Genet	www.ncbi.nlm.nih.gov/pubmed/24816252	An atlas of genetic influences on human blood metabolites.	Blood metabolite ratios	Up to 5,591 European ancestry individuals	Up to 1,767 European ancestry individuals	19q13.33	19	47881800	SULT2A1	SULT2A1			ENSG00000105398			rs2547231-A	rs2547231	0	2547231	intron_variant	0	0.83	3e-191	190.523	(X-11440/4-androsten-3beta,17beta-diol disulfate 2)	0.141	[0.13-0.15] unit increase	Affymetrix, Illumina [2100000] (imputed)	N
2019-04-04	30452639	Butali A	2018-11-19	Hum Mol Genet	www.ncbi.nlm.nih.gov/pubmed/30452639	Genomic analyses in african populations identify novel risk loci for cleft palate.	Cleft palate	205 Sub-Saharan African ancestry cases, 2,159 Sub-Saharan African ancestry controls	100 Sub-Saharan African ancestry cases, 79 African American cases, 648 Sub-Saharan African ancestry controls, 186 African American controls	19q13.33	19	47883216	SULT2A1	SULT2A1			ENSG00000105398			rs62529857-T	rs62529857	0	62529857	intron_variant	0	NR	8e-08	7.09691		5.376	NR z-score increase	Illumina [~ 17000000] (imputed)	N
2019-10-21	31169883	Pott J	2019-06-06	J Clin Endocrinol Metab	www.ncbi.nlm.nih.gov/pubmed/31169883	Genetic association study of eight steroid hormones and implications for sexual dimorphism of coronary artery disease.	DHEAS levels	4,301 European ancestry men, 3,358 European ancestry women	NA	19q13.33	19	47885401	NR	SULT2A1			ENSG00000105398			rs296360-C	rs296360	0	296360	intron_variant	0	0.173	1e-11	11	(women)	0.142747	[0.1-0.18] unit decrease	Affymetrix [up to 8900000] (imputed)	N
2019-10-21	31169883	Pott J	2019-06-06	J Clin Endocrinol Metab	www.ncbi.nlm.nih.gov/pubmed/31169883	Genetic association study of eight steroid hormones and implications for sexual dimorphism of coronary artery disease.	DHEAS levels	4,301 European ancestry men, 3,358 European ancestry women	NA	19q13.33	19	47885401	NR	SULT2A1			ENSG00000105398			rs296360-C	rs296360	0	296360	intron_variant	0	0.173	4e-12	11.3979		0.0922151	[0.066-0.118] unit decrease	Affymetrix [up to 8900000] (imputed)	N
2020-03-03	31959995	Schlosser P	2020-01-20	Nat Genet	www.ncbi.nlm.nih.gov/pubmed/31959995	Genetic studies of urinary metabolites illuminate mechanisms of detoxification and excretion in humans.	Urinary metabolite levels in chronic kidney disease	1,221 cases	406 cases	19q13.33	19	47890094	SULT2A1	SULT2A1 - BSPH1	ENSG00000105398	ENSG00000188334		3779	77952	rs62129970-T	rs62129970	0	62129970	intergenic_variant	1	0.16	5e-26	25.301	(pregnenediol disulfate (C21H34O8S2))	0.691	[0.56-0.82] unit decrease	Illumina [7750367] (imputed)	N
2016-02-12	26014426	Ruth KS	2015-05-27	Eur J Hum Genet	www.ncbi.nlm.nih.gov/pubmed/26014426	Genome-wide association study with 1000 genomes imputation identifies signals for nine sex hormone-related phenotypes.	Sex hormone levels	up to 2913 European ancestry individuals	NA	19q13.33	19	47898636	SULT2A1	SULT2A1 - BSPH1	ENSG00000105398	ENSG00000188334		12321	69410	rs2637125-?	rs2637125	0	2637125	intergenic_variant	1	NR	2e-06	5.69897	(DHEAS)	0.089	[NR] unit increase	Illumina [7879351] (imputed)	N
2011-05-26	21533175	Zhai G	2011-04-14	PLoS Genet	www.ncbi.nlm.nih.gov/pubmed/21533175	Eight common genetic variants associated with serum DHEAS levels suggest a key role in ageing mechanisms.	Dehydroepiandrosterone sulphate levels	14,846 European ancestry individuals	NA	19q13.33	19	47898636	SULT2A1	SULT2A1 - BSPH1	ENSG00000105398	ENSG00000188334		12321	69410	rs2637125-A	rs2637125	0	2637125	intergenic_variant	1	0.15	3e-19	18.5229		0.09	[0.07-0.11] umol/L decrease	Affymetrix, Illumina [~ 2500000] (imputed)	N
2019-10-21	31169883	Pott J	2019-06-06	J Clin Endocrinol Metab	www.ncbi.nlm.nih.gov/pubmed/31169883	Genetic association study of eight steroid hormones and implications for sexual dimorphism of coronary artery disease.	DHEAS levels	4,301 European ancestry men, 3,358 European ancestry women	NA	19q13.33	19	47909197	NR	SULT2A1 - BSPH1	ENSG00000105398	ENSG00000188334		22882	58849	rs200943612-C	rs200943612	0	200943612	intergenic_variant	1	0.776	1e-09	9	(women)	0.127251	[0.086-0.168] unit increase	Affymetrix [up to 8900000] (imputed)	N
2019-10-21	31169883	Pott J	2019-06-06	J Clin Endocrinol Metab	www.ncbi.nlm.nih.gov/pubmed/31169883	Genetic association study of eight steroid hormones and implications for sexual dimorphism of coronary artery disease.	DHEAS levels	4,301 European ancestry men, 3,358 European ancestry women	NA	19q13.33	19	47909197	NR	SULT2A1 - BSPH1	ENSG00000105398	ENSG00000188334		22882	58849	rs200943612-C	rs200943612	0	200943612	intergenic_variant	1	0.776	1e-08	8		0.0755373	[0.05-0.102] unit increase	Affymetrix [up to 8900000] (imputed)	N
2020-03-03	31959995	Schlosser P	2020-01-20	Nat Genet	www.ncbi.nlm.nih.gov/pubmed/31959995	Genetic studies of urinary metabolites illuminate mechanisms of detoxification and excretion in humans.	Urinary metabolite levels in chronic kidney disease	1,221 cases	406 cases	19q13.33	19	47962055	CABP5	SULT2A1 - BSPH1	ENSG00000105398	ENSG00000188334		75740	5991	rs2972516-T	rs2972516	0	2972516	regulatory_region_variant	1	0.17	6e-15	14.2218	(X - 21470)	0.708	[0.53-0.89] unit decrease	Illumina [7750367] (imputed)	N
2020-03-03	31959995	Schlosser P	2020-01-20	Nat Genet	www.ncbi.nlm.nih.gov/pubmed/31959995	Genetic studies of urinary metabolites illuminate mechanisms of detoxification and excretion in humans.	Urinary metabolite levels in chronic kidney disease	1,221 cases	406 cases	19q13.33	19	47962055	CABP5	SULT2A1 - BSPH1	ENSG00000105398	ENSG00000188334		75740	5991	rs2972516-T	rs2972516	0	2972516	regulatory_region_variant	1	0.17	4e-20	19.3979	(androstenediol (3beta,17beta))	0.8	[0.63-0.97] unit decrease	Illumina [7750367] (imputed)	N
2020-03-03	31959995	Schlosser P	2020-01-20	Nat Genet	www.ncbi.nlm.nih.gov/pubmed/31959995	Genetic studies of urinary metabolites illuminate mechanisms of detoxification and excretion in humans.	Urinary metabolite levels in chronic kidney disease	1,221 cases	406 cases	19q13.33	19	47962055	CABP5	SULT2A1 - BSPH1	ENSG00000105398	ENSG00000188334		75740	5991	rs2972516-T	rs2972516	0	2972516	regulatory_region_variant	1	0.17	4e-31	30.3979	(X - 11440)	0.623	[0.52-0.73] unit decrease	Illumina [7750367] (imputed)	N
2016-09-27	26632684	Dong J	2015-11-01	Medicine (Baltimore)	www.ncbi.nlm.nih.gov/pubmed/26632684	Genome-wide Meta-analysis on the Sense of Smell Among US Older Adults.	Sense of smell	6,252 European ancestry individuals	NA	20p13	20	4279963	ADRA1D	ADRA1D - AL139350.1	ENSG00000171873	ENSG00000236387		30676	142223	rs6052484-A	rs6052484	0	6052484	intergenic_variant	1	0.26	7e-06	5.1549		0.03	[0.01-0.05] ln(smell score+1) decrease	Affymetrix, Illumina [2543887] (imputed)	N
2016-09-27	26632684	Dong J	2015-11-01	Medicine (Baltimore)	www.ncbi.nlm.nih.gov/pubmed/26632684	Genome-wide Meta-analysis on the Sense of Smell Among US Older Adults.	Sense of smell	6,252 European ancestry individuals	NA	20p13	20	4279963	ADRA1D	ADRA1D - AL139350.1	ENSG00000171873	ENSG00000236387		30676	142223	rs6052484-A	rs6052484	0	6052484	intergenic_variant	1	0.26	3e-06	5.52288	(Ajusted for ApoE)	0.03	[0.01-0.05] ln(smell score+1) decrease	Affymetrix, Illumina [2543887] (imputed)	N
2017-12-01	28928442	Tian C	2017-09-19	Nat Commun	www.ncbi.nlm.nih.gov/pubmed/28928442	Genome-wide association and HLA region fine-mapping studies identify susceptibility loci for multiple common infections.	Mononucleosis	17,457 European ancestry cases, 68,446 European ancestry controls	NA	20p13	20	4330887	NR	ADRA1D - AL139350.1	ENSG00000171873	ENSG00000236387		81600	91299	rs3859671-?	rs3859671	0	3859671	intergenic_variant	1	NR	1e-06	6		0.0605	[0.036-0.085] unit decrease	Illumina [at least 560000] (imputed)	N
2013-06-06	23453885	Smoller JW	2013-02-27	Lancet	www.ncbi.nlm.nih.gov/pubmed/23453885	Identification of risk loci with shared effects on five major psychiatric disorders: a genome-wide analysis.	Autism spectrum disorder, attention deficit-hyperactivity disorder, bipolar disorder, major depressive disorder, and schizophrenia (combined)	6,990 European ancestry Bipolar disorder cases, 9,227 European ancestry Major depressive disorder cases, 9,379 European ancestry Schizophrenia cases, 161 European ancestry Autism spectrum disorder cases, 4,788 European ancestry Autism spectrum disorder trio cases, 840 European ancestry Attention deficit-hyperactivity disorder cases, 1,947 European ancestry Attention defcit-hyperactivity disorder …	NA	20p13	20	4371457	intergenic	ADRA1D - AL139350.1	ENSG00000171873	ENSG00000236387		122170	50729	rs159788-G	rs159788	0	159788	regulatory_region_variant	1	NR	7e-06	5.1549	(5 degree of freedom test)	1.012	[0.97-1.05]	NR [1252901] (imputed)	N
2013-06-14	23382691	Lauc G	2013-01-31	PLoS Genet	www.ncbi.nlm.nih.gov/pubmed/23382691	Loci associated with N-glycosylation of human immunoglobulin G show pleiotropy with autoimmune diseases and haematological cancers.	IgG glycosylation	2,247 European ancestry individuals	NA	20p13	20	4406487	NR	ADRA1D - AL139350.1	ENSG00000171873	ENSG00000236387		157200	15699	rs586446-C	rs586446	0	586446	regulatory_region_variant	1	0.118162	2e-06	5.69897	(IGP12)	0.2296	[0.13-0.33] unit decrease	Illumina [~ 2500000] (imputed)	N
2013-06-14	23382691	Lauc G	2013-01-31	PLoS Genet	www.ncbi.nlm.nih.gov/pubmed/23382691	Loci associated with N-glycosylation of human immunoglobulin G show pleiotropy with autoimmune diseases and haematological cancers.	IgG glycosylation	2,247 European ancestry individuals	NA	20p13	20	4406487	NR	ADRA1D - AL139350.1	ENSG00000171873	ENSG00000236387		157200	15699	rs586446-C	rs586446	0	586446	regulatory_region_variant	1	0.118307	5e-06	5.30103	(IGP52)	0.2226	[0.13-0.32] unit decrease	Illumina [~ 2500000] (imputed)	N
2018-01-15	29228715	Hofer P	2017-10-09	Oncotarget	www.ncbi.nlm.nih.gov/pubmed/29228715	Bayesian and frequentist analysis of an Austrian genome-wide association study of colorectal cancer and advanced adenomas.	Colonoscopy-negative controls vs population controls	855 Austrian ancestry colonoscopy-negative controls, 3,439 European ancestry controls	NA	20p13	20	4433957	Intergenic	AL139350.1 - AL121781.1	ENSG00000236387	ENSG00000238282		2225	41681	rs6052563-?	rs6052563	0	6052563	intergenic_variant	1	NR	2e-06	5.69897		1.945	[NR]	Affymetrix [492217] (imputed)	N
2019-02-08	30595370	Kichaev G	2018-12-27	Am J Hum Genet	www.ncbi.nlm.nih.gov/pubmed/30595370	Leveraging Polygenic Functional Enrichment to Improve GWAS Power.	Cardiovascular disease	approximately 459,000 European ancestry individuals	NA	20p13	20	4445885		AL139350.1 - AL121781.1	ENSG00000236387	ENSG00000238282		14153	29753	rs36037977-?	rs36037977	0	36037977	regulatory_region_variant	1	NR	5e-08	7.30103				NR [~ 8900000] (imputed)	N
2012-04-20	22451204	Pankratz N	2012-03-01	Ann Neurol	www.ncbi.nlm.nih.gov/pubmed/22451204	Meta-analysis of Parkinson's disease: identification of a novel locus, RIT2.	Parkinson's disease	4,238 European ancestry cases, 4,239 European ancestry controls	3,738 European ancestry cases, 2,111 European ancestry controls	21q22.3	21	41866243	PRDM15	PRDM15			ENSG00000141956			rs2839398-?	rs2839398	0	2839398	intron_variant	0	NR	5e-06	5.30103		1.23	[NR]	Illumina [2500000] (imputed)	N
2019-06-25	30804565	Jansen PR	2019-02-25	Nat Genet	www.ncbi.nlm.nih.gov/pubmed/30804565	Genome-wide analysis of insomnia in 1,331,010 individuals identifies new risk loci and functional pathways.	Insomnia	651,923 European ancestry males, 679,087 European ancestry females	NA	21q22.3	21	41866940	NA	PRDM15			ENSG00000141956			rs113092074-T	rs113092074	0	113092074	intron_variant	0	0.1435	2e-08	7.69897	(Female)	1.061	[1.04-1.08]	Affymetrix, Illumina [NR] (imputed)	N
2019-03-12	30670697	Kilpelainen TO	2019-01-22	Nat Commun	www.ncbi.nlm.nih.gov/pubmed/30670697	Multi-ancestry study of blood lipid levels identifies four loci interacting with physical activity.	LDL cholesterol x physical activity interaction (2df test)	7,260 African American inactive individuals, 12,761 African American active individuals, 2,740 Asian ancestry inactive individuals, 3,615 Asian ancestry active individuals, 22,378 European ancestry inactive individuals, 55,310 European ancestry active individuals, 2,163 Hispanic or Latin American inactive individuals, 3,461 Hispanic or Latin American active individuals	571 African American inactive individuals, 1,521 African American active individuals, 1,217 South African Black ancestry inactive individuals, 389 South African Black ancestry active individuals, 2,495 East Asian ancestry inactive individuals, 1,947 East Asian ancestry active individuals, 724 South Asian ancestry inactive individuals, 1,425 South Asian ancestry active individuals, 33,796 European…	21q22.3	21	41884157	NR	AP001619.3 - C2CD2	ENSG00000251778	ENSG00000157617		1857	955	rs116376114-T	rs116376114	0	116376114	intergenic_variant	1	0.9727	2e-08	7.69897	(African)			Affymetrix, Illumina [at least 2500000] (imputed)	N
2014-04-10	24057671	Chimusa ER	2013-09-18	Hum Mol Genet	www.ncbi.nlm.nih.gov/pubmed/24057671	Genome-wide association study of ancestry-specific TB risk in the South African Coloured population.	Tuberculosis	642 South African coloured cases, 91 South African coloured controls	NA	21q22.3	21	41923401	C2CD2	C2CD2			ENSG00000157617			rs451390-G	rs451390	0	451390	intron_variant	0	0.85	2e-07	6.69897		4.5455	[NR]	Affymetrix [up to 4467279] (imputed)	N
2018-01-15	29228715	Hofer P	2017-10-09	Oncotarget	www.ncbi.nlm.nih.gov/pubmed/29228715	Bayesian and frequentist analysis of an Austrian genome-wide association study of colorectal cancer and advanced adenomas.	Colorectal adenoma (advanced)	636 Austrian ancestry cases, 4,294 European ancestry controls	NA	21q22.3	21	41933501	Intergenic	C2CD2			ENSG00000157617			rs12482500-?	rs12482500	0	12482500	intron_variant	0		6e-06	5.22185		1.365	[NR]	Affymetrix [492217] (imputed)	N
2015-11-14	25637336	Chan JP	2015-02-01	Age (Dordr)	www.ncbi.nlm.nih.gov/pubmed/25637336	Genetics of hand grip strength in mid to late life.	Hand grip strength	2,088 European ancestry individuals	541 European ancestry individuals	21q22.3	21	42001005	ZNF295	ZBTB21			ENSG00000173276			rs8133949-T	rs8133949	0	8133949	intron_variant	0	NR	6e-07	6.22185	(Model 1 - age,sex)	1.142	[0.71-1.58] unit decrease	Affymetrix [at least 549281] (imputed)	N
2018-06-29	28584286	Warrier V	2017-06-06	Mol Psychiatry	www.ncbi.nlm.nih.gov/pubmed/28584286	Genome-wide meta-analysis of cognitive empathy: heritability, and correlates with sex, neuropsychiatric conditions and cognition.	Cognitive empathy	45,465 European ancestry females, 44,088 European ancestry males	NA	21q22.3	21	42022882	NR	ZNF295-AS1			ENSG00000237232			rs118131263-T	rs118131263	0	118131263	intron_variant	0	NR	3e-06	5.52288		0.3613	[0.21-0.51] unit increase	Illumina [11133794] (imputed)	N
2013-09-27	23551011	Zhao L	2013-04-02	Ann Hum Genet	www.ncbi.nlm.nih.gov/pubmed/23551011	Genome-wide association study of pre-eclampsia detects novel maternal single nucleotide polymorphisms and copy-number variants in subsets of the Hyperglycemia and Adverse Pregnancy Outcome (HAPO) study cohort.	Preeclampsia	21 Afro-Caribbean cases, 1,010 Afro-Caribbean controls, 50 European ancestry cases, 1,202 European ancestry controls, 62 Hispanic cases, 658 Hispanic controls	NA	21q22.3	21	42023389	C21orf121	ZNF295-AS1			ENSG00000237232			rs2839440-?	rs2839440	0	2839440	intron_variant	0	NR	1e-06	6	(Afro-Caribbean)	5.31	[2.70-10.42]	Illumina [2485249] (imputed)	N
2020-05-21	31969693	Coleman JRI	2020-01-23	Mol Psychiatry	www.ncbi.nlm.nih.gov/pubmed/31969693	Genome-wide gene-environment analyses of major depressive disorder and reported lifetime traumatic experiences in UK Biobank.	Trauma exposure in major depressive disorder	13,393 European ancestry cases, 9,487 European ancestry controls	NA	21q22.3	21	42049461	NR	ZNF295-AS1			ENSG00000237232			rs118133708-T	rs118133708	0	118133708	intron_variant	0	0.0131438	7e-06	5.1549		1.127	[1.07-1.18]	Affymetrix [7791636] (imputed)	N
2019-03-07	30578418	Giri A	2018-12-21	Nat Genet	www.ncbi.nlm.nih.gov/pubmed/30578418	Trans-ethnic association study of blood pressure determinants in over 750,000 individuals.	Systolic blood pressure	365,998 European ancestry individuals, 63,490 African ancestry individuals, 22,802 Hispanic individuals, 4,792 Asian ancestry individuals, 2,695 Native American ancestry individuals	299,024 European ancestry individuals, 17,277 individuals	21q22.3	21	42052039	UMODL1	ZNF295-AS1			ENSG00000237232			rs220249-A	rs220249	0	220249	intron_variant	0	0.4342	2e-09	8.69897		0.1588	[0.11-0.21] mmHg increase	Affymetrix [NR] (imputed)	N
